# Supplementary material for: (3-Methyl­benzo­nitrile-κN)tetra­kis(μ-N-phenyl­acetamidato)-κ4 N:O;κ4 O:N-di­rhodium(II)(Rh—Rh)
Source: Acta Crystallogr Sect E Struct Rep Online. 2013 Nov 6;69(Pt 12):m639. doi: 10.1107/S1600536813029838 (PMC3884982; doi:10.1107/S1600536813029838)
Supplement: Supplementary file 1 [file e-69-0m639-sup1.cif]

##############################################################################
#                                                                            #
# This CIF contains the data in a paper accepted for publication in          #
# Acta Crystallographica Section E. It conforms to the requirements of       #
# Notes for Authors for Acta Crystallographica Section E, and has been       #
# peer reviewed under the auspices of the IUCr Commission on Journals.       #
#                                                                            #
# Full details of the Crystallographic Information File format               #
# are given in the paper "The Crystallographic Information File (CIF):       #
# a New Standard Archive File for Crystallography" by S. R. Hall, F. H.      #
# Allen and I. D. Brown [Acta Cryst. (1991), A47, 655-685].                  #
#                                                                            #
# The current version of the core CIF dictionary is obtainable from          #
# ftp://ftp.iucr.org/pub/cif_core.dic.                                       #
#                                                                            #
# Software is freely available for graphical display of the structure(s)     #
# in this CIF. For information consult the CIF software page                 #
# http://www.iucr.org/resources/cif/software.                                #
#                                                                            #
# This file may be used for bona fide research purposes within the           #
# scientific community so long as proper attribution is given to the journal # 
# article from which it was obtained.                                        #
#                                                                            #
##############################################################################
data_I
_audit_creation_method     SHELXL-2013
_database_code_depnum_ccdc_archive     'CCDC 969580'
_chemical_name_systematic
;\
(3-Methylbenzonitrile-\k<i>N</i>)tetrakis(\m-<i>N</i>-phenylacetamidato)-\
\k^4^<i>N</i>:<i>O</i>;\k^4^<i>O</i>:<i>N</i>-dirhodium(II)(<i>Rh</i>---\
<i>Rh</i>)
;
_chemical_name_common     ?
_chemical_formula_moiety     'C40 H39 N5 O4 Rh2'
_chemical_formula_sum     'C40 H39 N5 O4 Rh2'
_chemical_formula_iupac     '[Rh2 (C8 H8 N O)4 (C8 H7 N)]'
_chemical_formula_weight     859.58
_chemical_melting_point     ?
_shelx_space_group_comment
;
'P-1'
;
_space_group_crystal_system     triclinic
_space_group_name_H-M_alt     'P -1'
_space_group_name_Hall     '-P 1'
loop_
    _space_group_symop_operation_xyz
    'x, y, z'
    '-x, -y, -z'
_cell_length_a     11.7109(13)
_cell_length_b     13.0181(14)
_cell_length_c     13.3980(14)
_cell_angle_alpha     72.337(5)
_cell_angle_beta     66.780(5)
_cell_angle_gamma     82.742(6)
_cell_volume     1788.6(3)
_cell_formula_units_Z     2
_cell_measurement_reflns_used     14162
_cell_measurement_theta_min     3.0
_cell_measurement_theta_max     27.60
_cell_measurement_temperature     298
_exptl_crystal_description     'block'
_exptl_crystal_colour     'blue'
_exptl_crystal_size_max     0.160
_exptl_crystal_size_mid     0.080
_exptl_crystal_size_min     0.070
_exptl_crystal_density_diffrn     1.596
_exptl_crystal_density_meas     ?
_exptl_crystal_density_method     ?
_exptl_crystal_F_000     872
_exptl_absorpt_coefficient_mu     0.972
_exptl_absorpt_correction_type     multi-scan
_exptl_absorpt_process_details     '(<i>REQAB</i>; Rigaku, 1998)'
_shelx_estimated_absorpt_T_min     0.860
_shelx_estimated_absorpt_T_max     0.935
_exptl_absorpt_correction_T_min     0.774
_exptl_absorpt_correction_T_max     0.934
_exptl_special_details     ?
_diffrn_ambient_temperature     298
_diffrn_radiation_type     MoK\a
_diffrn_radiation_wavelength     0.71075
_diffrn_radiation_monochromator     'Graphite Monochromator'
_diffrn_measurement_device_type     'Rigaku XtaLAB mini'
_diffrn_measurement_method     '\w scans'
_diffrn_detector_area_resol_mean     6.827
_diffrn_reflns_number     18460
_diffrn_reflns_av_R_equivalents     0.0646
_diffrn_reflns_theta_min     3.001
_diffrn_reflns_theta_max     27.485
_diffrn_reflns_theta_full     25.242
_diffrn_measured_fraction_theta_max     0.996
_diffrn_measured_fraction_theta_full     0.996
_diffrn_reflns_limit_h_min     -15
_diffrn_reflns_limit_h_max     15
_diffrn_reflns_limit_k_min     -16
_diffrn_reflns_limit_k_max     16
_diffrn_reflns_limit_l_min     -17
_diffrn_reflns_limit_l_max     17
_diffrn_standards_number     0
_diffrn_standards_interval_count     .
_diffrn_standards_interval_time     .
_diffrn_standards_decay_%     ?
_refine_special_details
;
Refinement was performed using all reflections. The weighted <i>R</i>-factor
(<i>wR</i>) and goodness of fit (<i>S</i>) are based on <i>F</i>^2^.
<i>R</i>-factor (gt) are based on <i>F</i>. The threshold expression of
<i>F</i>^2^ > 2.0 \s(<i>F</i>^2^) is used only for calculating <i>R</i>-factor
(gt).
;
_reflns_number_total     8156
_reflns_number_gt     5635
_reflns_threshold_expression     I>2\s(I)
_refine_ls_structure_factor_coef     Fsqd
_refine_ls_matrix_type     full
_refine_ls_R_factor_all     0.0861
_refine_ls_R_factor_gt     0.0493
_refine_ls_wR_factor_gt     0.0903
_refine_ls_wR_factor_ref     0.1016
_refine_ls_goodness_of_fit_ref     1.042
_refine_ls_restrained_S_all     1.042
_refine_ls_number_reflns     8156
_refine_ls_number_parameters     465
_refine_ls_number_restraints     0
_refine_ls_number_constraints     0
_refine_ls_hydrogen_treatment     constr
_refine_ls_weighting_scheme     calc
_refine_ls_weighting_details
              'w=1/[\s^2^(Fo^2^)+(0.0345P)^2^+1.6123P] where P=(Fo^2^+2Fc^2^)/3'
_atom_sites_solution_hydrogens     geom
_atom_sites_solution_primary     direct
_atom_sites_solution_secondary     ?
_refine_ls_shift/su_max     0.022
_refine_ls_shift/su_mean     0.000
_refine_diff_density_max     0.730
_refine_diff_density_min     -0.858
_refine_ls_extinction_method     none
_refine_ls_extinction_coef     0
loop_
    _atom_type_symbol
    _atom_type_description
    _atom_type_scat_dispersion_real
    _atom_type_scat_dispersion_imag
    _atom_type_scat_source
    'C' 'C' 0.0033 0.0016
                         'International Tables Vol C Tables 4.2.6.8 and 6.1.1.4'
    'H' 'H' 0.0000 0.0000
                         'International Tables Vol C Tables 4.2.6.8 and 6.1.1.4'
    'N' 'N' 0.0061 0.0033
                         'International Tables Vol C Tables 4.2.6.8 and 6.1.1.4'
    'O' 'O' 0.0106 0.0060
                         'International Tables Vol C Tables 4.2.6.8 and 6.1.1.4'
    'Rh' 'Rh' -1.1178 0.9187
                         'International Tables Vol C Tables 4.2.6.8 and 6.1.1.4'
_computing_data_collection     '<i>CrystalClear-SM Auto</i> (Rigaku, 2011)'
_computing_cell_refinement     '<i>CrystalClear-SM Auto</i> (Rigaku, 2011)'
_computing_data_reduction     '<i>CrystalClear-SM Auto</i> (Rigaku, 2011)'
_computing_structure_solution     '<i>SHELXS97</i> (Sheldrick, 2008)'
_computing_structure_refinement
     '<i>SHELXL97</i> (Sheldrick, 2008) and <i>SHELXL2013</i> (Sheldrick, 2008)'
_computing_molecular_graphics     '<i>CrystalStructure</i> (Rigaku, 2010)'
_computing_publication_material
;
<i>CrystalStructure</i> (Rigaku, 2010) and
<i>Mercury</i> (Macrae <i>et al.</i>, 2008)
;
loop_
    _atom_site_type_symbol
    _atom_site_label
    _atom_site_fract_x
    _atom_site_fract_y
    _atom_site_fract_z
    _atom_site_U_iso_or_equiv
    _atom_site_adp_type
    _atom_site_calc_flag
    _atom_site_occupancy
    _atom_site_disorder_assembly
    _atom_site_disorder_group
    Rh Rh1 0.75889(3) 0.78294(3) 0.31656(3) 0.02306(10) Uani d 1 . .
    Rh Rh2 0.78739(3) 0.70205(3) 0.16908(3) 0.02409(10) Uani d 1 . .
    O O1 0.5727(3) 0.7891(2) 0.3547(3) 0.0289(7) Uani d 1 . .
    O O2 0.9463(3) 0.7741(2) 0.2746(3) 0.0278(7) Uani d 1 . .
    O O3 0.7241(3) 0.5591(2) 0.2870(3) 0.0299(7) Uani d 1 . .
    O O4 0.8450(3) 0.8478(2) 0.0536(2) 0.0296(7) Uani d 1 . .
    N N1 0.7374(3) 0.6280(3) 0.4193(3) 0.0248(8) Uani d 1 . .
    N N2 0.7779(3) 0.9298(3) 0.1961(3) 0.0281(8) Uani d 1 . .
    N N3 0.7472(3) 0.8541(3) 0.4466(3) 0.0269(8) Uani d 1 . .
    N N4 0.6066(3) 0.7502(3) 0.1894(3) 0.0262(8) Uani d 1 . .
    N N5 0.9663(3) 0.6645(3) 0.1648(3) 0.0264(8) Uani d 1 . .
    C C1 0.7162(4) 0.5487(4) 0.3882(4) 0.0300(11) Uani d 1 . .
    C C2 0.6808(5) 0.4375(4) 0.4681(4) 0.0438(13) Uani d 1 . .
    H H2A 0.7346 0.3850 0.4345 0.053 Uiso calc 1 . .
    H H2B 0.5963 0.4234 0.4829 0.053 Uiso calc 1 . .
    H H2C 0.6889 0.4334 0.5378 0.053 Uiso calc 1 . .
    C C3 0.8188(4) 0.9336(4) 0.0883(4) 0.0284(10) Uani d 1 . .
    C C4 0.8350(5) 1.0383(4) -0.0037(4) 0.0369(12) Uani d 1 . .
    H H4A 0.8235 1.0262 -0.0664 0.044 Uiso calc 1 . .
    H H4B 0.9171 1.0653 -0.0284 0.044 Uiso calc 1 . .
    H H4C 0.7748 1.0900 0.0250 0.044 Uiso calc 1 . .
    C C5 0.5350(4) 0.7823(4) 0.2789(4) 0.0281(10) Uani d 1 . .
    C C6 0.4014(4) 0.8139(4) 0.2994(4) 0.0358(12) Uani d 1 . .
    H H6A 0.3971 0.8868 0.2555 0.043 Uiso calc 1 . .
    H H6B 0.3569 0.8085 0.3782 0.043 Uiso calc 1 . .
    H H6C 0.3650 0.7665 0.2776 0.043 Uiso calc 1 . .
    C C7 1.0111(4) 0.7110(4) 0.2149(4) 0.0280(10) Uani d 1 . .
    C C8 1.1421(4) 0.6945(4) 0.2126(4) 0.0351(11) Uani d 1 . .
    H H8A 1.1402 0.6810 0.2878 0.042 Uiso calc 1 . .
    H H8B 1.1900 0.7580 0.1645 0.042 Uiso calc 1 . .
    H H8C 1.1795 0.6339 0.1841 0.042 Uiso calc 1 . .
    C C9 0.7291(4) 0.6104(3) 0.5329(4) 0.0281(10) Uani d 1 . .
    C C10 0.6180(5) 0.6224(4) 0.6171(4) 0.0441(13) Uani d 1 . .
    H H10 0.5458 0.6365 0.6018 0.053 Uiso calc 1 . .
    C C11 0.6128(6) 0.6134(4) 0.7251(5) 0.0527(15) Uani d 1 . .
    H H11 0.5371 0.6204 0.7821 0.063 Uiso calc 1 . .
    C C12 0.7197(7) 0.5942(5) 0.7474(5) 0.0609(19) Uani d 1 . .
    H H12 0.7169 0.5881 0.8193 0.073 Uiso calc 1 . .
    C C13 0.8305(7) 0.5842(5) 0.6624(5) 0.0583(17) Uani d 1 . .
    H H13 0.9032 0.5727 0.6768 0.070 Uiso calc 1 . .
    C C14 0.8359(5) 0.5908(4) 0.5556(5) 0.0414(13) Uani d 1 . .
    H H14 0.9114 0.5820 0.4994 0.050 Uiso calc 1 . .
    C C15 0.7490(4) 1.0255(4) 0.2322(4) 0.0305(10) Uani d 1 . .
    C C16 0.6271(5) 1.0417(4) 0.3019(4) 0.0395(12) Uani d 1 . .
    H H16 0.5658 0.9927 0.3200 0.047 Uiso calc 1 . .
    C C17 0.5971(5) 1.1305(4) 0.3442(5) 0.0503(15) Uani d 1 . .
    H H17 0.5160 1.1403 0.3917 0.060 Uiso calc 1 . .
    C C18 0.6871(6) 1.2047(4) 0.3164(5) 0.0501(15) Uani d 1 . .
    H H18 0.6666 1.2651 0.3435 0.060 Uiso calc 1 . .
    C C19 0.8053(6) 1.1884(4) 0.2493(5) 0.0493(14) Uani d 1 . .
    H H19 0.8658 1.2382 0.2311 0.059 Uiso calc 1 . .
    C C20 0.8390(5) 1.0991(4) 0.2067(4) 0.0398(12) Uani d 1 . .
    H H20 0.9212 1.0890 0.1617 0.048 Uiso calc 1 . .
    C C21 0.7660(4) 0.8925(4) 0.5043(4) 0.0326(11) Uani d 1 . .
    C C22 0.8002(4) 0.9440(4) 0.5702(4) 0.0311(11) Uani d 1 . .
    C C23 0.8453(4) 1.0479(4) 0.5197(4) 0.0327(11) Uani d 1 . .
    H H23 0.8460 1.0844 0.4480 0.039 Uiso calc 1 . .
    C C24 0.8895(4) 1.0983(4) 0.5750(4) 0.0307(11) Uani d 1 . .
    C C25 0.8888(5) 1.0417(4) 0.6811(4) 0.0390(12) Uani d 1 . .
    H H25 0.9207 1.0734 0.7182 0.047 Uiso calc 1 . .
    C C26 0.8411(5) 0.9385(4) 0.7323(4) 0.0431(13) Uani d 1 . .
    H H26 0.8390 0.9025 0.8045 0.052 Uiso calc 1 . .
    C C27 0.7965(5) 0.8882(4) 0.6777(4) 0.0412(13) Uani d 1 . .
    H H27 0.7649 0.8187 0.7122 0.049 Uiso calc 1 . .
    C C28 0.5586(4) 0.7518(4) 0.1057(4) 0.0281(10) Uani d 1 . .
    C C29 0.5650(5) 0.8446(4) 0.0197(5) 0.0427(13) Uani d 1 . .
    H H29 0.6023 0.9058 0.0147 0.051 Uiso calc 1 . .
    C C30 0.5159(5) 0.8464(5) -0.0588(5) 0.0469(14) Uani d 1 . .
    H H30 0.5182 0.9099 -0.1151 0.056 Uiso calc 1 . .
    C C31 0.4634(5) 0.7554(5) -0.0555(5) 0.0484(15) Uani d 1 . .
    H H31 0.4311 0.7571 -0.1092 0.058 Uiso calc 1 . .
    C C32 0.4600(5) 0.6627(5) 0.0287(5) 0.0420(13) Uani d 1 . .
    H H32 0.4254 0.6008 0.0318 0.050 Uiso calc 1 . .
    C C33 0.5076(4) 0.6602(4) 0.1093(4) 0.0359(11) Uani d 1 . .
    H H33 0.5051 0.5968 0.1657 0.043 Uiso calc 1 . .
    C C34 1.0412(4) 0.5882(4) 0.1066(4) 0.0252(10) Uani d 1 . .
    C C35 1.0073(4) 0.4806(4) 0.1482(4) 0.0345(11) Uani d 1 . .
    H H35 0.9357 0.4582 0.2121 0.041 Uiso calc 1 . .
    C C36 1.0814(5) 0.4059(4) 0.0934(4) 0.0404(13) Uani d 1 . .
    H H36 1.0590 0.3337 0.1221 0.048 Uiso calc 1 . .
    C C37 1.1860(4) 0.4368(5) -0.0012(4) 0.0398(13) Uani d 1 . .
    H H37 1.2356 0.3860 -0.0357 0.048 Uiso calc 1 . .
    C C38 1.2171(5) 0.5446(5) -0.0452(5) 0.0454(14) Uani d 1 . .
    H H38 1.2864 0.5668 -0.1113 0.054 Uiso calc 1 . .
    C C39 1.1457(4) 0.6205(4) 0.0088(4) 0.0356(11) Uani d 1 . .
    H H39 1.1680 0.6928 -0.0209 0.043 Uiso calc 1 . .
    C C40 0.9357(5) 1.2124(4) 0.5211(5) 0.0439(13) Uani d 1 . .
    H H40A 0.9956 1.2235 0.5491 0.053 Uiso calc 1 . .
    H H40B 0.8671 1.2615 0.5391 0.053 Uiso calc 1 . .
    H H40C 0.9738 1.2251 0.4405 0.053 Uiso calc 1 . .
loop_
    _atom_site_aniso_label
    _atom_site_aniso_U_11
    _atom_site_aniso_U_22
    _atom_site_aniso_U_33
    _atom_site_aniso_U_12
    _atom_site_aniso_U_13
    _atom_site_aniso_U_23
    Rh1 0.0236(2) 0.0238(2) 0.0255(2) 0.00195(15) -0.01058(16) -0.01111(15)
    Rh2 0.0222(2) 0.0280(2) 0.0274(2) 0.00375(15) -0.01155(16) -0.01380(16)
    O1 0.0239(16) 0.0353(19) 0.0290(18) 0.0008(14) -0.0084(14) -0.0137(15)
    O2 0.0254(17) 0.0290(17) 0.0373(18) 0.0026(13) -0.0143(15) -0.0186(15)
    O3 0.0332(18) 0.0317(18) 0.0323(18) 0.0002(14) -0.0155(15) -0.0150(15)
    O4 0.0285(17) 0.0350(18) 0.0252(17) 0.0027(14) -0.0078(14) -0.0125(14)
    N1 0.029(2) 0.0221(19) 0.028(2) 0.0032(16) -0.0151(17) -0.0080(16)
    N2 0.030(2) 0.024(2) 0.032(2) 0.0030(16) -0.0142(18) -0.0073(17)
    N3 0.032(2) 0.023(2) 0.030(2) 0.0038(16) -0.0122(18) -0.0157(17)
    N4 0.0225(19) 0.030(2) 0.030(2) 0.0028(16) -0.0112(17) -0.0135(17)
    N5 0.024(2) 0.032(2) 0.029(2) 0.0041(16) -0.0128(17) -0.0147(17)
    C1 0.032(3) 0.023(2) 0.038(3) 0.003(2) -0.017(2) -0.010(2)
    C2 0.060(4) 0.034(3) 0.044(3) 0.000(3) -0.025(3) -0.012(2)
    C3 0.022(2) 0.032(3) 0.032(3) 0.003(2) -0.009(2) -0.011(2)
    C4 0.042(3) 0.036(3) 0.028(3) -0.004(2) -0.009(2) -0.007(2)
    C5 0.018(2) 0.031(3) 0.035(3) 0.0058(19) -0.010(2) -0.012(2)
    C6 0.027(3) 0.041(3) 0.040(3) 0.008(2) -0.011(2) -0.018(2)
    C7 0.032(3) 0.027(2) 0.029(3) 0.001(2) -0.016(2) -0.009(2)
    C8 0.028(3) 0.041(3) 0.043(3) 0.006(2) -0.015(2) -0.021(2)
    C9 0.038(3) 0.018(2) 0.028(2) 0.000(2) -0.016(2) -0.0025(19)
    C10 0.053(3) 0.041(3) 0.045(3) 0.001(3) -0.022(3) -0.017(3)
    C11 0.075(4) 0.044(3) 0.036(3) -0.007(3) -0.010(3) -0.017(3)
    C12 0.113(6) 0.043(3) 0.036(3) -0.030(4) -0.041(4) 0.005(3)
    C13 0.083(5) 0.044(3) 0.062(4) -0.017(3) -0.053(4) 0.006(3)
    C14 0.045(3) 0.038(3) 0.046(3) -0.003(2) -0.026(3) -0.006(2)
    C15 0.038(3) 0.027(2) 0.030(3) 0.004(2) -0.018(2) -0.008(2)
    C16 0.032(3) 0.035(3) 0.051(3) 0.006(2) -0.013(3) -0.018(3)
    C17 0.047(3) 0.040(3) 0.067(4) 0.014(3) -0.020(3) -0.027(3)
    C18 0.067(4) 0.038(3) 0.057(4) 0.007(3) -0.030(3) -0.023(3)
    C19 0.065(4) 0.032(3) 0.058(4) -0.010(3) -0.029(3) -0.011(3)
    C20 0.042(3) 0.035(3) 0.039(3) -0.009(2) -0.010(2) -0.010(2)
    C21 0.025(2) 0.033(3) 0.036(3) 0.004(2) -0.005(2) -0.015(2)
    C22 0.027(2) 0.039(3) 0.036(3) 0.004(2) -0.014(2) -0.022(2)
    C23 0.031(3) 0.041(3) 0.030(3) 0.011(2) -0.014(2) -0.015(2)
    C24 0.024(2) 0.034(3) 0.039(3) 0.006(2) -0.011(2) -0.019(2)
    C25 0.042(3) 0.044(3) 0.038(3) 0.004(2) -0.017(2) -0.020(2)
    C26 0.058(4) 0.043(3) 0.035(3) -0.005(3) -0.022(3) -0.012(2)
    C27 0.053(3) 0.032(3) 0.043(3) -0.005(2) -0.018(3) -0.015(2)
    C28 0.018(2) 0.036(3) 0.032(3) 0.0073(19) -0.009(2) -0.015(2)
    C29 0.039(3) 0.046(3) 0.051(3) -0.005(2) -0.026(3) -0.010(3)
    C30 0.051(3) 0.053(4) 0.039(3) 0.002(3) -0.026(3) -0.005(3)
    C31 0.038(3) 0.077(4) 0.042(3) 0.013(3) -0.022(3) -0.028(3)
    C32 0.035(3) 0.056(4) 0.052(3) -0.003(3) -0.022(3) -0.031(3)
    C33 0.031(3) 0.035(3) 0.047(3) 0.001(2) -0.018(2) -0.014(2)
    C34 0.026(2) 0.033(3) 0.025(2) 0.007(2) -0.017(2) -0.013(2)
    C35 0.025(2) 0.042(3) 0.041(3) 0.003(2) -0.015(2) -0.017(2)
    C36 0.040(3) 0.044(3) 0.052(3) 0.010(2) -0.024(3) -0.028(3)
    C37 0.027(3) 0.058(4) 0.051(3) 0.016(2) -0.020(3) -0.037(3)
    C38 0.034(3) 0.068(4) 0.042(3) 0.001(3) -0.014(3) -0.029(3)
    C39 0.031(3) 0.044(3) 0.032(3) -0.001(2) -0.010(2) -0.013(2)
    C40 0.039(3) 0.043(3) 0.056(4) -0.003(2) -0.017(3) -0.021(3)
_geom_special_details
;
The 3-methyl benzonitrile rings (composed of carbon atoms C22--27) are \p-
stacked with inversion related symmetry equivalents (symmetry code: 2 -
<i>x</i>, 2 - <i>y</i>, 1 - <i>z</i>). The interplanar spacing is 3.360(6)
\%A. One of the phenyl rings on the acetamide ligand (composed of carbon atoms
C34---C39) has face to face \p-\p interaction with its symmetry equivalent
(symmetry code:2 - <i>x</i>, 1 - <i>y</i>, -<i>z</i>). The interplanar spacing
is 3.416 (5) \%A.
All e.s.d.'s (except the e.s.d. in the dihedral angle between two l.s. planes)
are estimated using the full covariance matrix. The cell e.s.d.'s are taken
into account individually in the estimation of e.s.d.'s in distances, angles
and torsion angles; correlations between e.s.d.'s in cell parameters are only
used when they are defined by crystal symmetry. An approximate (isotropic)
treatment of cell e.s.d.'s is used for estimating e.s.d.'s involving l.s.
planes.
;
loop_
    _geom_bond_atom_site_label_1
    _geom_bond_atom_site_label_2
    _geom_bond_site_symmetry_2
    _geom_bond_distance
    _geom_bond_publ_flag
    Rh1 O1 . 2.030(3) no
    Rh1 O2 . 2.037(3) no
    Rh1 N1 . 2.049(3) no
    Rh1 N2 . 2.064(4) no
    Rh1 N3 . 2.161(4) no
    Rh1 Rh2 . 2.4039(5) no
    Rh2 O3 . 2.037(3) no
    Rh2 O4 . 2.041(3) no
    Rh2 N4 . 2.064(4) no
    Rh2 N5 . 2.072(3) no
    O1 C5 . 1.285(5) no
    O2 C7 . 1.285(5) no
    O3 C1 . 1.288(5) no
    O4 C3 . 1.294(5) no
    N1 C1 . 1.307(5) no
    N1 C9 . 1.433(5) no
    N2 C3 . 1.317(6) no
    N2 C15 . 1.426(6) no
    N3 C21 . 1.138(6) no
    N4 C5 . 1.318(5) no
    N4 C28 . 1.435(5) no
    N5 C7 . 1.303(5) no
    N5 C34 . 1.441(5) no
    C1 C2 . 1.508(6) no
    C3 C4 . 1.508(6) no
    C5 C6 . 1.503(6) no
    C7 C8 . 1.511(6) no
    C9 C10 . 1.374(7) no
    C9 C14 . 1.376(7) no
    C10 C11 . 1.394(7) no
    C11 C12 . 1.374(9) no
    C12 C13 . 1.371(9) no
    C13 C14 . 1.383(7) no
    C15 C20 . 1.386(6) no
    C15 C16 . 1.395(7) no
    C16 C17 . 1.386(7) no
    C17 C18 . 1.382(8) no
    C18 C19 . 1.353(8) no
    C19 C20 . 1.393(7) no
    C21 C22 . 1.447(6) no
    C22 C23 . 1.382(7) no
    C22 C27 . 1.388(7) no
    C23 C24 . 1.391(6) no
    C24 C25 . 1.386(7) no
    C24 C40 . 1.505(7) no
    C25 C26 . 1.384(7) no
    C26 C27 . 1.384(7) no
    C28 C33 . 1.379(6) no
    C28 C29 . 1.379(7) no
    C29 C30 . 1.376(7) no
    C30 C31 . 1.382(8) no
    C31 C32 . 1.372(8) no
    C32 C33 . 1.387(7) no
    C34 C35 . 1.387(6) no
    C34 C39 . 1.387(6) no
    C35 C36 . 1.398(7) no
    C36 C37 . 1.363(7) no
    C37 C38 . 1.381(8) no
    C38 C39 . 1.396(7) no
loop_
    _geom_angle_atom_site_label_1
    _geom_angle_atom_site_label_2
    _geom_angle_atom_site_label_3
    _geom_angle_site_symmetry_1
    _geom_angle_site_symmetry_3
    _geom_angle
    _geom_angle_publ_flag
    O1 Rh1 O2 . . 178.13(12) no
    O1 Rh1 N1 . . 88.19(13) no
    O2 Rh1 N1 . . 91.47(13) no
    O1 Rh1 N2 . . 89.89(13) no
    O2 Rh1 N2 . . 90.19(14) no
    N1 Rh1 N2 . . 171.66(14) no
    O1 Rh1 N3 . . 94.35(13) no
    O2 Rh1 N3 . . 87.51(13) no
    N1 Rh1 N3 . . 94.62(14) no
    N2 Rh1 N3 . . 93.62(14) no
    O1 Rh1 Rh2 . . 89.68(8) no
    O2 Rh1 Rh2 . . 88.46(8) no
    N1 Rh1 Rh2 . . 85.18(10) no
    N2 Rh1 Rh2 . . 86.69(10) no
    N3 Rh1 Rh2 . . 175.96(10) no
    O3 Rh2 O4 . . 177.98(12) no
    O3 Rh2 N4 . . 89.74(14) no
    O4 Rh2 N4 . . 88.47(13) no
    O3 Rh2 N5 . . 90.82(14) no
    O4 Rh2 N5 . . 90.82(14) no
    N4 Rh2 N5 . . 172.16(14) no
    O3 Rh2 Rh1 . . 90.08(8) no
    O4 Rh2 Rh1 . . 88.86(8) no
    N4 Rh2 Rh1 . . 85.65(10) no
    N5 Rh2 Rh1 . . 86.53(10) no
    C5 O1 Rh1 . . 117.4(3) no
    C7 O2 Rh1 . . 119.2(3) no
    C1 O3 Rh2 . . 117.6(3) no
    C3 O4 Rh2 . . 118.7(3) no
    C1 N1 C9 . . 119.9(4) no
    C1 N1 Rh1 . . 121.5(3) no
    C9 N1 Rh1 . . 118.1(3) no
    C3 N2 C15 . . 121.4(4) no
    C3 N2 Rh1 . . 120.0(3) no
    C15 N2 Rh1 . . 118.6(3) no
    C21 N3 Rh1 . . 166.4(4) no
    C5 N4 C28 . . 119.3(4) no
    C5 N4 Rh2 . . 119.9(3) no
    C28 N4 Rh2 . . 120.7(3) no
    C7 N5 C34 . . 119.9(4) no
    C7 N5 Rh2 . . 119.4(3) no
    C34 N5 Rh2 . . 120.6(3) no
    O3 C1 N1 . . 122.7(4) no
    O3 C1 C2 . . 114.6(4) no
    N1 C1 C2 . . 122.6(4) no
    O4 C3 N2 . . 122.5(4) no
    O4 C3 C4 . . 115.0(4) no
    N2 C3 C4 . . 122.5(4) no
    O1 C5 N4 . . 123.4(4) no
    O1 C5 C6 . . 115.0(4) no
    N4 C5 C6 . . 121.7(4) no
    O2 C7 N5 . . 122.9(4) no
    O2 C7 C8 . . 112.8(4) no
    N5 C7 C8 . . 124.2(4) no
    C10 C9 C14 . . 119.4(5) no
    C10 C9 N1 . . 120.9(4) no
    C14 C9 N1 . . 119.4(4) no
    C9 C10 C11 . . 120.5(5) no
    C12 C11 C10 . . 119.9(6) no
    C13 C12 C11 . . 119.3(5) no
    C12 C13 C14 . . 121.1(6) no
    C9 C14 C13 . . 119.8(5) no
    C20 C15 C16 . . 119.0(4) no
    C20 C15 N2 . . 122.3(4) no
    C16 C15 N2 . . 118.6(4) no
    C17 C16 C15 . . 120.2(5) no
    C18 C17 C16 . . 120.4(5) no
    C19 C18 C17 . . 119.3(5) no
    C18 C19 C20 . . 121.8(5) no
    C15 C20 C19 . . 119.3(5) no
    N3 C21 C22 . . 175.1(5) no
    C23 C22 C27 . . 120.9(4) no
    C23 C22 C21 . . 117.8(4) no
    C27 C22 C21 . . 121.1(4) no
    C22 C23 C24 . . 120.5(4) no
    C25 C24 C23 . . 118.6(5) no
    C25 C24 C40 . . 120.9(4) no
    C23 C24 C40 . . 120.5(4) no
    C26 C25 C24 . . 120.5(5) no
    C25 C26 C27 . . 121.0(5) no
    C26 C27 C22 . . 118.3(5) no
    C33 C28 C29 . . 119.4(5) no
    C33 C28 N4 . . 120.4(4) no
    C29 C28 N4 . . 120.2(4) no
    C30 C29 C28 . . 119.9(5) no
    C29 C30 C31 . . 121.2(5) no
    C32 C31 C30 . . 118.6(5) no
    C31 C32 C33 . . 120.8(5) no
    C28 C33 C32 . . 120.0(5) no
    C35 C34 C39 . . 119.3(4) no
    C35 C34 N5 . . 119.5(4) no
    C39 C34 N5 . . 121.2(4) no
    C34 C35 C36 . . 119.5(5) no
    C37 C36 C35 . . 121.4(5) no
    C36 C37 C38 . . 119.1(5) no
    C37 C38 C39 . . 120.7(5) no
    C34 C39 C38 . . 119.9(5) no
loop_
    _geom_torsion_atom_site_label_1
    _geom_torsion_atom_site_label_2
    _geom_torsion_atom_site_label_3
    _geom_torsion_atom_site_label_4
    _geom_torsion_site_symmetry_1
    _geom_torsion_site_symmetry_2
    _geom_torsion_site_symmetry_3
    _geom_torsion_site_symmetry_4
    _geom_torsion
    _geom_torsion_publ_flag
    O1 Rh1 Rh2 O3 . . . . -75.69(8) no
    O1 Rh1 Rh2 O4 . . . . 102.59(8) no
    O1 Rh1 Rh2 N4 . . . . 14.04(8) no
    O1 Rh1 Rh2 N5 . . . . -166.52(8) no
    O2 Rh1 Rh2 O3 . . . . 104.11(8) no
    O2 Rh1 Rh2 O4 . . . . -77.62(8) no
    O2 Rh1 Rh2 N4 . . . . -166.17(8) no
    O2 Rh1 Rh2 N5 . . . . 13.28(8) no
    N1 Rh1 Rh2 O3 . . . . 12.55(11) no
    N1 Rh1 Rh2 O4 . . . . -169.17(11) no
    N1 Rh1 Rh2 N4 . . . . 102.28(11) no
    N1 Rh1 Rh2 N5 . . . . -78.28(11) no
    N2 Rh1 Rh2 O3 . . . . -165.59(11) no
    N2 Rh1 Rh2 O4 . . . . 12.69(11) no
    N2 Rh1 Rh2 N4 . . . . -75.86(11) no
    N2 Rh1 Rh2 N5 . . . . 103.59(11) no
_shelx_hkl_checksum     57452
_shelx_hkl_file
;
   0   0   2  918.08   11.45
   0   0   3  112.72    4.75
   0   0   3  115.31    6.45
   0   0  -3  113.07    2.97
   0   0   4   99.12    5.81
   0   0   4  103.40    4.96
   0   0   5  123.24    6.23
   0   0   5  112.95    6.61
   0   0  -6   41.37    4.11
   0   0   7  171.31    8.75
   0   0  -7  182.94    6.24
   0   0  -7  171.47   10.13
   0   0   8  702.22   20.07
   0   0  -8  631.52   12.41
   0   0  -8  642.92   22.08
   0   0   9   12.76    5.21
   0   0  -9   23.72    6.31
   0   0  -9    2.29    2.97
   0   0  10   14.21    6.62
   0   0 -10   35.74    7.76
   0   0  11   11.70    6.65
   0   0 -11   11.58    7.75
   0   0  12  104.42   11.09
   0   0 -12   75.76   14.90
   0   0  13   59.71   12.16
   0   0 -13   53.44   14.74
   0   0  14   78.15   15.10
   0   0 -14   81.03   15.81
   0   0  15   22.56   12.97
   0   0 -15   26.00   14.30
   0   1 -15    4.17   12.10
   0  -1  15   32.48   13.49
   0   1 -14   30.38   11.60
   0  -1  14   40.22   13.10
   0   1 -13  115.47   15.39
   0  -1  13  111.38   14.29
   0   1 -12    5.20    9.24
   0  -1  12    0.07    6.99
   0   1 -11   20.24    8.98
   0  -1  11   43.62    9.02
   0   1 -10   46.67    9.83
   0  -1  10    7.05    8.35
   0   1  -9  392.54   17.91
   0  -1   9  396.34   16.70
   0   1  -8  273.48   12.83
   0  -1   8  248.01   12.00
   0   1  -7 1343.28   32.81
   0   1  -7 1241.43   18.32
   0   1  -6   59.03    2.68
   0   1  -6   51.19    7.34
   0  -1   6   70.06    5.75
   0   1  -5  191.60    9.29
   0  -1   5  202.69    9.67
   0   1  -4  209.84    4.09
   0   1  -4  193.40    8.86
   0  -1   4  204.53    7.39
   0   1  -3  444.36    5.47
   0  -1   3  446.29   10.91
   0   1  -2  417.48    8.20
   0  -1   2  428.29    4.67
   0   1   2   32.38    2.64
   0   1   2   30.12    2.78
   0  -1  -2   32.48    2.78
   0   1   3  146.31    5.93
   0  -1  -3  148.61    4.92
   0   1   4   78.13    5.00
   0   1   4   64.34    4.56
   0  -1  -4   66.51    3.77
   0   1   5 1175.09   25.26
   0  -1  -5 1197.97   19.04
   0   1   6   80.52    6.25
   0   1   6   75.92    5.63
   0  -1  -6   74.66    4.75
   0   1   7  599.33   20.11
   0   1   7  582.63   17.88
   0  -1  -7  595.34   13.28
   0   1   8    8.05    6.16
   0  -1  -8   20.51    3.97
   0  -1  -8   18.09    5.15
   0   1   9   50.56    7.57
   0  -1  -9   58.73    8.50
   0  -1  -9   25.86    4.25
   0   1  10    5.39    5.55
   0  -1 -10    2.08    5.77
   0  -1 -10    1.22    3.90
   0   1  11   65.83   10.38
   0  -1 -11   53.69    9.35
   0   1  12   -7.85    6.91
   0  -1 -12    2.10    9.15
   0   1  13  120.41   13.72
   0  -1 -13   77.47   15.55
   0   1  14   82.38   13.00
   0  -1 -14  112.10   16.34
   0   1  15    9.37   12.43
   0  -1 -15   18.86   12.69
   0   2 -14   89.41   15.46
   0  -2  14   90.18   15.70
   0   2 -13    2.43   10.98
   0  -2  13    5.75    8.09
   0   2 -12    7.45    9.11
   0  -2  12    8.94   10.67
   0   2 -11    2.16    8.85
   0  -2  11   -2.08    6.62
   0   2 -10   19.66    8.84
   0  -2  10   39.30    7.36
   0   2  -9   10.25    9.01
   0  -2   9   19.28    6.18
   0   2  -8  728.34   24.57
   0  -2   8  784.84   24.22
   0   2  -7   33.03    5.91
   0   2  -7   22.10    2.48
   0  -2   7   35.65    5.36
   0   2  -6  252.32    5.45
   0   2  -6  239.31   10.94
   0  -2   6  228.05    9.77
   0   2  -5   37.92    6.26
   0   2  -5   36.00    2.42
   0  -2   5   40.97    5.92
   0   2  -4   37.98    5.30
   0  -2   4   41.82    4.77
   0   2  -3   69.32    5.55
   0  -2   3   59.43    5.90
   0  -2   2 4044.70   40.71
   0   2  -1    2.55    2.39
   0  -2   1    2.09    1.94
   0  -2   1   -1.00    3.21
   0  -2   0 1411.62   12.23
   0  -2  -1  195.75    4.96
   0  -2  -1  159.78    2.28
   0   2   2   76.62    5.07
   0   2   2   76.57    3.08
   0  -2  -2   84.52    4.26
   0   2   3   59.20    4.38
   0   2   3   67.25    4.26
   0  -2  -3   67.76    5.08
   0   2   5  545.53   14.30
   0   2   6 1390.51   30.85
   0   2   6 1368.58   30.81
   0  -2  -6 1374.29   25.22
   0   2   7    2.00    5.14
   0   2   7   -5.12    4.76
   0  -2  -7   -2.30    3.71
   0   2   8  120.23    8.84
   0   2   8  127.69    7.91
   0  -2  -8  124.18    6.46
   0   2   9   47.52    7.76
   0  -2  -9   38.29    5.49
   0  -2  -9   45.63    6.17
   0   2  10   27.07    6.40
   0  -2 -10   19.56    8.27
   0  -2 -10   26.47    5.17
   0   2  11   48.58    8.02
   0  -2 -11   68.94    8.51
   0  -2 -11   35.70    6.64
   0   2  12  110.81   11.00
   0  -2 -12  130.73   12.15
   0   2  13   55.77   10.05
   0  -2 -13   64.11   10.78
   0   2  14   76.71   13.94
   0  -2 -14   71.66   12.42
   0   2  15    8.82   11.61
   0  -2 -15   19.34   12.88
   0   3 -14    6.19   13.63
   0  -3  14   14.69   12.09
   0   3 -13   37.19   11.16
   0  -3  13   26.11   10.83
   0   3 -12   12.91   11.05
   0  -3  12    8.04    8.17
   0   3 -11   36.04   10.41
   0  -3  11   49.55    9.06
   0   3 -10    9.21    9.14
   0  -3  10    6.50    7.41
   0   3  -9  151.32   14.38
   0  -3   9  122.35   12.71
   0   3  -8    0.54    8.17
   0  -3   8   17.86    6.28
   0   3  -7  553.56   21.14
   0  -3   7  534.36   18.52
   0   3  -6   32.23    2.31
   0   3  -6   45.32    5.83
   0  -3   6   46.88    7.12
   0   3  -5   94.62    6.40
   0  -3   5   90.22    6.61
   0  -3   5   71.42    3.45
   0   3  -4   28.40    5.26
   0  -3   4   18.42    2.66
   0  -3   4   15.83    5.71
   0   3  -3 2967.04   50.47
   0  -3   3 2953.07   53.44
   0   3  -2  143.93    6.23
   0  -3   2  131.07    6.44
   0   3  -1 5521.36   68.28
   0  -3   1 5494.66   68.26
   0   3   0    1.46    1.96
   0  -3   0   -3.49    3.33
   0  -3   0   -1.37    3.52
   0  -3  -1 1098.19   10.68
   0   3   2   31.29    2.43
   0   3   2   32.37    3.68
   0  -3  -2   33.89    4.86
   0   3   3  643.43   13.06
   0   3   3  641.77   10.83
   0   3   4   61.61    4.93
   0   3   4   63.31    4.76
   0  -3  -4   63.69    5.87
   0   3   5 2274.08   40.60
   0  -3  -5 2277.83   39.75
   0   3   6  251.60    9.13
   0   3   6  280.58   10.13
   0  -3  -6  229.24    9.31
   0   3   7  333.95   13.19
   0   3   7  334.74   13.16
   0  -3  -7  330.99   11.66
   0   3   8   37.93    6.70
   0   3   8   32.72    5.50
   0  -3  -8   33.12    5.25
   0   3   9   16.62    6.70
   0   3   9   10.58    5.43
   0  -3  -9   28.60    5.11
   0   3  10    2.22    6.45
   0  -3 -10    0.75    5.13
   0  -3 -10    3.57    5.71
   0   3  11  268.90   15.59
   0  -3 -11  230.20   11.19
   0  -3 -11  259.65   14.83
   0   3  12  160.67   13.14
   0  -3 -12  146.44   14.67
   0   3  13   65.71   12.40
   0  -3 -13   89.79   13.54
   0   3  14   37.37   11.71
   0  -3 -14   24.80   10.32
   0   3  15   -0.61   10.49
   0  -3 -15    6.95    9.28
   0   4 -13   -5.92    9.48
   0  -4  13    5.26    8.19
   0   4 -12    9.25    9.11
   0  -4  12    2.34    8.20
   0   4 -11   11.55   11.66
   0  -4  11   16.59    8.19
   0   4 -10  179.96   17.39
   0  -4  10  191.13   16.55
   0   4  -9   29.25   10.34
   0  -4   9   27.00    7.77
   0   4  -8  161.03   12.75
   0  -4   8  134.30   10.08
   0   4  -7    8.80    6.05
   0  -4   7   10.29    6.34
   0   4  -6   13.48    5.52
   0  -4   6    5.85    6.45
   0  -4   6   15.00    2.74
   0   4  -5   18.63    4.91
   0  -4   5    6.64    2.98
   0  -4   5   19.62    5.96
   0   4  -4  875.86   21.62
   0  -4   4  918.31   15.34
   0   4  -3    6.21    4.78
   0  -4   3    9.45    4.59
   0  -4   3   13.64    2.78
   0   4  -1   19.53    3.25
   0  -4   1   17.29    4.34
   0  -4   1   12.66    3.66
   0   4   0   19.48    3.11
   0  -4   0   29.74    3.94
   0  -4   0   23.92    3.99
   0   4   1   80.06    6.00
   0   4   2  155.49    6.12
   0  -4  -2  151.54    6.69
   0   4   3  205.04    7.34
   0  -4  -3  200.49    7.65
   0   4   4 2033.73   37.91
   0   4   4 1994.85   30.17
   0  -4  -4 2005.89   38.48
   0   4   5  378.72   13.52
   0   4   5  418.27   10.48
   0  -4  -5  413.07   12.98
   0   4   6 1106.00   24.44
   0   4   6 1131.97   27.96
   0   4   7   94.88    6.42
   0   4   7  107.12    6.90
   0  -4  -7  101.69    6.54
   0   4   8   38.84    6.97
   0   4   8   37.61    6.69
   0  -4  -8   39.05    6.63
   0   4   9   23.38    7.04
   0   4   9   32.39    7.13
   0  -4  -9    9.48    5.96
   0   4  10  135.17   10.39
   0   4  10  142.43   11.59
   0  -4 -10  135.61    9.89
   0   4  11  250.62   15.27
   0  -4 -11  245.45   15.33
   0  -4 -11  209.19   11.68
   0   4  12   68.34   11.26
   0  -4 -12   56.07    8.03
   0  -4 -12   66.82    9.17
   0   4  13  158.23   16.84
   0  -4 -13  157.50   16.53
   0   4  14    9.83    8.56
   0  -4 -14   13.26   10.95
   0   4  15   11.14   11.30
   0  -4 -15  -22.38   10.04
   0   5 -13   -1.86   12.04
   0  -5  13   -0.61    8.46
   0   5 -12    7.64   11.91
   0  -5  12    9.93    8.63
   0   5 -11  103.69   14.56
   0  -5  11  123.68   15.61
   0   5 -10   29.07    9.60
   0  -5  10   22.69    8.76
   0   5  -9  339.82   20.79
   0  -5   9  313.15   17.56
   0   5  -8   32.99    7.99
   0  -5   8   18.60    6.95
   0   5  -7   13.37    7.17
   0  -5   7  -14.44    7.06
   0   5  -6    7.75    6.52
   0  -5   6   -0.94    3.06
   0  -5   6    5.86    5.11
   0   5  -5  207.64   11.96
   0  -5   5  227.24    6.95
   0  -5   5  210.28   10.52
   0   5  -4   -4.49    4.98
   0  -5   4   -2.26    3.25
   0  -5   4    6.20    5.27
   0   5  -3 2821.43   55.57
   0  -5   3 2853.18   60.74
   0  -5   3 2865.89   47.01
   0   5  -2   70.48    5.49
   0  -5   2   78.30    5.08
   0  -5   2   86.41    6.36
   0   5  -1 1600.30   25.23
   0  -5   1 1589.90   27.82
   0   5   0  270.04    6.27
   0  -5   0  245.08    8.87
   0  -5   0  256.96    9.31
   0   5   1   85.67    6.20
   0  -5  -1  102.44    5.77
   0   5   2  180.44    8.75
   0   5   2  191.14    4.27
   0  -5  -2  207.01    8.28
   0   5   3 1659.77   21.22
   0   5   4  693.30   16.95
   0   5   4  687.21   12.67
   0  -5  -4  701.39   19.61
   0   5   5 2850.74   57.85
   0  -5  -5 2853.82   58.78
   0   5   6  271.76    9.25
   0  -5  -6  263.97   12.08
   0   5   7   32.68    5.60
   0   5   7   26.14    5.17
   0  -5  -7   34.87    6.16
   0   5   8   20.92    6.14
   0   5   8   27.62    5.60
   0  -5  -8   38.97    6.66
   0   5   9   97.86    7.90
   0   5   9   70.94    8.61
   0  -5  -9   58.75    7.79
   0   5  10   43.08    9.25
   0   5  10   59.11    8.30
   0  -5 -10   42.14    7.51
   0   5  11   30.24    8.89
   0  -5 -11   19.81    7.43
   0  -5 -11   23.44    7.05
   0   5  12   71.10   12.00
   0  -5 -12  117.78   10.78
   0  -5 -12   89.05   10.24
   0   5  13   61.30   12.71
   0  -5 -13   76.24    9.12
   0  -5 -13   83.69   12.98
   0   5  14    6.00   10.66
   0  -5 -14   24.33   10.83
   0   5  15   10.86   11.47
   0  -5 -15   16.49   10.03
   0   6 -12   33.97   12.63
   0  -6  12   23.87   10.72
   0   6 -11   26.88   11.87
   0  -6  11   49.47   12.60
   0   6 -10  247.35   18.34
   0  -6  10  226.50   16.92
   0   6  -9   -1.70    9.93
   0  -6   9   -4.63    7.46
   0   6  -8  115.71   11.88
   0  -6   8  138.34   13.28
   0   6  -7   14.88    7.16
   0  -6   7   26.06    8.54
   0   6  -6   90.87   10.09
   0  -6   6   73.95    5.06
   0  -6   6   79.99   10.45
   0   6  -5  114.33    9.52
   0  -6   5  104.58   10.14
   0  -6   5  102.23    5.82
   0  -6   4 1059.06   21.92
   0  -6   4 1023.13   28.48
   0   6  -3   11.05    4.98
   0  -6   3   36.03    6.37
   0  -6   3   24.01    4.09
   0  -6   2  712.49   21.27
   0  -6   2  758.57   17.29
   0   6  -1  138.48    6.15
   0  -6   1  147.70    7.55
   0   6   0  418.61    9.11
   0  -6   0  424.24   14.65
   0   6   1  166.54    4.99
   0   6   1  141.00    7.19
   0  -6  -1  146.48    8.68
   0   6   2  477.05    7.65
   0  -6  -2  495.49   14.76
   0   6   3   16.08    5.41
   0   6   3   15.32    2.28
   0  -6  -3   13.28    6.17
   0  -6  -4 1337.07   32.20
   0   6   5   77.75    4.60
   0   6   5   97.10    7.13
   0  -6  -5  105.05    7.10
   0   6   6   62.66    6.31
   0   6   6   46.26    4.90
   0  -6  -6   69.56    6.42
   0   6   7   67.36    8.07
   0   6   7   83.61    6.20
   0  -6  -7   66.70    8.75
   0   6   8  163.56    9.28
   0   6   8  160.86   11.52
   0  -6  -8  194.11   11.80
   0   6   9  162.87    9.97
   0   6   9  179.18   11.06
   0  -6  -9  168.67   11.54
   0   6  10   81.27    9.97
   0   6  10   91.25    9.75
   0  -6 -10   74.16   10.46
   0   6  11   77.02    8.54
   0   6  11   42.31    8.20
   0  -6 -11   51.10    9.86
   0   6  12   60.01   11.32
   0  -6 -12   77.74    9.13
   0  -6 -12   65.72    9.90
   0   6  13   -6.60    7.10
   0  -6 -13    9.54    7.21
   0  -6 -13    9.26    8.56
   0   6  14   25.18   11.65
   0  -6 -14   25.08   11.82
   0   6  15   30.85   12.96
   0  -6 -15   53.79   11.30
   0   7 -12  -15.77   10.88
   0  -7  12  -12.13   12.42
   0   7 -11   72.53   14.00
   0  -7  11   56.23   12.02
   0   7 -10    8.83   10.81
   0  -7  10  -10.55    8.14
   0   7  -9   76.56   15.07
   0  -7   9   86.04   11.40
   0   7  -8    5.59    9.68
   0  -7   8    3.68    8.44
   0   7  -7   71.80   11.34
   0  -7   7   53.30   11.48
   0   7  -6   16.53    7.73
   0  -7   6    1.10    4.53
   0  -7   6    0.34    5.84
   0   7  -5  414.82   17.64
   0  -7   5  411.18   12.62
   0  -7   5  440.23   17.99
   0   7  -4   27.60    6.23
   0  -7   4    7.41    4.60
   0  -7   4   18.20    5.96
   0   7  -3  577.05   15.97
   0  -7   3  591.92   21.27
   0   7  -2   25.91    5.10
   0  -7   2   34.07    5.67
   0  -7   2   27.51    4.28
   0   7  -1   50.48    5.53
   0  -7   1   36.03    4.81
   0  -7   1   52.69    5.93
   0   7   0   45.39    4.69
   0  -7   0   33.42    5.79
   0  -7   0   36.38    5.15
   0   7   1  807.06   13.96
   0   7   1  839.75   22.23
   0   7   2  259.99   10.34
   0   7   2  252.59    5.72
   0  -7  -2  255.97   10.64
   0   7   3  674.39   10.60
   0   7   3  669.17   18.39
   0  -7  -3  711.31   21.45
   0   7   4   40.56    6.34
   0   7   4   54.63    3.23
   0  -7  -4   51.16    6.41
   0   7   5  221.87   11.26
   0   7   5  245.25    6.96
   0  -7  -5  259.52   11.42
   0   7   6   25.46    6.67
   0   7   6   15.53    4.58
   0  -7  -6   14.20    5.79
   0   7   7   65.49    8.38
   0   7   7   48.53    5.42
   0  -7  -7   59.52    7.41
   0   7   8   29.89    5.94
   0   7   8   48.91    6.89
   0  -7  -8   37.97    6.91
   0   7   9  158.68   11.88
   0   7   9  112.94    9.24
   0  -7  -9  115.27    9.92
   0   7  10  442.57   18.24
   0   7  10  430.54   20.88
   0  -7 -10  443.01   20.43
   0   7  11  166.79   12.91
   0   7  11  143.39   11.64
   0  -7 -11  163.72   12.93
   0   7  12    6.41    6.94
   0  -7 -12   15.94    7.69
   0  -7 -12  -13.54    7.40
   0   7  13   -1.11    9.31
   0  -7 -13   11.64    8.89
   0  -7 -13   11.39    8.34
   0   7  14    2.36    8.95
   0  -7 -14   25.73    7.47
   0  -7 -14   38.05   11.22
   0   7  15   13.28   12.04
   0  -7 -15   30.73   11.78
   0   8 -11  -11.58   10.00
   0  -8  11    6.52   11.00
   0   8 -10   22.50   14.86
   0  -8  10   43.21   12.65
   0   8  -9    5.53    8.80
   0  -8   9    6.09    7.82
   0   8  -8    3.28    7.69
   0  -8   8   -8.33    9.34
   0   8  -7   20.32   10.25
   0  -8   7   28.10   10.48
   0   8  -6  260.16   16.14
   0  -8   6  268.46   17.18
   0  -8   6  239.64   12.00
   0   8  -5   -3.13    6.42
   0  -8   5   -6.47    4.59
   0  -8   5   -6.87    7.75
   0   8  -4  365.44   14.34
   0  -8   4  371.30   13.24
   0  -8   4  350.57   16.22
   0   8  -3    9.69    5.24
   0  -8   3  -15.06    5.39
   0  -8   3    1.50    4.41
   0   8  -2  141.58    7.82
   0  -8   2  127.24    9.61
   0  -8   2  163.14    8.98
   0   8  -1   38.98    4.73
   0  -8   1   50.55    7.74
   0   8   0  275.92    8.43
   0  -8   0  292.00   12.81
   0  -8   0  293.05   11.45
   0   8   1  310.66    7.44
   0   8   1  328.88   12.16
   0  -8  -1  337.05   13.76
   0   8   2 1406.56   20.54
   0   8   2 1475.92   37.38
   0  -8  -2 1481.44   38.19
   0   8   3  170.80    9.46
   0  -8  -3  151.88   11.77
   0   8   4  636.81   19.09
   0  -8  -4  601.46   19.79
   0   8   5   16.49    2.94
   0   8   5    7.23    7.04
   0  -8  -5   24.48    5.99
   0   8   6    2.43    6.84
   0   8   6    3.16    3.27
   0  -8  -6    7.58    6.74
   0   8   7   11.32    6.31
   0   8   7   16.24    4.19
   0  -8  -7   17.35    6.16
   0   8   8  194.40   11.55
   0  -8  -8  160.20   13.10
   0   8   9  232.16   11.80
   0   8   9  235.65   16.03
   0  -8  -9  222.69   15.10
   0   8  10  122.89    8.64
   0   8  10  120.18   13.02
   0  -8 -10  152.97   11.15
   0   8  11   64.73   11.22
   0   8  11  100.66    8.95
   0  -8 -11   72.46   11.96
   0   8  12    2.14    8.36
   0  -8 -12    8.01    6.27
   0  -8 -12   -2.09    8.40
   0   8  13   30.28   11.06
   0  -8 -13   18.47    9.31
   0  -8 -13   43.14    9.87
   0   8  14   -3.58    9.60
   0  -8 -14   10.16    9.10
   0  -8 -14   -0.80    7.37
   0   8  15   29.12   13.35
   0  -8 -15   83.60   14.12
   0   9 -10   -0.56   12.81
   0  -9  10  -13.12    9.00
   0   9  -9   -0.12   11.23
   0  -9   9    4.88   10.66
   0   9  -8   12.61   10.24
   0  -9   8   -4.02    7.90
   0   9  -7   67.19   12.42
   0  -9   7   52.36   10.59
   0   9  -6   70.60   10.55
   0  -9   6   39.88    9.11
   0   9  -5  487.18   21.64
   0  -9   5  428.48   16.41
   0  -9   5  468.42   22.51
   0   9  -4    4.32    7.30
   0  -9   4   37.50    7.60
   0  -9   4   18.30    5.64
   0   9  -3  142.75    9.83
   0  -9   3  132.68    9.17
   0  -9   3  127.62   10.67
   0   9  -2   -6.06    4.65
   0  -9   2   -1.49    5.13
   0  -9   2    3.85    7.24
   0  -9   1   17.02    7.85
   0  -9   1   15.53    5.42
   0   9   0   93.76    7.92
   0   9   0   52.15    5.00
   0  -9   0   64.99    7.29
   0   9   1  609.95   20.27
   0  -9  -1  610.57   22.24
   0   9   2  314.85   15.24
   0  -9  -2  332.28   13.87
   0   9   3  667.70   20.76
   0   9   3  590.73   10.79
   0  -9  -3  634.68   21.41
   0   9   4   29.79    7.51
   0  -9  -4   48.37    8.87
   0   9   5  -10.81    7.26
   0  -9  -5    1.38    6.10
   0   9   6   57.53    4.14
   0   9   6   62.40    8.12
   0  -9  -6   69.90    9.95
   0   9   7  123.44    7.30
   0   9   7  149.12   11.00
   0  -9  -7  140.60   12.27
   0   9   8  147.65    8.49
   0   9   8  181.33   11.62
   0  -9  -8  174.06   12.18
   0   9   9  148.58    9.13
   0   9   9  120.40   13.89
   0  -9  -9  148.20   13.64
   0   9  10  193.23   11.76
   0   9  10  172.00   15.98
   0  -9 -10  191.35   13.01
   0   9  11   54.68   10.65
   0   9  11   54.69    8.92
   0  -9 -11   40.09   10.20
   0   9  12   10.79    8.81
   0  -9 -12   -2.88    8.83
   0  -9 -12    6.56    5.78
   0   9  13    6.36   10.38
   0  -9 -13   27.51    9.09
   0  -9 -13   23.45   10.29
   0   9  14   84.89   13.59
   0  -9 -14   64.02   10.98
   0  -9 -14   76.82   13.73
   0   9  15   16.41    9.46
   0  -9 -15    7.38   10.93
   0  10  -9   10.87   10.53
   0 -10   9    5.00    9.38
   0  10  -8   30.51   12.83
   0 -10   8   47.00   12.48
   0  10  -7    2.92    7.71
   0 -10   7    1.40    9.73
   0  10  -6  239.62   18.45
   0 -10   6  294.62   20.40
   0  10  -5   15.96    6.50
   0 -10   5   15.34    6.44
   0 -10   5    2.20    7.92
   0  10  -4  160.94   12.26
   0 -10   4  163.51   15.45
   0 -10   4  168.68   10.86
   0  10  -3    5.13    6.04
   0 -10   3   12.96    6.48
   0 -10   3   -1.41    6.52
   0  10  -2   28.66    6.43
   0 -10   2   43.18    6.28
   0 -10   2   46.14    8.26
   0  10  -1  120.07    7.75
   0 -10   1   98.85    9.91
   0 -10   1  121.43   10.20
   0  10   0  158.95    8.62
   0  10   0  185.28   14.00
   0 -10   0  194.43   10.79
   0  10   1   63.18    4.61
   0  10   1   60.81    9.79
   0 -10  -1   61.41    8.39
   0  10   2  706.54   24.12
   0 -10  -2  719.70   27.12
   0  10   3  222.72   12.45
   0 -10  -3  164.45   14.53
   0  10   4   45.65    8.09
   0 -10  -4   70.11    8.32
   0  10   5   19.54    7.36
   0 -10  -5   25.20    9.08
   0  10   6   44.06    9.78
   0 -10  -6   39.48    8.66
   0  10   7   94.17    9.65
   0  10   7   64.29    5.94
   0 -10  -7   84.87    9.79
   0  10   8   42.90    6.25
   0  10   8   68.15   11.20
   0 -10  -8   50.92    9.18
   0  10   9   45.51    6.23
   0  10   9   31.04    8.97
   0 -10  -9   49.15    9.13
   0  10  10   12.64    6.62
   0  10  10   15.38    7.86
   0 -10 -10   24.41    8.14
   0  10  11   12.39    7.00
   0  10  11   -2.50    9.32
   0 -10 -11    6.33   10.04
   0  10  12   31.05    9.37
   0 -10 -12   36.21   11.70
   0 -10 -12   50.07    9.22
   0  10  13   53.27   12.90
   0 -10 -13   55.02   10.62
   0 -10 -13   46.61   13.09
   0  10  14   19.10   11.58
   0 -10 -14   15.56   11.94
   0  11  -8  -13.31   10.06
   0 -11   8  -10.79   11.41
   0  11  -7   89.96   15.38
   0 -11   7  103.66   16.48
   0  11  -6   -5.31    9.71
   0 -11   6   35.85    9.54
   0  11  -5  167.08   14.97
   0 -11   5  214.41   18.42
   0  11  -4    3.27    7.22
   0 -11   4   -5.02    6.55
   0 -11   4   -2.46    9.53
   0  11  -3   13.28    6.05
   0 -11   3    1.80    7.28
   0 -11   3   -1.24    6.69
   0 -11   2   51.72    9.65
   0 -11   2   61.27   11.11
   0  11  -1   55.89    6.38
   0  11  -1   37.46    6.55
   0 -11   1   49.76    9.19
   0  11   0  247.33   13.87
   0  11   0  210.68    9.92
   0 -11   0  236.85   13.99
   0  11   1  124.17   13.50
   0 -11  -1  137.59   11.35
   0  11   2   53.60    9.59
   0 -11  -2   32.84    8.16
   0  11   3   95.78   10.54
   0 -11  -3  115.40   10.89
   0  11   4   16.59    8.95
   0 -11  -4    9.12    8.61
   0  11   5   -2.96    8.73
   0 -11  -5    0.73    6.31
   0  11   6  120.22   11.96
   0 -11  -6  132.38   14.04
   0  11   7  174.12   13.82
   0 -11  -7  153.18   13.53
   0  11   8  221.31   15.92
   0 -11  -8  282.61   19.04
   0  11   9   95.37   12.09
   0 -11  -9  111.50   12.33
   0  11  10   19.93    8.34
   0 -11 -10   -0.41    8.46
   0  11  11   49.96   12.09
   0 -11 -11   43.16   12.89
   0  11  12   45.49   10.38
   0 -11 -12   61.89   11.03
   0  11  13    7.98   11.38
   0 -11 -13   36.51    9.97
   0  11  14  123.96   14.23
   0 -11 -14  105.29   14.30
   0 -12   7   20.40   13.28
   0 -12   6   96.31   16.34
   0  12  -5    6.28    8.88
   0 -12   5   12.23    9.05
   0  12  -4    9.62    7.41
   0 -12   4    2.73    7.33
   0 -12   4   -0.28    7.84
   0 -12   3   35.21    9.14
   0 -12   3   56.65   11.54
   0 -12   2   64.62    9.74
   0 -12   2   96.74   11.46
   0  12  -1  208.08   14.17
   0 -12   1  202.96   15.43
   0  12   0  338.50   17.51
   0 -12   0  333.15   17.02
   0  12   1   17.64    8.58
   0 -12  -1   22.30    9.72
   0  12   2   95.25   13.43
   0 -12  -2  102.95   10.86
   0  12   3    4.35    6.90
   0 -12  -3    3.09    8.24
   0  12   4  -15.12    8.78
   0 -12  -4    0.59    7.63
   0  12   5   58.05    9.62
   0 -12  -5   57.54   10.21
   0  12   6  292.81   20.50
   0 -12  -6  293.46   18.69
   0  12   7  346.88   22.70
   0 -12  -7  273.72   20.73
   0  12   8  174.87   14.89
   0 -12  -8  140.74   14.86
   0  12   9   53.22   11.09
   0 -12  -9   52.31   12.99
   0  12  10   19.15   11.59
   0 -12 -10   12.46    8.74
   0  12  11   27.67    9.71
   0 -12 -11    9.07   11.85
   0  12  12   14.62   11.65
   0 -12 -12   13.04    9.75
   0  12  13  183.78   18.73
   0 -12 -13  176.71   20.26
   0 -13   6   -0.71   11.76
   0 -13   5    0.56    8.97
   0 -13   4    4.19    8.69
   0 -13   3   42.83   10.10
   0 -13   3   21.35    9.37
   0  13  -2   30.69   11.02
   0 -13   2   28.02    9.81
   0  13  -1  204.58   18.83
   0 -13   1  247.97   17.80
   0  13   0   87.93   14.43
   0 -13   0   84.66   13.20
   0  13   1  178.61   17.15
   0 -13  -1  159.21   16.61
   0  13   2   11.14    9.94
   0 -13  -2   -5.57    9.58
   0  13   3    7.42    7.78
   0 -13  -3   -8.23    7.34
   0  13   4   19.87   11.59
   0 -13  -4   60.35   11.98
   0  13   5   97.93   14.30
   0 -13  -5   96.43   14.97
   0  13   6   68.61   11.94
   0 -13  -6   93.75   11.99
   0  13   7  110.90   13.30
   0 -13  -7  119.80   12.82
   0  13   8   94.20   15.03
   0 -13  -8   90.05   12.32
   0  13   9    5.04    8.94
   0 -13  -9    5.70   10.70
   0  13  10  -10.20   11.04
   0 -13 -10   -7.93   10.87
   0  13  11   11.93   12.21
   0 -13 -11   16.94   11.36
   0  13  12   72.67   13.95
   0 -13 -12   81.03   15.99
   0  13  13    3.23    9.07
   0 -13 -13    8.77   11.40
   0  14  -3   21.76   11.71
   0  14  -2   52.58   11.50
   0 -14   2   52.78   12.08
   0  14  -1  131.53   15.23
   0 -14   1   93.48   15.32
   0  14   0  105.79   16.29
   0 -14   0  101.40   15.03
   0  14   1   65.81   11.21
   0 -14  -1   65.47   10.89
   0  14   2   31.36   14.00
   0 -14  -2   56.45   10.24
   0  14   3   25.23   11.40
   0 -14  -3    4.28    9.01
   0  14   4   35.38   11.55
   0 -14  -4   68.93   10.98
   0  14   5   88.12   15.65
   0 -14  -5   71.30   12.85
   0  14   6   73.18   14.41
   0 -14  -6   71.15   14.42
   0  14   7  119.93   17.20
   0 -14  -7  132.35   15.01
   0  14   8    0.54   11.79
   0 -14  -8   10.34   10.63
   0  14   9    4.50   12.46
   0 -14  -9   26.72    9.72
   0  14  10   17.52    9.22
   0 -14 -10   -8.93   11.22
   0  14  11   51.73   13.84
   0 -14 -11  108.63   15.66
   0  14  12    1.14   10.83
   0 -14 -12   14.11   11.49
   0  15  -2   37.56   11.97
   0  15  -1   59.01   14.91
   0 -15   1   68.33   14.44
   0  15   0   53.06   14.48
   0 -15   0   66.40   13.34
   0  15   1   51.86   13.50
   0 -15  -1   38.37   11.02
   0  15   2   -5.44    9.65
   0 -15  -2   18.18    9.32
   0  15   3   17.10   11.72
   0 -15  -3   10.89   12.76
   0  15   4   86.48   14.29
   0 -15  -4   27.27   15.30
   0  15   5   34.08   12.10
   0 -15  -5   74.02   15.27
   0  15   6  161.64   19.64
   0 -15  -6  118.09   16.83
   0  15   7    4.99   10.99
   0 -15  -7   27.58   11.80
   0  15   8   15.78   11.04
   0 -15  -8   25.64   13.27
   0  15   9  -10.10   10.97
   0 -15  -9    5.14    8.96
   0  15  10   10.49   13.45
   0 -15 -10   16.41   13.62
   0  16   0   34.72   11.42
   0 -16   0   14.23   13.95
   0  16   1    8.53    9.84
   0 -16  -1    6.53   12.15
   0  16   2    0.65   11.62
   0 -16  -2   -0.76   10.45
   0  16   3   43.37   15.13
   0 -16  -3    9.16   10.81
   0  16   4   29.94   15.37
   0 -16  -4   24.83   14.24
   0  16   5   76.55   18.57
   0 -16  -5   96.73   17.16
   0  16   6   28.48   14.79
   0 -16  -6   27.69   11.04
   0  16   7   29.21   11.50
   0 -16  -7   -1.60   10.97
   0  16   8  -20.25   14.46
   0 -16  -8   -9.54   10.56
   1 -16  -7   25.85   13.99
  -1  16   7   -4.58   11.67
   1 -16  -6   90.72   18.22
  -1  16   6   80.49   17.38
   1 -16  -5   16.45   11.80
  -1  16   5   38.95   14.54
   1 -16  -4  104.11   18.05
  -1  16   4  119.65   19.40
   1 -16  -3   21.43   11.25
  -1  16   3   18.72   12.28
   1 -16  -2   11.60   10.64
  -1  16   2   25.37   14.38
   1 -16  -1   -9.32    9.53
  -1  16   1    4.95   11.76
   1 -16   0   38.02   11.92
  -1  16   0   26.12   14.69
   1 -15 -10   29.73   14.56
  -1  15  10   19.97   12.33
   1 -15  -9   19.36   10.87
  -1  15   9    3.85   14.00
   1 -15  -8   -6.39   11.88
  -1  15   8    6.39   11.99
   1 -15  -7   64.78   13.43
  -1  15   7   70.24   14.49
   1 -15  -6    5.41   14.08
  -1  15   6   40.60   14.20
   1 -15  -5  114.36   15.38
  -1  15   5   78.50   17.66
   1 -15  -4   36.05   14.73
  -1  15   4   51.25   12.17
   1 -15  -3    8.64   13.66
  -1  15   3   35.10   11.20
   1 -15  -2    0.44    9.51
  -1  15   2   26.88   12.83
   1 -15  -1   10.99    9.61
  -1  15   1   31.79   10.78
   1 -15   0   23.53   10.51
  -1  15   0   19.66   10.53
   1 -15   1   37.41   13.91
  -1  15  -1   77.80   12.80
   1 -15   2   27.30   12.18
  -1  15  -2   56.71   13.92
   1 -14 -11    3.65   12.45
  -1  14  11    5.36    9.87
   1 -14 -10  -15.09   12.44
  -1  14  10    9.14   13.02
   1 -14  -9   19.30    9.90
  -1  14   9   -3.27   11.98
   1 -14  -8  -13.68   12.53
  -1  14   8   42.60   13.25
   1 -14  -7   82.31   13.94
  -1  14   7   57.12   15.59
   1 -14  -6  273.80   23.00
  -1  14   6  283.16   21.71
   1 -14  -5   27.06   12.52
  -1  14   5   75.80   12.45
   1 -14  -4   92.52   15.56
  -1  14   4   69.76   12.65
   1 -14  -3   19.10   11.03
  -1  14   3    3.59   10.88
   1 -14  -2   -0.80    7.92
  -1  14   2   -0.69   10.49
   1 -14  -1   49.23   10.71
  -1  14   1   60.42   14.27
   1 -14   0   95.95   12.06
  -1  14   0   65.86   11.83
   1 -14   1   89.79   14.37
  -1  14  -1   90.62   13.13
   1 -14   2   85.06   13.59
  -1  14  -2   91.04   16.01
   1 -14   3    5.93    7.53
  -1  14  -3  -13.94    8.63
  -1  14  -4    8.35    9.06
   1 -13 -12    0.48   13.26
  -1  13  12   33.71   13.59
   1 -13 -11   40.96   11.71
  -1  13  11   54.20   12.58
   1 -13 -10   -3.10    8.09
  -1  13  10   12.28    9.50
   1 -13  -9   46.71   10.59
  -1  13   9   39.26   11.65
   1 -13  -8   53.43   13.24
  -1  13   8   41.70   15.02
   1 -13  -7  376.23   23.89
  -1  13   7  410.78   28.25
   1 -13  -6   39.51   13.00
  -1  13   6   81.98   14.10
   1 -13  -5   94.51   13.84
  -1  13   5   84.22   16.05
   1 -13  -4   40.22   11.76
  -1  13   4   36.47   12.21
   1 -13  -3   33.83   11.83
  -1  13   3   48.79   10.15
   1 -13  -2    4.65    7.91
  -1  13   2    7.22   10.63
   1 -13  -1  150.80   12.91
  -1  13   1  113.09   16.35
   1 -13   0  176.48   17.38
  -1  13   0  193.74   17.59
   1 -13   1  154.70   13.14
  -1  13  -1  161.89   17.47
  -1  13  -2  100.38   14.29
   1 -13   3    6.52    8.45
  -1  13  -3    0.32   10.52
   1 -13   4   -7.15    8.17
  -1  13  -4   16.68    8.57
   1 -13   5   -4.86   11.46
   1 -13   6   25.93   10.79
   1 -12 -13   10.67   12.47
  -1  12  13   15.35   12.25
   1 -12 -12   67.19   12.04
  -1  12  12   66.15   12.44
   1 -12 -11   53.58   12.74
  -1  12  11   23.52   10.81
   1 -12 -10   19.73    8.82
  -1  12  10   -6.68    9.20
   1 -12  -9   46.82   10.08
  -1  12   9   66.44   14.03
   1 -12  -8  257.43   22.48
  -1  12   8  327.30   23.06
   1 -12  -7   74.28   10.75
  -1  12   7   81.18   12.23
   1 -12  -6  137.38   13.33
  -1  12   6  139.92   16.95
   1 -12  -5  119.13   14.72
  -1  12   5  128.73   13.77
   1 -12  -4    3.83    9.04
  -1  12   4   -8.30    9.05
   1 -12  -3   -1.01    8.86
  -1  12   3   14.93    9.30
   1 -12  -2   -0.26    7.32
  -1  12   2   12.36    7.65
   1 -12  -1   82.66   10.57
  -1  12   1  103.48   13.54
   1 -12   0  306.84   19.78
  -1  12   0  306.38   18.38
   1 -12   1  194.23   15.54
  -1  12  -1  166.79   16.36
   1 -12   2   57.66   11.34
  -1  12  -2   57.04    9.13
   1 -12   3    2.76    7.24
  -1  12  -3    0.88    7.32
   1 -12   4   27.77    8.29
   1 -12   4    8.48    8.70
   1 -12   5   71.38   12.24
   1 -12   5   44.59   10.42
   1 -12   6    7.45    9.61
   1 -12   7   58.22   14.90
   1 -11 -13   55.32   14.91
  -1  11  13   91.74   15.21
   1 -11 -12   11.12   10.56
  -1  11  12   21.02   11.84
   1 -11 -11   -8.72    9.37
  -1  11  11    7.60   10.11
   1 -11 -10    0.79    9.08
  -1  11  10   -0.38   10.13
   1 -11  -9  173.53   16.64
  -1  11   9  205.40   15.97
   1 -11  -8   65.81   12.31
  -1  11   8   88.48   13.86
   1 -11  -7  194.04   14.59
  -1  11   7  182.44   18.34
   1 -11  -6  113.84   12.13
  -1  11   6  104.66   14.56
   1 -11  -5   79.06   12.44
  -1  11   5   55.34   10.13
   1 -11  -4   -7.60    8.10
  -1  11   4    7.20    6.69
   1 -11  -3   61.27   11.82
  -1  11   3   53.58   11.55
   1 -11  -2  136.37   11.82
  -1  11   2  124.57   13.96
   1 -11  -1   73.40   10.74
  -1  11   1   72.32   11.49
   1 -11   0   61.78    8.90
  -1  11   0   62.43    9.52
   1 -11   1  131.28   10.22
  -1  11  -1  130.35   10.95
   1 -11   2   14.71    7.23
  -1  11  -2    5.85    6.49
   1 -11   3   -7.73    7.30
   1 -11   3    0.33    7.31
  -1  11  -3   -6.28    5.79
   1 -11   4   88.20   10.54
   1 -11   4   59.74   11.66
  -1  11  -4   60.64    9.51
   1 -11   5   -2.63    7.41
   1 -11   5   35.62    8.96
  -1  11  -5   24.58    7.98
   1 -11   6  175.73   18.21
  -1  11  -6  127.21   14.23
   1 -11   7   24.95   10.01
  -1  11  -7   13.26   10.54
   1 -11   8   35.44   12.76
  -1  11  -8   27.62   12.49
   1 -10 -14  129.84   17.00
  -1  10  14  129.43   15.56
   1 -10 -13   29.30    9.65
  -1  10  13   50.56   12.74
   1 -10 -12    6.10    7.58
  -1  10  12   13.50    9.75
   1 -10 -11   -0.64    7.35
  -1  10  11    7.87    9.23
   1 -10 -10   74.39   12.44
  -1  10  10   75.12   11.25
   1 -10  -9  113.01   13.58
  -1  10   9  104.00   14.32
   1 -10  -8  242.37   15.04
  -1  10   8  247.39   19.98
   1 -10  -7   77.50   11.65
  -1  10   7   74.35   10.70
   1 -10  -6   56.27    8.86
  -1  10   6   55.26   12.37
   1 -10  -5   48.12   10.25
  -1  10   5   37.39   10.67
   1 -10  -4    7.77    8.67
  -1  10   4   36.23    7.65
   1 -10  -3  165.54   14.16
  -1  10   3  165.92   11.57
   1 -10  -2  158.50   14.11
  -1  10   2  144.23   11.40
   1 -10  -1  107.72   10.91
  -1  10   1   77.67    9.42
   1 -10   0  193.55   13.39
  -1  10   0  149.57   13.46
   1 -10   1   40.42    8.49
  -1  10  -1   54.12    7.72
  -1  10  -1   54.55    5.42
   1 -10   2   10.94    6.14
   1 -10   2    1.09    6.54
  -1  10  -2    1.23    4.31
   1 -10   3   17.05    6.96
   1 -10   3   19.27    9.11
  -1  10  -3   22.16    5.89
   1 -10   4   27.82    7.20
   1 -10   4   20.99    7.64
  -1  10  -4    6.11    6.71
   1 -10   5  257.74   13.77
  -1  10  -5  241.42   15.42
   1 -10   6   43.83    8.50
   1 -10   6   85.90   12.32
  -1  10  -6   47.21   10.62
   1 -10   7   94.17   11.78
  -1  10  -7   69.39   10.23
   1 -10   8   -9.79   11.13
  -1  10  -8   -2.08   10.28
   1 -10   9   -2.38    8.96
  -1  10  -9   11.22    9.13
  -1   9  14    9.03    9.37
   1  -9 -13   39.44    9.77
   1  -9 -13   34.09   10.68
  -1   9  13   80.63   13.26
   1  -9 -12    9.08    8.11
   1  -9 -12   15.87    9.30
  -1   9  12    4.12    9.90
   1  -9 -11  124.18   14.77
   1  -9 -11  118.33   10.87
  -1   9  11  141.66   14.97
   1  -9 -10   42.09    7.83
   1  -9 -10   59.61    9.39
  -1   9  10   68.39   11.75
   1  -9  -9  106.86   10.99
   1  -9  -9  106.34    8.20
  -1   9   9  122.37   11.89
   1  -9  -8   77.54    5.34
   1  -9  -8   72.25   10.17
  -1   9   8   79.01   10.30
   1  -9  -7   79.08   11.06
  -1   9   7   69.54   11.28
   1  -9  -6   48.34    9.22
  -1   9   6   48.39    8.24
   1  -9  -5    7.10    7.12
  -1   9   5    5.52    8.16
   1  -9  -4   18.25    8.11
  -1   9   4   16.33    8.39
   1  -9  -3  180.48   10.28
  -1   9   3  127.20   10.27
   1  -9  -2  386.27   18.09
  -1   9   2  375.46   18.19
   1  -9  -1  570.16   19.88
  -1   9   1  541.42   20.12
   1  -9   0  328.43   13.91
  -1   9   0  286.50    7.94
  -1   9   0  320.90   15.90
   1  -9   1   27.98    6.62
  -1   9  -1   22.61    3.95
  -1   9  -1   11.20    7.99
   1  -9   2    9.45    6.09
   1  -9   2    9.84    6.68
  -1   9  -2    6.24    4.74
   1  -9   3    9.85    4.64
   1  -9   3  -15.47    5.55
  -1   9  -3    5.15    4.59
   1  -9   4  145.72    9.97
   1  -9   4  141.41   11.24
  -1   9  -4  124.44    9.66
   1  -9   5   10.66    6.18
   1  -9   5    8.21    8.85
  -1   9  -5   18.76    7.41
   1  -9   6  323.37   20.41
   1  -9   6  275.43   14.33
  -1   9  -6  332.41   17.14
   1  -9   7   10.96    7.92
  -1   9  -7   15.79    9.25
   1  -9   8   -5.79    9.78
  -1   9  -8   -9.38    9.87
   1  -9   9   -2.17   10.18
  -1   9  -9   19.93   11.18
   1  -9  10   22.24   10.16
  -1   9 -10    0.31   12.90
   1  -8 -15    3.69   10.81
  -1   8  15    3.36   11.33
   1  -8 -14   74.64   14.84
  -1   8  14   97.79   16.16
   1  -8 -13   -2.37    8.51
   1  -8 -13   14.96    9.28
  -1   8  13   15.77    8.17
   1  -8 -12   -2.65    7.13
   1  -8 -12   -7.56    8.31
  -1   8  12    9.63    8.86
   1  -8 -11  100.90   10.99
   1  -8 -11  102.15   12.67
  -1   8  11  104.62   13.35
   1  -8 -10  451.71   18.17
   1  -8 -10  473.09   22.70
  -1   8  10  482.17   24.60
   1  -8  -9   97.59    8.28
   1  -8  -9  132.93   10.73
  -1   8   9  107.18   12.48
   1  -8  -8  131.96   10.23
  -1   8   8   85.31   12.45
   1  -8  -7  225.69   14.18
  -1   8   7  213.00   13.56
  -1   8   7  228.88    8.75
   1  -8  -6   16.92    7.47
  -1   8   6    1.04    8.06
  -1   8   6   16.23    3.78
   1  -8  -5   -1.33    6.72
  -1   8   5    8.18    2.64
  -1   8   5    5.74    6.42
   1  -8  -4   21.79    7.45
  -1   8   4   13.81    7.62
   1  -8  -3  517.26   18.03
  -1   8   3  484.71   17.17
   1  -8  -2  638.45   20.24
  -1   8   2  695.54   21.69
   1  -8  -1  777.04   22.62
  -1   8   1  749.88   22.33
   1  -8   0  140.45   10.87
  -1   8   0  167.76    5.30
  -1   8   0  175.57   11.35
   1  -8   1   94.91    8.00
  -1   8  -1   87.68    4.81
   1  -8   2    1.24    4.71
   1  -8   2    0.59    5.35
  -1   8  -2   -2.96    3.36
   1  -8   3  200.14   12.88
   1  -8   3  226.57   10.62
  -1   8  -3  202.70    9.52
   1  -8   4    0.22    5.40
   1  -8   4    9.72    5.50
  -1   8  -4   10.86    5.16
   1  -8   5  342.86   13.71
   1  -8   5  350.62   18.37
  -1   8  -5  368.51   15.97
   1  -8   6   50.32    8.49
   1  -8   6   44.71    7.86
  -1   8  -6   51.58    9.64
   1  -8   7   18.94    5.75
   1  -8   7   -3.79    9.35
  -1   8  -7   33.60    9.16
   1  -8   8    9.52    7.27
  -1   8  -8    0.70    9.35
   1  -8   9   63.55   12.89
  -1   8  -9   42.12   12.95
   1  -8  10   10.44    7.82
  -1   8 -10  -21.17    8.85
   1  -8  11   53.80   13.18
  -1   8 -11   20.07   14.59
   1  -7 -15   87.15   16.25
  -1   7  15   65.42   13.04
   1  -7 -14   -8.69   11.07
   1  -7 -13    9.72    7.23
   1  -7 -13   -5.53    8.85
  -1   7  13   -6.45    7.15
   1  -7 -12   49.65   10.08
   1  -7 -12   72.31   11.23
  -1   7  12   46.29   12.46
   1  -7 -11  178.75   13.07
   1  -7 -11  160.18   13.51
  -1   7  11  172.49   15.59
   1  -7 -10  215.00   15.10
   1  -7 -10  208.09   12.82
  -1   7  10  229.28   16.10
   1  -7  -9  492.71   17.81
   1  -7  -9  581.01   23.10
  -1   7   9  518.98   22.59
   1  -7  -8  449.23   19.34
  -1   7   8  465.99   18.82
   1  -7  -7   43.46    8.46
  -1   7   7   49.07    5.14
  -1   7   7   44.07    8.96
   1  -7  -6   25.07    6.90
  -1   7   6    9.64    4.01
  -1   7   6    4.82    6.55
   1  -7  -5   39.80    8.09
  -1   7   5   52.42    3.67
  -1   7   5   41.48    7.39
   1  -7  -4   53.22    7.76
  -1   7   4   69.28    6.62
  -1   7   4   42.94    2.80
   1  -7  -3  352.97   12.99
  -1   7   3  335.80   14.25
   1  -7  -2  318.61   12.99
  -1   7   2  328.48   12.20
   1  -7  -1  481.56   15.66
   1  -7   0    9.83    5.83
  -1   7   0   10.68    2.22
  -1   7   0   22.85    5.02
   1  -7   1   37.56    5.53
   1  -7   1   40.37    5.84
   1  -7   2  113.95    7.43
   1  -7   2  112.25    8.25
  -1   7  -2   98.90    5.60
   1  -7   3    6.08    4.69
   1  -7   3    2.59    4.79
  -1   7  -3    2.33    3.80
   1  -7   4  895.25   26.35
   1  -7   4  877.65   23.43
  -1   7  -4  819.34   23.46
   1  -7   5  178.36   11.38
   1  -7   5  181.62    9.31
  -1   7  -5  215.57   11.31
   1  -7   6   53.48   10.06
   1  -7   6   52.81    6.18
  -1   7  -6   55.24    9.07
   1  -7   7    9.33    6.89
   1  -7   7   13.58    4.63
  -1   7  -7   30.75    9.29
   1  -7   8   50.78   11.48
  -1   7  -8   66.82   11.22
   1  -7   9   31.28   10.47
  -1   7  -9   34.28    8.76
   1  -7  10  160.30   17.17
  -1   7 -10  151.05   17.95
   1  -7  11   -8.08    7.79
  -1   7 -11    9.50   11.55
   1  -7  12   15.02   12.26
  -1   7 -12   40.83   14.92
   1  -6 -15   31.89   13.86
  -1   6  15   20.17   12.79
   1  -6 -14   19.18   11.08
  -1   6  14   10.95    9.74
   1  -6 -13   10.97    9.52
  -1   6  13    6.06    7.72
   1  -6 -12  131.87   13.84
   1  -6 -12  127.40   11.33
  -1   6  12  139.29   15.27
   1  -6 -11   10.15    7.46
   1  -6 -11    9.62    6.48
  -1   6  11  -12.01    6.45
   1  -6 -10   32.96    8.04
   1  -6 -10   46.11    6.67
  -1   6  10   54.70    9.84
   1  -6  -9   36.33    7.01
   1  -6  -9   39.22    6.36
  -1   6   9   39.04    7.46
   1  -6  -8  137.31    9.88
   1  -6  -8  113.30    7.26
  -1   6   8  111.57    9.56
   1  -6  -7   31.39    6.72
  -1   6   7   28.73    5.51
  -1   6   7   29.83    6.16
   1  -6  -6  138.98    9.97
  -1   6   6  149.61   10.87
  -1   6   6  147.89    6.57
   1  -6  -5  255.65   12.60
  -1   6   5  244.35   13.12
  -1   6   5  256.03    7.42
   1  -6  -4  122.84    9.09
  -1   6   4  111.18    8.17
   1  -6  -3  107.73    7.36
  -1   6   3  105.17    2.76
  -1   6   3  120.51    7.87
   1  -6  -2  198.36   10.10
  -1   6   2  180.58   10.38
   1  -6  -1  303.45   12.94
  -1   6   1  314.88   10.95
   1  -6   0   48.63    6.42
  -1   6   0   50.01    2.61
  -1   6   0   51.33    6.82
   1  -6   1  150.99    8.05
   1  -6   1  172.06    9.72
   1  -6   2   15.70    3.78
   1  -6   2   10.27    4.42
   1  -6   3  463.60   13.63
   1  -6   3  488.12   15.58
  -1   6  -3  477.50   13.09
   1  -6   4  182.55   11.25
   1  -6   4  192.70    8.23
  -1   6  -4  179.48    9.71
   1  -6   5   84.95    7.77
   1  -6   5   90.19    5.89
  -1   6  -5   99.22    7.31
   1  -6   6   -2.16    5.36
  -1   6  -6   -3.83    6.45
   1  -6   7   12.31    4.30
   1  -6   7   12.63    6.36
  -1   6  -7   23.83    8.31
   1  -6   8   21.86    8.34
  -1   6  -8   24.62    8.99
   1  -6   9  150.03   13.24
  -1   6  -9  190.12   16.10
   1  -6  10   -2.27    9.01
  -1   6 -10    5.64    7.83
   1  -6  11  252.47   20.09
  -1   6 -11  267.56   20.35
   1  -6  12    2.78   11.81
  -1   6 -12   21.80   13.04
   1  -6  13    3.02    8.79
  -1   6 -13   -4.42   11.50
   1  -5 -15   25.30   11.38
  -1   5  15   36.99   13.83
   1  -5 -14   -0.33    8.70
  -1   5  14   14.13    9.07
   1  -5 -13   29.37    9.20
  -1   5  13   29.72    9.13
   1  -5 -12  122.17   10.85
   1  -5 -12  138.03   14.03
  -1   5  12  136.29   12.84
   1  -5 -11   23.45    6.86
   1  -5 -11   12.33    8.55
  -1   5  11   17.91    7.67
   1  -5 -10  100.29    8.68
   1  -5 -10   92.99   10.54
  -1   5  10  100.71   11.86
   1  -5  -9  223.94   12.17
   1  -5  -9  249.45   12.82
  -1   5   9  279.50   14.86
   1  -5  -8   79.01    6.37
   1  -5  -8   55.37    7.18
  -1   5   8   94.39    7.59
   1  -5  -7   41.14    5.63
  -1   5   7   47.88    6.36
   1  -5  -6   40.15    6.46
  -1   5   6   38.25    6.25
  -1   5   6   38.02    5.13
   1  -5  -5  185.69   10.02
  -1   5   5  189.83    9.62
   1  -5  -4  996.28   25.19
   1  -5  -3  621.95   15.69
  -1   5   3  595.30    8.28
  -1   5   2  632.60   15.50
   1  -5  -1    7.46    4.86
  -1   5   1   10.10    3.90
   1  -5   0   18.91    3.97
  -1   5   0   11.33    5.11
  -1   5   0   18.79    1.83
   1  -5   1   18.60    4.42
   1  -5   1   24.59    4.65
  -1   5  -1   14.57    2.37
   1  -5   2 1503.23   29.52
   1  -5   2 1467.83   33.40
  -1   5  -2 1473.11   24.53
   1  -5   3   71.97    5.12
   1  -5   3   75.63    6.02
  -1   5  -3   71.29    5.25
   1  -5   4  478.88   17.20
   1  -5   5   60.95    5.19
   1  -5   5   56.80    6.45
  -1   5  -5   69.70    6.15
   1  -5   6    9.17    3.85
   1  -5   6   16.98    6.76
  -1   5  -6   15.86    5.12
   1  -5   7   -0.91    7.04
   1  -5   7   -0.55    3.96
  -1   5  -7  -14.85    6.77
   1  -5   8   68.41   10.20
  -1   5  -8   54.70    8.67
  -1   5  -8   50.72    4.69
   1  -5   9   -1.86    6.21
  -1   5  -9    2.18    6.62
   1  -5  10  331.00   22.03
  -1   5 -10  387.18   20.66
   1  -5  11  -12.59    9.24
  -1   5 -11   14.15    8.31
   1  -5  12    5.20    9.21
  -1   5 -12   16.38   11.51
   1  -5  13   -2.13   10.45
  -1   5 -13    7.80    9.69
   1  -4 -15   -8.33    9.63
  -1   4  15   28.21   11.79
   1  -4 -14   32.99    9.27
  -1   4  14   -3.60    9.45
   1  -4 -13   54.91   11.21
  -1   4  13   65.55   13.76
   1  -4 -12  206.15   13.93
  -1   4  12  147.44   13.78
   1  -4 -11   87.86    7.82
   1  -4 -11   86.43   11.88
  -1   4  11   78.30    9.65
   1  -4 -10  202.00   14.09
   1  -4 -10  175.56   10.22
  -1   4  10  209.58   12.51
   1  -4  -9  232.91   13.29
   1  -4  -9  224.96   10.78
  -1   4   9  277.86   15.44
   1  -4  -8    8.07    5.89
   1  -4  -8   21.05    5.04
  -1   4   8   15.17    6.93
   1  -4  -7   31.78    5.02
   1  -4  -7   13.01    4.27
  -1   4   7    8.05    6.45
  -1   4   6  244.62   10.44
  -1   4   6  223.38    9.26
   1  -4  -5  487.57   13.65
  -1   4   5  508.26   17.74
  -1   4   5  500.34   12.31
  -1   4   4  686.38   18.16
   1  -4  -3 1396.30   29.21
   1  -4  -2   25.99    4.63
  -1   4   2   19.31    1.49
  -1   4   2   28.51    5.65
   1  -4  -1   18.74    4.09
  -1   4   1   18.10    4.18
   1  -4   0   21.30    4.10
  -1   4   0   31.75    4.04
  -1   4   0   25.17    1.48
   1  -4   1  870.80   16.48
   1  -4   1  893.07   19.83
  -1   4  -1  859.52   11.36
   1  -4   2   49.16    4.25
   1  -4   2   60.17    5.82
  -1   4  -2   54.74    3.71
   1  -4   3 1905.29   37.72
   1  -4   3 1961.83   33.39
   1  -4   4  143.79    7.25
   1  -4   4  136.16    5.98
  -1   4  -4  132.41    6.43
   1  -4   5  174.50    8.60
   1  -4   5  184.43    6.46
  -1   4  -5  168.50    8.17
   1  -4   6   15.15    3.57
   1  -4   6    9.02    6.26
  -1   4  -6   12.14    6.13
   1  -4   7  114.72    7.81
  -1   4  -7   85.26    4.89
  -1   4  -7  101.70    8.16
   1  -4   8    4.40    5.60
  -1   4  -8    5.54    6.00
  -1   4  -8    0.37    2.91
  -1   4  -9  336.92   20.27
   1  -4  10   22.60    7.58
  -1   4 -10   39.42   10.64
   1  -4  11  113.29   13.71
  -1   4 -11  108.45   13.09
   1  -4  12   -7.24    7.16
  -1   4 -12   10.39   10.56
   1  -4  13  -11.72    8.48
  -1   4 -13    3.75    9.36
   1  -4  14    6.16    8.93
  -1   4 -14    8.67   10.91
   1  -3 -15   16.87    9.69
  -1   3  15   -1.59   10.01
   1  -3 -14   34.61   11.97
  -1   3  14   60.27   10.67
   1  -3 -13   69.10   12.55
  -1   3  13   67.69   11.88
   1  -3 -12   47.27    9.80
  -1   3  12   60.12   11.70
   1  -3 -11  309.36   19.91
  -1   3  11  324.32   17.68
   1  -3 -10  100.17    6.94
   1  -3 -10  105.24   11.69
  -1   3  10  101.21   11.24
   1  -3  -9   18.11    5.49
   1  -3  -9    1.33    4.08
  -1   3   9   -3.30    6.42
   1  -3  -8    5.83    5.33
   1  -3  -8   -7.12    4.56
  -1   3   8    4.74    4.78
   1  -3  -7   60.22    5.67
   1  -3  -7   54.53    6.69
  -1   3   7   62.17    6.58
   1  -3  -6  622.60   15.81
   1  -3  -6  634.43   15.73
  -1   3   6  716.51   19.89
   1  -3  -5  449.00   11.92
  -1   3   5  422.02   14.36
  -1   3   4 1809.69   34.88
  -1   3   4 1785.43   29.47
   1  -3  -3   26.70    4.66
  -1   3   3   31.13    5.17
  -1   3   3   27.73    3.09
  -1   3   2  602.59    7.62
  -1   3   2  596.97   13.67
  -1   3   1   -7.79    4.19
   1  -3   0  -10.50    3.69
  -1   3   0    2.72    0.97
  -1   3   0    5.42    3.82
  -1   3   0    1.84    0.86
   1  -3   1  236.04    7.32
   1  -3   1  237.34    6.74
  -1   3  -1  235.70    4.50
   1  -3   2 1941.59   28.45
   1  -3   3   61.57    4.86
   1  -3   3   55.48    4.02
  -1   3  -3   45.70    4.28
   1  -3   4  572.85   12.11
   1  -3   5    9.53    3.03
   1  -3   5   16.39    5.08
  -1   3  -5   12.64    4.13
   1  -3   6  116.65    7.65
  -1   3  -6  125.86    7.72
   1  -3   7   -7.26    5.69
  -1   3  -7    6.34    5.08
  -1   3  -7    6.04    2.77
   1  -3   8  432.25   17.87
  -1   3  -8  439.33   19.28
  -1   3  -8  401.69    9.92
   1  -3   9    1.01    7.48
  -1   3  -9  -12.26    6.72
   1  -3  10  143.56   12.97
  -1   3 -10  151.22   14.34
   1  -3  11    3.93    6.34
  -1   3 -11   -0.54    7.37
   1  -3  12    3.68    7.24
  -1   3 -12   -3.44    8.01
   1  -3  13    1.19    7.30
  -1   3 -13   -3.13   10.75
   1  -3  14   73.39   12.75
  -1   3 -14   90.97   17.24
   1  -2 -15    8.24   11.04
  -1   2  15   17.38   10.30
   1  -2 -14   18.56   12.20
  -1   2  14   72.75   13.97
   1  -2 -13   82.17   14.45
  -1   2  13   82.01   14.49
   1  -2 -12  136.25   15.94
  -1   2  12  155.55   15.50
   1  -2 -11  273.34   16.75
  -1   2  11  241.19   17.51
   1  -2 -10   78.37    9.05
   1  -2 -10   43.05    4.78
  -1   2  10   70.16    9.49
   1  -2  -9   13.03    3.76
   1  -2  -9    5.84    7.32
  -1   2   9   21.32    6.14
   1  -2  -8   -2.30    3.67
   1  -2  -8   -8.07    5.20
  -1   2   8  -12.32    5.41
   1  -2  -7  363.43   13.39
   1  -2  -7  325.81    9.03
  -1   2   7  352.00   13.18
   1  -2  -6  264.56   10.54
  -1   2   6  266.69   10.37
   1  -2  -5 1239.71   21.12
  -1   2   5 1189.47   27.03
   1  -2  -4  273.95    7.23
  -1   2   4  262.84   10.37
  -1   2   3 1524.66   27.83
   1  -2  -2  332.22    8.45
   1  -2  -2  323.27    5.54
  -1   2   2  342.27   10.26
   1  -2  -1 2176.15   15.45
   1  -2   0    9.83    3.16
  -1   2   0    3.05    3.17
   1  -2   1  343.37    8.07
   1  -2   1  364.42    5.23
   1  -2   2  887.69   14.00
   1  -2   2  872.22   14.98
   1  -2   3  204.18    5.64
   1  -2   3  210.47    6.97
   1  -2   4  319.64    9.25
   1  -2   4  333.80   10.82
   1  -2   4  329.37    7.40
   1  -2   5    1.74    4.43
   1  -2   5   -7.39    4.90
   1  -2   6  113.93    7.29
   1  -2   6  111.75    7.81
  -1   2  -6  107.06    4.40
   1  -2   7 1214.52   31.62
  -1   2  -7 1186.93   30.54
  -1   2  -7 1213.10   20.65
   1  -2   8   14.87    5.56
  -1   2  -8   20.34    3.31
  -1   2  -8   33.25    5.79
   1  -2   9  519.98   18.51
  -1   2  -9  495.45   18.67
  -1   2  -9  450.08   11.20
   1  -2  10   -1.16    6.98
  -1   2 -10    9.82    8.29
   1  -2  11   14.74    8.79
  -1   2 -11   11.55    9.26
   1  -2  12    3.27    9.02
  -1   2 -12  -22.14   10.47
   1  -2  13  132.81   15.05
  -1   2 -13  120.94   14.76
   1  -2  14   10.41    8.69
  -1   2 -14    3.47    9.02
   1  -2  15  120.74   17.00
  -1   2 -15   86.14   16.37
   1  -1 -15    0.26   10.47
  -1   1  15   14.28   10.10
   1  -1 -14  116.92   17.69
  -1   1  14   83.75   16.80
   1  -1 -13   85.45   14.65
  -1   1  13   67.47   12.10
   1  -1 -12   40.62    9.83
  -1   1  12   34.51   11.18
   1  -1 -11   60.71   11.49
  -1   1  11   59.87   10.87
   1  -1 -10   53.15    8.78
  -1   1  10   58.03    8.58
   1  -1  -9   69.01   10.06
  -1   1   9   77.02    8.62
   1  -1  -8   87.62    7.49
   1  -1  -8   72.29    4.76
  -1   1   8   65.59    7.72
   1  -1  -7  296.79   12.27
   1  -1  -7  299.43    7.77
  -1   1   7  287.61   12.70
   1  -1  -6  375.78   12.25
  -1   1   6  356.27   13.83
   1  -1  -5   47.91    3.24
   1  -1  -5   58.60    6.31
  -1   1   5   57.39    5.38
   1  -1  -4  408.25    7.42
   1  -1  -4  414.46   11.76
  -1   1   4  414.53   11.23
   1  -1  -3   37.73    4.29
   1  -1  -3   27.18    2.65
  -1   1   3   25.98    5.11
   1  -1  -2  346.04    6.38
   1  -1  -1  286.32    4.20
  -1   1   1  308.37    7.00
   1  -1   2  452.52    8.70
   1  -1   2  452.65    7.28
   1  -1   3   81.74    3.60
   1  -1   3   77.10    4.68
   1  -1   3   78.73    3.91
   1  -1   4   37.70    4.30
   1  -1   4   42.89    4.64
  -1   1  -4   45.40    3.02
   1  -1   5   38.64    4.77
   1  -1   5   42.29    4.85
  -1   1  -5   33.45    3.05
   1  -1   6  493.82   16.24
   1  -1   6  498.46   14.41
  -1   1  -6  494.69    9.75
   1  -1   7    5.59    5.15
  -1   1  -7   12.42    2.57
   1  -1   8 1387.72   36.50
  -1   1  -8 1367.23   24.22
   1  -1   9   68.65    7.79
  -1   1  -9   61.93    9.43
  -1   1  -9   42.54    4.89
   1  -1  10  115.03   10.32
  -1   1 -10  121.50   10.41
  -1   1 -10  104.38    6.17
   1  -1  11    2.99    6.94
  -1   1 -11    4.89    6.76
   1  -1  12  163.68   12.58
  -1   1 -12  175.50   14.41
   1  -1  13   -7.09    8.90
  -1   1 -13    8.41    8.47
   1  -1  14   94.15   13.16
  -1   1 -14  111.69   15.03
   1  -1  15   16.30   13.30
  -1   1 -15   47.12   11.90
   1   0 -14   72.04   13.64
  -1   0  14   53.21   16.02
   1   0 -13   66.48   14.45
  -1   0  13   35.37   12.47
   1   0 -12   94.37   14.72
  -1   0  12  104.30   12.11
   1   0 -11   48.65    8.98
  -1   0  11   11.36    7.42
   1   0 -10    8.93    7.70
  -1   0  10   14.97    7.92
   1   0  -9  213.40   16.08
  -1   0   9  240.24   14.40
   1   0  -8  140.73   11.43
  -1   0   8  123.36    9.23
   1   0  -7  660.06   21.54
  -1   0   7  643.00   22.17
   1   0  -6   35.18    5.32
   1   0  -6   23.91    2.36
  -1   0   6   21.21    5.26
   1   0  -5  705.15   19.47
   1   0  -4   -5.19    3.72
  -1   0   4  -10.52    3.78
   1   0  -3  340.78    4.17
   1   0  -2  237.08    7.06
  -1   0   2  240.44    6.60
  -1   0   2  215.33    3.16
  -1   0   1 3192.92   34.95
   1   0   2   91.05    3.29
  -1   0  -2   74.00    2.17
  -1   0  -2   85.99    2.60
   1   0   3 1241.58   16.94
  -1   0  -3 1231.42   15.69
   1   0   4  103.22    5.78
   1   0   4  115.09    5.36
   1   0   5  312.87   11.64
   1   0   5  329.30    9.61
  -1   0  -5  347.65    7.33
   1   0   6   32.98    4.30
   1   0   6   40.09    5.14
   1   0   7 1351.64   30.09
  -1   0  -7 1353.28   23.18
   1   0   8   68.45    6.67
   1   0   8   34.03    6.54
  -1   0  -8   41.58    4.13
   1   0   9  236.73   14.02
   1   0   9  226.09   11.64
  -1   0  -9  203.62    7.66
   1   0  10   -6.02    5.80
  -1   0 -10    3.89    4.54
  -1   0 -10    2.33    5.84
   1   0  11   42.84    7.69
  -1   0 -11   43.93    8.46
   1   0  12   -6.28    6.78
  -1   0 -12  -14.28    9.37
   1   0  13  174.18   13.01
  -1   0 -13  133.62   14.24
   1   0  14   50.04   10.40
  -1   0 -14   68.34   11.79
   1   0  15   58.11   11.13
  -1   0 -15   22.64   13.70
   1   1 -14   57.56   18.55
  -1  -1  14   96.93   16.18
   1   1 -13   40.00   11.76
  -1  -1  13   35.74   12.64
   1   1 -12   65.24   13.16
  -1  -1  12   32.63   11.49
   1   1 -11   -2.18    7.90
  -1  -1  11    0.44    6.44
   1   1 -10   -9.99    7.60
  -1  -1  10   -8.09    6.55
   1   1  -9   42.80    8.39
  -1  -1   9   42.59    7.73
   1   1  -8  838.56   27.93
  -1  -1   8  800.97   27.67
   1   1  -7  211.78   11.33
  -1  -1   7  207.28   10.78
   1   1  -6 1132.81   31.30
  -1  -1   6 1150.45   30.40
   1   1  -5   -0.14    4.27
   1   1  -5    2.29    1.04
  -1  -1   5    1.47    4.26
   1   1  -4  335.11   12.14
   1   1  -3   82.25    6.35
  -1  -1   3   72.04    6.12
   1   1  -2  397.91    9.33
  -1  -1   2  376.33    9.11
   1   1  -1  618.97    9.87
   1   1   2 1221.65   14.69
  -1  -1  -2 1197.60   14.76
   1   1   3   50.92    4.60
   1   1   3   51.77    2.93
  -1  -1  -3   49.61    4.09
   1   1   4  804.79   15.49
   1   1   4  764.92   12.61
   1   1   5  189.46    7.04
  -1  -1  -5  207.30    6.65
   1   1   6  873.91   17.63
   1   1   6  848.34   20.21
  -1  -1  -6  850.35   16.59
   1   1   7   57.14    7.22
   1   1   7   39.32    5.70
  -1  -1  -7   55.21    5.52
   1   1   8  276.82   11.92
   1   1   8  290.43   11.64
  -1  -1  -8  269.56    9.35
   1   1   9   32.63    6.27
   1   1   9   29.43    7.30
  -1  -1  -9   19.89    4.59
   1   1  10   15.06    5.95
   1   1  10    5.37    5.01
  -1  -1 -10    0.81    4.49
   1   1  11  -12.88    6.44
  -1  -1 -11   -2.87    6.07
  -1  -1 -11    6.96    4.85
   1   1  12  255.16   17.51
  -1  -1 -12  285.18   19.82
   1   1  13   63.29   10.23
  -1  -1 -13   87.07   14.39
   1   1  14  104.76   15.10
  -1  -1 -14  125.95   13.46
   1   1  15   44.10   11.46
  -1  -1 -15   30.10   12.18
   1   2 -14   47.33   16.42
  -1  -2  14   50.49   15.45
   1   2 -13   71.52   13.59
  -1  -2  13   60.44   12.89
   1   2 -12    5.13   10.59
  -1  -2  12    5.29    8.09
   1   2 -11    1.97    8.17
  -1  -2  11    2.47    8.97
   1   2 -10    7.69    7.96
  -1  -2  10    4.48    7.10
   1   2  -9  116.06   11.64
  -1  -2   9  128.90   10.31
   1   2  -8  151.79   12.88
  -1  -2   8  134.45   11.69
   1   2  -7  783.59   24.86
  -1  -2   7  732.87   25.13
   1   2  -6   81.87    9.22
  -1  -2   6   79.88    6.95
   1   2  -5  221.78   10.27
  -1  -2   5  217.73    9.55
   1   2  -4  249.65   10.06
  -1  -2   4  269.85    9.65
   1   2  -3  404.45   12.28
  -1  -2   3  382.41   10.89
   1   2  -2   52.81    4.64
  -1  -2   2   56.47    4.56
  -1  -2   2   55.01    1.50
   1   2  -1 2807.12   37.89
  -1  -2   1 2767.45   24.65
   1   2   0  985.15   14.53
  -1  -2   0  990.13   13.84
   1   2   2   -0.95    2.10
   1   2   2    1.54    1.86
  -1  -2  -2    6.84    3.54
   1   2   3  369.20    7.80
   1   2   3  360.59    8.43
  -1  -2  -3  355.98    9.60
   1   2   4   74.02    4.67
   1   2   4   59.61    4.08
  -1  -2  -4   57.75    4.51
   1   2   5 1713.26   28.24
   1   2   5 1694.26   31.27
   1   2   6  124.60    6.62
   1   2   6  120.94    7.91
   1   2   7  502.88   15.26
   1   2   7  456.66   13.51
  -1  -2  -7  463.31   13.26
   1   2   8   18.80    5.13
   1   2   8   16.42    6.35
  -1  -2  -8   11.80    4.80
   1   2   9    5.38    4.96
   1   2   9   -0.04    5.11
  -1  -2  -9    3.48    4.46
   1   2  10   13.28    5.60
   1   2  10    0.82    5.80
  -1  -2 -10   -2.46    5.28
  -1  -2 -10  -10.69    4.53
   1   2  11  295.00   16.19
   1   2  11  294.09   18.84
  -1  -2 -11  296.77   12.33
   1   2  12   44.59    8.95
  -1  -2 -12   56.74   10.68
  -1  -2 -12   23.87    6.65
   1   2  13  254.73   15.68
  -1  -2 -13  246.68   17.13
   1   2  14   79.63   12.03
  -1  -2 -14   50.36   10.98
   1   2  15   30.10   12.72
  -1  -2 -15   39.62   13.62
   1   2  16  -15.21   11.47
  -1  -2 -16  -20.07   11.26
   1   3 -13   14.35   11.36
  -1  -3  13   13.67    9.53
   1   3 -12   -2.07   11.79
  -1  -3  12   19.30   11.03
   1   3 -11    9.13   11.22
  -1  -3  11   17.01    8.15
   1   3 -10  118.72   14.40
  -1  -3  10  127.47   12.13
   1   3  -9  -10.22    8.40
  -1  -3   9    5.76    6.00
   1   3  -8  383.04   17.74
  -1  -3   8  335.85   16.98
   1   3  -7   75.97    9.36
  -1  -3   7   61.85    7.71
   1   3  -6  566.22   19.50
  -1  -3   6  571.05   18.33
   1   3  -5  205.26   11.59
  -1  -3   5  196.68    9.02
   1   3  -4  185.52    8.84
  -1  -3   4  176.43    9.32
   1   3  -3    2.48    4.66
  -1  -3   3    3.39    1.55
  -1  -3   3    7.72    4.62
  -1  -3   2 1701.12   18.42
   1   3  -1  394.98   10.19
  -1  -3   1  372.66    9.63
   1   3   0  458.81   10.49
  -1  -3   0  497.68    9.18
  -1  -3   0  465.81    9.89
   1   3   1   31.01    3.60
  -1  -3  -1   36.64    4.66
   1   3   2    0.41    2.60
   1   3   2    3.52    2.23
  -1  -3  -2    5.36    3.14
   1   3   3   29.17    4.01
   1   3   3   33.39    3.85
  -1  -3  -3   42.43    5.69
   1   3   4 1535.08   23.93
  -1  -3  -4 1577.95   27.71
   1   3   5  325.86   10.35
   1   3   5  346.85    9.58
   1   3   6 2005.75   36.11
  -1  -3  -6 1885.85   37.44
   1   3   7   30.95    4.17
   1   3   7   19.50    5.80
  -1  -3  -7   16.37    5.33
   1   3   8  145.91    8.23
   1   3   8  139.72    9.83
  -1  -3  -8  125.13    7.99
   1   3   9   -4.11    5.98
   1   3   9    2.50    5.10
  -1  -3  -9    7.88    4.81
   1   3  10  116.05   11.33
   1   3  10  122.25   10.24
  -1  -3 -10  140.49    9.20
   1   3  11   55.03   10.08
   1   3  11   74.37    9.29
  -1  -3 -11   61.10    7.63
   1   3  12  340.70   18.41
  -1  -3 -12  322.82   14.79
   1   3  13  167.26   12.69
  -1  -3 -13  163.20   14.15
   1   3  14   54.47   11.51
  -1  -3 -14   27.68   12.03
   1   3  15    6.39    9.34
  -1  -3 -15   -3.70    8.61
   1   3  16   23.55   13.39
  -1  -3 -16   37.77   13.92
   1   4 -13   -9.10   10.40
  -1  -4  13   -4.08    9.61
   1   4 -12   -4.56    9.08
  -1  -4  12    9.47    9.83
   1   4 -11   55.75   12.08
  -1  -4  11   61.69   12.88
   1   4 -10   37.64   10.94
  -1  -4  10   43.44   11.73
   1   4  -9  251.65   16.45
  -1  -4   9  230.15   15.14
   1   4  -8   -3.01    7.03
  -1  -4   8    9.18    7.53
   1   4  -7  135.46   12.65
  -1  -4   7  168.81   12.33
   1   4  -6   24.11    6.44
  -1  -4   6   20.48    6.06
   1   4  -5   13.34    6.13
  -1  -4   5    2.42    1.65
  -1  -4   5   13.22    4.90
   1   4  -4   64.27    7.44
  -1  -4   4   55.69    2.71
  -1  -4   4   42.59    7.08
  -1  -4   3 2652.02   55.41
   1   4  -2   27.75    4.31
  -1  -4   2   33.82    4.51
  -1  -4   2   21.15    2.51
   1   4  -1 4008.26   64.31
  -1  -4   1 4009.18   68.65
  -1  -4   1 3992.94   55.56
   1   4   0  120.80    5.84
  -1  -4   0  125.73    5.70
  -1  -4   0  117.88    5.87
   1   4   1  684.38   12.17
  -1  -4  -1  702.53   14.18
   1   4   2  102.85    4.73
  -1  -4  -2  109.38    6.87
   1   4   3 1027.61   18.16
   1   4   3 1047.11   16.64
   1   4   4  657.10   12.60
  -1  -4  -4  615.35   16.94
   1   4   5 1854.45   32.61
   1   4   6   67.43    5.65
   1   4   6   44.53    6.35
  -1  -4  -6   54.36    5.90
   1   4   7  584.27   16.40
   1   4   7  562.59   16.97
   1   4   8   45.11    6.02
   1   4   8   51.73    5.86
  -1  -4  -8   46.11    5.41
   1   4   9   80.23    7.65
   1   4   9   77.19    7.58
  -1  -4  -9   81.16    7.91
   1   4  10   42.57    7.55
   1   4  10   56.03    8.88
  -1  -4 -10   43.23    7.63
   1   4  11  302.03   17.88
   1   4  11  280.57   15.87
  -1  -4 -11  294.50   14.09
   1   4  12  211.68   15.90
   1   4  12  187.58   13.76
  -1  -4 -12  165.78   12.63
   1   4  13  255.27   16.38
  -1  -4 -13  234.09   15.41
  -1  -4 -13  274.67   17.01
   1   4  14   81.89   13.29
  -1  -4 -14   93.31   11.72
   1   4  15    6.17   10.57
  -1  -4 -15   13.04    9.29
   1   4  16   -9.16    8.99
  -1  -4 -16    4.56   11.76
   1   5 -12   38.96   11.63
  -1  -5  12   37.35   13.27
   1   5 -11   41.06   11.03
  -1  -5  11   29.74   12.32
   1   5 -10  310.64   24.14
  -1  -5  10  327.41   19.06
   1   5  -9   67.16   11.08
  -1  -5   9   71.39   12.06
   1   5  -8  215.63   16.64
  -1  -5   8  213.37   15.88
   1   5  -7   18.74    8.76
  -1  -5   7    9.80    8.06
   1   5  -6   21.99    6.39
  -1  -5   6   -0.87    5.93
   1   5  -5   69.05    7.55
  -1  -5   5   83.28    9.44
   1   5  -4  518.54   16.51
  -1  -5   4  536.52   18.58
  -1  -5   4  507.44    9.40
   1   5  -3   20.18    4.74
  -1  -5   3   27.18    5.06
  -1  -5   3   20.77    2.87
   1   5  -2 3716.24   69.50
  -1  -5   2 3736.94   74.41
  -1  -5   2 3723.58   56.95
   1   5  -1   31.53    5.15
  -1  -5   1   37.98    3.95
  -1  -5   1   21.60    4.84
   1   5   0  458.72   11.17
  -1  -5   0  456.12   12.82
   1   5   1    8.54    3.22
  -1  -5  -1   12.09    4.39
  -1  -5  -1   13.78    4.92
   1   5   2   -2.00    2.80
   1   5   2    0.87    3.86
  -1  -5  -2   -6.65    4.84
   1   5   3  263.94    6.65
   1   5   3  255.71    9.06
  -1  -5  -3  279.65   10.37
   1   5   4 3008.92   47.02
   1   5   4 2959.32   52.86
  -1  -5  -4 2980.54   60.22
   1   5   5   56.78    4.80
   1   5   5   44.78    5.10
  -1  -5  -5   54.08    6.33
   1   5   6  865.39   21.67
  -1  -5  -6  876.07   22.44
   1   5   7   51.25    6.10
   1   5   7   54.59    6.35
  -1  -5  -7   32.94    5.87
   1   5   8    6.77    5.40
   1   5   8   24.30    5.75
  -1  -5  -8   19.01    6.06
   1   5   9   29.00    5.64
   1   5   9   34.88    6.68
  -1  -5  -9   47.67    7.45
   1   5  10  491.43   18.03
   1   5  10  463.17   19.69
  -1  -5 -10  493.97   19.26
   1   5  11   92.43    9.46
   1   5  11   96.27    9.15
  -1  -5 -11  106.77   10.51
   1   5  12  240.80   15.14
   1   5  12  238.59   15.29
  -1  -5 -12  259.66   14.59
   1   5  13   24.57    8.05
   1   5  13   22.08    7.43
  -1  -5 -13    6.38    7.79
   1   5  14   11.28    8.87
  -1  -5 -14    5.24    7.68
  -1  -5 -14   -3.69    7.43
   1   5  15   14.60   10.49
  -1  -5 -15    2.26   10.78
   1   5  16   20.66    9.74
  -1  -5 -16   28.89   13.91
   1   6 -12   19.09   13.53
  -1  -6  12    8.45   12.64
   1   6 -11   79.02   14.15
  -1  -6  11   89.32   15.34
   1   6 -10   19.75    9.29
  -1  -6  10   -3.57    8.52
   1   6  -9  315.26   22.94
  -1  -6   9  335.05   19.04
   1   6  -8   11.46    8.59
  -1  -6   8   -0.54    7.12
   1   6  -7   41.06    8.42
  -1  -6   7   24.85    9.73
   1   6  -6  123.81   12.25
  -1  -6   6  126.07   10.68
   1   6  -5   80.42   10.01
  -1  -6   5   97.59   11.49
  -1  -6   5  100.03    4.62
   1   6  -4   20.25    5.91
  -1  -6   4   -9.09    6.57
  -1  -6   4    1.42    2.76
  -1  -6   3  883.24   16.63
   1   6  -2    2.17    4.77
  -1  -6   2    1.65    3.30
  -1  -6   2    5.86    4.72
   1   6  -1  477.71   13.60
  -1  -6   1  459.13   15.12
   1   6   0    4.13    4.11
  -1  -6   0    7.82    4.34
  -1  -6   0    8.03    3.95
  -1  -6  -1  300.69   11.20
  -1  -6  -1  294.45   10.45
   1   6   2   29.26    4.04
   1   6   2   22.12    3.44
  -1  -6  -2   16.40    6.30
   1   6   3  997.68   16.70
   1   6   3  957.35   22.86
   1   6   4   24.36    3.45
   1   6   4   22.04    4.33
  -1  -6  -4   45.92    6.81
   1   6   5  978.25   23.39
   1   6   5 1029.43   19.84
  -1  -6  -5 1021.41   27.26
   1   6   6  113.20    6.17
   1   6   6  106.18    8.17
  -1  -6  -6  115.37    9.64
   1   6   7   -2.11    4.23
   1   6   7    4.52    4.99
  -1  -6  -7    6.25    4.99
   1   6   8  113.75    7.77
   1   6   8  101.86    7.86
  -1  -6  -8  120.53    8.73
   1   6   9  302.58   13.63
   1   6   9  283.06   14.15
  -1  -6  -9  284.59   15.11
   1   6  10  116.73   10.41
   1   6  10  135.07   11.24
  -1  -6 -10  154.16   11.69
   1   6  11  136.52   12.13
   1   6  11  135.78   12.01
  -1  -6 -11  124.68   10.18
   1   6  12   66.59    9.85
   1   6  12   63.38    8.67
  -1  -6 -12   60.99    9.82
   1   6  13   28.50    8.13
   1   6  13   37.80    8.93
  -1  -6 -13   27.06    9.01
   1   6  14    4.54    8.86
  -1  -6 -14    1.20    7.27
  -1  -6 -14    1.83    8.04
   1   6  15   26.73   12.05
  -1  -6 -15   59.88   12.95
   1   6  16   17.83    9.91
  -1  -6 -16    7.41   12.55
   1   7 -11    5.47   13.00
  -1  -7  11    5.53   11.03
   1   7 -10  137.75   16.15
  -1  -7  10  144.49   15.43
   1   7  -9  -21.58   10.51
  -1  -7   9    5.92    8.20
   1   7  -8   36.96   11.72
  -1  -7   8   21.94    9.05
   1   7  -7   35.00    9.21
  -1  -7   7   46.45   10.55
   1   7  -6   62.70   11.27
  -1  -7   6   80.37   11.06
   1   7  -5   43.17    7.21
  -1  -7   5   26.40    3.96
  -1  -7   5   33.89    7.82
  -1  -7   4  689.18   16.27
  -1  -7   4  682.23   23.52
   1   7  -3    0.91    5.43
  -1  -7   3    3.33    4.03
  -1  -7   3    2.19    5.22
   1   7  -2  528.82   17.67
  -1  -7   2  568.97   14.94
  -1  -7   2  614.54   20.69
   1   7  -1   10.71    4.56
  -1  -7   1    4.43    4.62
  -1  -7   1    0.53    3.28
   1   7   0   55.22    5.67
  -1  -7   0   71.23    6.30
  -1  -7   0   72.24    6.52
   1   7   1   82.60    5.25
  -1  -7  -1   84.78    6.38
  -1  -7  -1   76.71    6.35
   1   7   2  588.92   16.58
   1   7   2  605.86   12.39
  -1  -7  -2  617.57   18.76
   1   7   3  256.51    7.09
   1   7   3  252.06   10.76
   1   7   4  864.92   16.07
  -1  -7  -4  910.26   24.92
   1   7   5  122.26    5.75
   1   7   5  121.39    9.28
  -1  -7  -5  125.18    8.72
   1   7   6   28.78    4.41
   1   7   6   48.57    6.56
  -1  -7  -6   19.71    7.58
   1   7   7    8.83    4.46
   1   7   7   14.36    6.26
  -1  -7  -7   16.49    5.60
   1   7   8  209.08   11.97
   1   7   8  201.33    9.94
  -1  -7  -8  177.16   12.92
   1   7   9  295.67   13.01
  -1  -7  -9  300.56   14.38
   1   7  10  371.91   14.69
   1   7  10  348.42   16.28
  -1  -7 -10  325.70   17.49
   1   7  11  170.24   12.63
   1   7  11  173.39   12.16
  -1  -7 -11  160.99   13.09
   1   7  12    9.13    7.99
   1   7  12   11.14    6.89
  -1  -7 -12   19.18    6.65
   1   7  13   -1.30    8.75
   1   7  13   12.23    8.56
  -1  -7 -13   -0.97    8.06
   1   7  14   34.29    9.07
  -1  -7 -14    4.40    7.98
  -1  -7 -14   -8.65    9.24
   1   7  15    4.72    8.81
  -1  -7 -15   33.26    9.69
   1   7  16   64.95   14.01
  -1  -7 -16   54.05   15.31
   1   8 -10   -9.70   10.25
  -1  -8  10  -10.08    9.65
   1   8  -9   80.60   14.99
  -1  -8   9   55.71   11.19
   1   8  -8   22.25   10.04
  -1  -8   8    0.50    8.93
   1   8  -7   51.84    9.75
  -1  -8   7   29.40    9.06
   1   8  -6    1.18    6.47
  -1  -8   6    1.06    6.78
   1   8  -5  342.36   18.55
  -1  -8   5  303.70   10.96
  -1  -8   5  361.46   17.66
   1   8  -4   10.25    5.59
  -1  -8   4    0.49    4.09
  -1  -8   4    9.79    6.39
   1   8  -3  455.28   18.02
  -1  -8   3  451.01   18.29
  -1  -8   3  450.45   13.30
   1   8  -2    8.64    5.80
  -1  -8   2   29.09    5.05
  -1  -8   2   17.28    6.32
   1   8  -1   33.16    5.61
  -1  -8   1   38.04    7.50
  -1  -8   1   34.92    5.66
   1   8   0   27.76    4.79
  -1  -8   0   26.51    5.85
  -1  -8   0   25.25    6.94
   1   8   1  421.34   11.54
  -1  -8  -1  366.09   15.34
  -1  -8  -1  431.40   16.51
   1   8   2  138.21    9.44
   1   8   2  135.11    5.91
  -1  -8  -2  144.03    9.66
   1   8   3 1252.71   21.86
   1   8   3 1308.40   32.35
  -1  -8  -3 1271.25   33.83
   1   8   4  102.28    5.65
   1   8   4   88.03    7.38
  -1  -8  -4  121.99   10.05
   1   8   5  220.24    7.25
   1   8   5  236.57   10.55
  -1  -8  -5  245.09   13.23
   1   8   6   99.74    6.18
   1   8   6  134.90    8.41
  -1  -8  -6  101.51    9.62
   1   8   7   71.59    5.85
   1   8   7   68.53    8.98
  -1  -8  -7   50.49    7.74
   1   8   8   83.50    9.50
   1   8   8   86.37    7.34
  -1  -8  -8   90.40    8.81
   1   8   9  338.40   13.44
   1   8   9  301.03   16.95
  -1  -8  -9  342.93   15.89
   1   8  10  575.01   22.68
   1   8  10  541.13   19.46
  -1  -8 -10  550.38   24.56
   1   8  11  172.04   13.66
   1   8  11  177.73   13.02
  -1  -8 -11  204.20   13.37
   1   8  12   14.71    7.84
   1   8  12   -7.43    8.34
  -1  -8 -12   13.79    8.55
   1   8  13    8.65    8.79
   1   8  13    4.29    8.99
  -1  -8 -13   12.53    9.10
   1   8  14   57.65   11.62
  -1  -8 -14   32.11   11.20
   1   8  15   23.06    9.70
  -1  -8 -15   27.51   11.13
  -1  -8 -15   64.68   11.97
  -1  -8 -16   57.25   15.41
   1   9 -10   31.92   13.10
  -1  -9  10   32.93   13.72
   1   9  -9   10.18   12.66
  -1  -9   9  -20.94   11.33
   1   9  -8   -2.76    9.16
  -1  -9   8   -6.63    7.92
   1   9  -7    8.88   10.09
  -1  -9   7   -0.91    8.89
   1   9  -6  257.94   18.87
  -1  -9   6  261.02   20.52
   1   9  -5   10.20    7.94
  -1  -9   5    0.06    7.26
   1   9  -4  320.11   17.43
  -1  -9   4  326.99   17.15
  -1  -9   4  325.00   12.59
   1   9  -3    8.31    6.37
  -1  -9   3    3.87    5.01
  -1  -9   3    6.65    7.73
   1   9  -2  142.00    9.57
  -1  -9   2  125.20   12.15
  -1  -9   2  113.52    8.77
   1   9  -1   30.41    6.65
  -1  -9   1   44.16    6.63
  -1  -9   1   36.74    8.53
   1   9   0  127.41    7.41
  -1  -9   0  133.37   10.13
  -1  -9   0  140.65    9.27
   1   9   1  210.81   11.15
  -1  -9  -1  217.33   11.98
   1   9   2 1505.45   30.33
   1   9   2 1551.60   41.57
   1   9   3  108.13    5.95
   1   9   3  114.42   10.03
  -1  -9  -3  114.36    9.94
   1   9   4  760.93   22.22
   1   9   4  726.08   15.01
  -1  -9  -4  714.22   23.75
   1   9   5   25.19    7.36
   1   9   5   29.76    3.57
   1   9   6   50.53    4.96
   1   9   6   64.22    9.21
  -1  -9  -6   62.54    9.32
   1   9   7  158.98    7.81
   1   9   7  176.67   12.93
  -1  -9  -7  165.62   14.08
   1   9   8  167.15    9.06
   1   9   8  166.17   11.18
  -1  -9  -8  216.04   12.77
   1   9   9  164.80   10.06
   1   9   9  168.62   13.50
  -1  -9  -9  196.44   15.28
   1   9  10   55.68    8.56
   1   9  10   42.71    7.51
  -1  -9 -10   51.22    9.77
   1   9  11   70.25   10.37
   1   9  11   65.30    8.98
  -1  -9 -11   73.14   11.98
   1   9  12  -12.11    5.95
   1   9  12    2.32    6.75
  -1  -9 -12   -3.16    9.33
   1   9  13   13.21    9.09
   1   9  13   18.84   10.07
  -1  -9 -13   26.30   10.78
   1   9  14   32.65   11.27
  -1  -9 -14   30.75   10.71
   1   9  15   71.44   14.39
  -1  -9 -15   86.54   11.88
  -1  -9 -15   73.44   13.83
   1  10  -9   -3.95    9.91
  -1 -10   9   11.37    9.01
   1  10  -8    5.32    9.32
  -1 -10   8   12.00   11.72
   1  10  -7   59.28   11.57
  -1 -10   7   61.70   11.53
   1  10  -6   -2.46    7.77
  -1 -10   6    8.12    8.00
   1  10  -5  300.50   20.17
  -1 -10   5  331.56   21.73
   1  10  -4    2.46    7.96
  -1 -10   4    4.00    5.36
  -1 -10   4   22.57    8.82
   1  10  -3   91.66   10.38
  -1 -10   3   89.37    9.40
  -1 -10   3   85.39    8.83
   1  10  -2   -2.52    5.76
  -1 -10   2   -2.84    5.28
  -1 -10   2   15.46    7.31
   1  10  -1   12.58    5.55
  -1 -10   1   -2.35    5.04
  -1 -10   1    6.88    5.90
   1  10   0   -2.28    4.75
  -1 -10   0    1.87    5.50
  -1 -10   0   -7.31    6.00
   1  10   1  377.24   17.30
   1  10   1  382.36   12.79
  -1 -10  -1  390.24   17.76
   1  10   2  170.24   12.59
   1  10   2  182.84    7.30
  -1 -10  -2  202.29   12.94
   1  10   3  889.90   30.74
  -1 -10  -3  941.05   32.47
   1  10   4   39.11    4.79
   1  10   4   52.12    7.24
  -1 -10  -4   57.06    8.12
   1  10   5    4.11    3.44
   1  10   5   -2.77    5.79
  -1 -10  -5   11.69    6.31
   1  10   6  171.45    7.84
   1  10   6  231.80   14.46
  -1 -10  -6  181.36   14.63
   1  10   7  123.91    7.50
   1  10   7  158.18   12.89
  -1 -10  -7  148.54   13.08
   1  10   8  210.57   15.04
   1  10   8  190.85    9.60
  -1 -10  -8  194.47   14.02
   1  10   9   92.19    7.86
   1  10   9  127.05   12.69
  -1 -10  -9  122.92   13.50
   1  10  10   39.20    7.11
   1  10  10   21.44    8.07
  -1 -10 -10   23.20   10.96
   1  10  11   -0.71    6.48
   1  10  11  -13.82    8.06
  -1 -10 -11   18.75    7.22
   1  10  12   13.19    8.38
   1  10  12   26.15    8.15
  -1 -10 -12   32.36   10.20
   1  10  13   46.47   10.82
   1  10  13   37.79   11.01
  -1 -10 -13   48.22   12.43
   1  10  14   61.84   12.63
  -1 -10 -14   66.77   11.41
   1  10  15   59.52   13.68
  -1 -10 -15   39.94   13.65
   1  11  -8   23.75   12.22
  -1 -11   8    3.23   10.64
   1  11  -7   -9.37   10.57
  -1 -11   7   -0.54   11.07
   1  11  -6  149.66   15.92
  -1 -11   6  122.75   18.06
   1  11  -5    5.52    8.87
  -1 -11   5   -7.64    7.38
   1  11  -4  162.30   13.23
  -1 -11   4  167.82   16.35
  -1 -11   4  129.85   12.24
   1  11  -3   -1.34    6.72
  -1 -11   3   -5.85    6.91
  -1 -11   3    3.24    5.84
   1  11  -2    1.11    6.08
  -1 -11   2    2.34    6.11
  -1 -11   2   -3.33    8.22
   1  11  -1   17.25    7.83
  -1 -11   1   24.12    9.75
  -1 -11   1   42.25    7.79
  -1 -11   0  177.51   13.80
   1  11   1  -10.28    6.28
   1  11   1    0.31    5.04
  -1 -11  -1   -4.39    6.12
   1  11   2  137.85    7.59
   1  11   2  167.59   13.90
  -1 -11  -2  168.61   12.74
   1  11   3   72.83    8.62
   1  11   3   43.44    4.77
  -1 -11  -3   73.40   10.17
   1  11   4   30.72    6.41
  -1 -11  -4    7.74    7.36
   1  11   5  268.94   15.15
  -1 -11  -5  206.88   14.44
   1  11   6  163.90   15.04
  -1 -11  -6  153.93   14.67
   1  11   7  218.56   16.98
  -1 -11  -7  234.05   17.74
   1  11   8   99.01    7.22
   1  11   8  142.44   12.13
  -1 -11  -8   83.79   13.16
   1  11   9  169.96   10.76
   1  11   9  166.49   15.88
  -1 -11  -9  193.14   14.52
   1  11  10   12.40    5.64
   1  11  10   20.59    9.32
  -1 -11 -10    1.87    7.77
   1  11  11   18.83    7.30
   1  11  11   16.17    8.35
  -1 -11 -11   40.87   10.82
   1  11  12   -1.38    9.62
  -1 -11 -12  -16.96    8.36
   1  11  13   49.73   11.46
  -1 -11 -13   51.45   13.75
   1  11  14   89.95   14.70
  -1 -11 -14   68.50   14.72
  -1 -12   7   72.70   15.93
   1  12  -6   -8.60   10.22
  -1 -12   6   -2.61   11.53
   1  12  -5   67.34   12.43
  -1 -12   5   58.71   11.89
   1  12  -4    2.17    9.34
  -1 -12   4   43.48   10.85
   1  12  -3   -3.01    7.42
  -1 -12   3   -5.08    6.27
  -1 -12   3    9.70    8.68
   1  12  -2   41.87    8.70
  -1 -12   2   64.93    9.78
  -1 -12   2   48.95    9.46
   1  12  -1  128.66   11.19
  -1 -12   1  138.51   12.93
  -1 -12   1  135.86   13.12
   1  12   0  148.00   11.50
   1  12   0  172.90   14.78
  -1 -12   0  141.72   13.70
   1  12   1  474.78   24.21
  -1 -12  -1  453.24   24.56
   1  12   2   47.69    8.97
  -1 -12  -2   57.85   10.95
   1  12   3   47.95    9.22
  -1 -12  -3   45.55   10.96
   1  12   4   60.73    9.93
  -1 -12  -4   79.96   10.36
   1  12   5   51.60    9.54
  -1 -12  -5   55.86    9.69
   1  12   6   54.32   11.11
  -1 -12  -6   64.29   11.90
   1  12   7  127.57   13.14
  -1 -12  -7  167.20   14.34
   1  12   8  290.28   18.56
  -1 -12  -8  285.34   19.00
   1  12   9   97.38   13.91
  -1 -12  -9   88.04   13.97
   1  12  10    7.32   10.83
  -1 -12 -10   17.98   10.67
   1  12  11   38.50    8.85
  -1 -12 -11   20.59   11.81
   1  12  12   51.51   12.91
  -1 -12 -12   55.10   11.44
   1  12  13   42.10   13.41
  -1 -12 -13   56.80   14.81
   1  12  14   95.28   15.40
  -1 -12 -14   84.07   18.10
  -1 -13   5   -8.54    9.58
  -1 -13   4   32.69   13.20
  -1 -13   3   -4.26   11.22
  -1 -13   2   58.45   11.59
  -1 -13   2   91.89   12.01
   1  13  -1   29.33    8.60
  -1 -13   1   28.91    9.69
   1  13   0  206.22   15.40
  -1 -13   0  200.47   17.00
   1  13   1   49.34   11.55
  -1 -13  -1   55.69   11.46
   1  13   2  127.46   15.93
  -1 -13  -2  167.97   13.70
   1  13   3   16.99    8.96
  -1 -13  -3   34.11    8.42
   1  13   4    6.41   10.08
  -1 -13  -4   12.65    9.49
   1  13   5   26.75    9.69
  -1 -13  -5   64.88   11.81
   1  13   6  100.93   11.38
  -1 -13  -6   62.31   12.05
  -1 -13  -7  270.99   19.02
   1  13   8   74.26   13.92
  -1 -13  -8   52.52   11.49
   1  13   9   46.26   13.73
  -1 -13  -9   49.69   11.14
   1  13  10   18.66    8.88
  -1 -13 -10    3.75    9.31
   1  13  11   65.39   14.03
  -1 -13 -11   66.53   12.11
   1  13  12   31.34   13.51
  -1 -13 -12   32.99   11.18
   1  13  13   54.25   15.14
  -1 -13 -13   86.48   16.70
  -1 -14   4  -15.17   12.67
  -1 -14   3   -9.21    9.86
   1  14  -2    8.76    9.11
  -1 -14   2   19.80    9.64
   1  14  -1  135.52   14.29
  -1 -14   1  126.26   12.26
   1  14   0   51.50   10.63
  -1 -14   0   30.08   10.84
   1  14   1  186.09   15.26
  -1 -14  -1  148.18   14.74
   1  14   2  -14.69    8.52
  -1 -14  -2  -16.35   11.65
   1  14   3   -1.67    8.01
  -1 -14  -3   10.96    7.66
   1  14   4   85.24   13.51
  -1 -14  -4   66.46   14.21
   1  14   5   72.86   11.08
  -1 -14  -5   36.05   13.62
   1  14   6  281.76   18.83
  -1 -14  -6  224.67   20.68
   1  14   7   95.44   14.99
  -1 -14  -7  113.32   15.87
   1  14   8   20.74   13.12
  -1 -14  -8   38.37   12.22
   1  14   9   -4.36    8.56
  -1 -14  -9   17.87   11.35
   1  14  10   11.96   10.99
  -1 -14 -10   -1.13   11.58
   1  14  11   44.58   11.67
  -1 -14 -11   26.42   11.70
   1  14  12   66.29   17.82
  -1 -14 -12  114.34   18.30
   1  15  -2   49.22   11.52
   1  15  -1    4.58   12.33
  -1 -15   1   27.92   11.01
   1  15   0   84.58   12.89
  -1 -15   0   74.37   11.90
   1  15   1   14.15    9.87
  -1 -15  -1   22.87   11.45
   1  15   2    4.57   10.76
  -1 -15  -2   11.64   11.15
   1  15   3   44.51   11.60
  -1 -15  -3   47.68   12.35
   1  15   4   44.08   10.59
  -1 -15  -4   16.50   11.39
   1  15   5   43.69   14.84
  -1 -15  -5   58.73   12.09
   1  15   6   69.47   13.53
  -1 -15  -6   63.28   14.98
   1  15   7   75.75   12.71
  -1 -15  -7   55.91   12.82
   1  15   8   32.08   10.79
  -1 -15  -8   15.08   10.22
   1  15   9   22.20   11.31
  -1 -15  -9   37.52   11.27
   1  15  10   37.73   14.10
  -1 -15 -10   18.23   13.61
   1  15  11   59.46   16.33
  -1 -15 -11  103.80   17.50
   1  16   0  -18.58   10.72
  -1 -16   0  -15.39   12.30
   1  16   1    1.00    9.27
  -1 -16  -1   -5.05    9.15
   1  16   2  -14.35    9.90
  -1 -16  -2    1.62    9.45
   1  16   3    8.52   11.48
  -1 -16  -3   -6.92    9.27
   1  16   4   96.85   17.55
  -1 -16  -4   57.24   16.12
   1  16   5   92.44   19.07
  -1 -16  -5   72.08   16.57
   1  16   6   49.55   16.29
  -1 -16  -6   80.79   13.77
   1  16   7    5.82    9.62
  -1 -16  -7   -6.89   11.64
   1  16   8   -0.83   11.18
  -1 -16  -8   -0.52   11.56
   1  16   9    8.80   13.66
  -1 -16  -9    5.63   13.21
   2 -16  -6   34.11   11.22
  -2  16   6   12.52   13.18
   2 -16  -5   77.85   16.69
  -2  16   5  139.57   17.63
   2 -16  -4   22.01   12.07
  -2  16   4   29.06   12.70
   2 -16  -3   50.54   16.91
  -2  16   3   65.00   17.26
   2 -16  -2   26.98   11.96
  -2  16   2   41.92   13.06
   2 -16  -1   18.20   12.85
  -2  16   1    0.47   11.16
   2 -15  -9  -22.91   10.98
  -2  15   9    3.89   11.45
   2 -15  -8   -9.71   13.73
  -2  15   8  -11.63   14.25
   2 -15  -7   25.15   10.74
  -2  15   7   32.33   15.05
   2 -15  -6  190.50   19.50
  -2  15   6  183.65   19.91
   2 -15  -5    4.16   13.54
  -2  15   5   56.79   12.43
   2 -15  -4   96.93   14.80
  -2  15   4  128.59   19.30
   2 -15  -3   40.53   11.01
  -2  15   3    6.86   10.94
   2 -15  -2   -7.75    9.25
  -2  15   2    7.59    9.22
   2 -15  -1   -6.26   12.03
  -2  15   1   -2.31   12.88
   2 -15   0  114.53   17.90
  -2  15   0   97.22   16.43
   2 -15   1   38.82   13.11
  -2  15  -1   44.63   14.20
   2 -15   2   35.81   14.09
  -2  15  -2   55.46   12.41
   2 -14 -10    5.58   10.71
  -2  14  10    7.63   13.55
   2 -14  -9   -2.11    9.69
  -2  14   9    7.11   11.12
   2 -14  -8   20.77   12.85
  -2  14   8   19.53   13.67
   2 -14  -7  233.92   22.25
  -2  14   7  179.03   19.17
   2 -14  -6    0.24    9.68
  -2  14   6   23.20   12.87
   2 -14  -5  132.56   19.26
  -2  14   5  147.80   16.09
   2 -14  -4   57.61   12.24
  -2  14   4   84.00   16.26
   2 -14  -3   74.36   12.87
  -2  14   3   85.66   16.05
   2 -14  -2   10.61   11.13
  -2  14   2   11.60   11.70
   2 -14  -1   62.40   11.69
  -2  14   1   89.65   14.65
   2 -14   0   81.18   12.84
  -2  14   0   91.74   13.80
   2 -14   1  113.51   12.69
  -2  14  -1   92.32   12.85
   2 -14   2   62.71   13.58
  -2  14  -2   70.09   12.45
   2 -14   3  -17.43    9.83
  -2  14  -3   33.42   11.71
   2 -14   4    8.60    9.31
  -2  14  -4  -14.46   11.01
   2 -13 -11   12.04   13.94
  -2  13  11   42.83   12.70
   2 -13 -10   10.39   12.38
  -2  13  10   35.72   13.66
   2 -13  -9   29.89   13.17
  -2  13   9   21.78   13.94
   2 -13  -8  129.26   15.66
  -2  13   8  167.56   16.21
   2 -13  -7    6.55   12.06
  -2  13   7   14.22   10.61
   2 -13  -6  169.49   17.73
  -2  13   6  163.03   17.11
   2 -13  -5   68.79   12.59
  -2  13   5   73.09   12.97
   2 -13  -4   89.27   14.19
  -2  13   4   76.31   15.55
   2 -13  -3   22.06   12.10
  -2  13   3   24.11    9.44
   2 -13  -2   28.81   11.76
  -2  13   2   20.65   11.60
   2 -13  -1   44.21   12.02
  -2  13   1   34.11   11.95
   2 -13   0  191.29   18.16
  -2  13   0  199.63   15.91
   2 -13   1  149.99   14.84
  -2  13  -1   94.47   15.07
   2 -13   2   56.12   12.03
  -2  13  -2   58.31   13.15
   2 -13   3   42.22   11.47
  -2  13  -3   48.14   13.34
   2 -13   4   14.86    9.55
  -2  13  -4   23.29    9.69
  -2  13  -5    2.55    8.22
  -2  13  -6   11.94    9.23
   2 -12 -12   -4.33    9.26
  -2  12  12   12.99   11.15
   2 -12 -11   93.72   17.07
  -2  12  11   81.69   14.84
   2 -12 -10   10.64    9.70
  -2  12  10   21.45   12.53
   2 -12  -9   38.85   11.59
  -2  12   9   59.40   15.02
   2 -12  -8   45.85   12.32
  -2  12   8   26.26   13.46
   2 -12  -7  267.03   19.34
  -2  12   7  281.94   23.76
   2 -12  -6  172.70   14.84
  -2  12   6  130.72   15.39
   2 -12  -5  192.16   15.40
  -2  12   5  159.89   15.79
   2 -12  -4   49.24   10.23
  -2  12   4   50.42   10.64
   2 -12  -3   -0.88    9.40
  -2  12   3    9.09    7.80
   2 -12  -2   11.15    9.04
  -2  12   2   22.82   10.57
   2 -12  -1  151.41   15.94
  -2  12   1  145.00   13.31
   2 -12   0  231.40   15.15
  -2  12   0  199.63   14.41
   2 -12   1  131.80   12.92
  -2  12  -1   92.12   11.73
   2 -12   2   81.08   10.08
  -2  12  -2   74.48   12.46
   2 -12   3    0.18    8.58
  -2  12  -3    3.55    8.11
   2 -12   4    8.68    8.63
  -2  12  -4    3.21    7.74
   2 -12   5   19.60    7.85
  -2  12  -5   -9.53    5.31
   2 -12   6   86.73   13.00
   2 -12   7   12.34   10.09
   2 -11 -13    0.33    9.67
  -2  11  13   13.49   12.30
   2 -11 -12   56.76   11.23
  -2  11  12   60.08   12.19
   2 -11 -11    5.74    9.05
  -2  11  11   25.39   11.34
   2 -11 -10    0.66    9.98
  -2  11  10    3.91   10.23
   2 -11  -9   54.46   13.48
  -2  11   9   67.26   13.84
   2 -11  -8  409.45   21.68
  -2  11   8  314.10   24.45
   2 -11  -7   76.38   13.14
  -2  11   7   81.26   11.91
   2 -11  -6  404.40   22.24
  -2  11   6  388.43   25.11
   2 -11  -5   71.16   13.49
  -2  11   5   76.64   11.25
   2 -11  -4    7.06    7.67
  -2  11   4   16.78   10.48
   2 -11  -3   -5.06    6.89
  -2  11   3   22.41    9.20
   2 -11  -2  227.53   16.89
  -2  11   2  212.27   14.83
   2 -11  -1  200.10   16.23
  -2  11   1  219.15   16.97
   2 -11   0   35.34    9.85
  -2  11   0   22.22    7.23
   2 -11   1   99.47   10.18
  -2  11  -1   88.06   13.07
   2 -11   2   30.52    7.71
  -2  11  -2   28.82    8.03
   2 -11   3    3.68    7.41
  -2  11  -3   -2.80    7.85
   2 -11   4   12.83    7.31
  -2  11  -4   -5.21    4.84
   2 -11   5  123.14   12.48
   2 -11   5  144.09   13.85
   2 -11   6   39.36    9.72
   2 -11   6   27.55    8.50
  -2  11  -6   23.88    8.95
   2 -11   7   74.52   14.21
   2 -11   8   30.27   11.09
   2 -11   9   -0.30    8.65
   2 -10 -13   37.22   14.31
  -2  10  13   70.96   14.61
   2 -10 -12   17.67    8.83
  -2  10  12   -4.29    8.85
   2 -10 -11   13.55    8.76
  -2  10  11   12.18    9.16
   2 -10 -10   16.58    8.74
  -2  10  10  -11.20    7.79
   2 -10  -9  242.74   18.84
  -2  10   9  194.72   15.90
   2 -10  -8   94.63   13.08
  -2  10   8   95.64   15.44
   2 -10  -7  215.08   14.72
  -2  10   7  216.56   16.46
   2 -10  -6   66.07    9.74
  -2  10   6   77.78   13.27
   2 -10  -5   80.44    9.88
  -2  10   5   92.97   13.04
   2 -10  -4    9.37    9.31
  -2  10   4   21.28    8.60
   2 -10  -3  337.12   20.20
  -2  10   3  333.71   17.60
   2 -10  -2  347.49   16.33
  -2  10   2  310.94   19.63
   2 -10  -1  280.76   15.13
  -2  10   1  277.43   15.59
   2 -10   0  117.00   12.18
  -2  10   0  106.69    9.52
   2 -10   1    5.78    5.90
  -2  10  -1    8.71    7.37
   2 -10   2   16.66    7.24
  -2  10  -2    4.55    7.64
   2 -10   3    1.37    5.26
  -2  10  -3    4.65    5.27
  -2  10  -3    2.13    6.40
   2 -10   4   94.08   10.22
   2 -10   4   83.34   12.70
  -2  10  -4   73.35    8.16
   2 -10   5   18.06    8.22
   2 -10   5   31.38    6.65
  -2  10  -5   19.45    7.08
   2 -10   6  179.85   13.45
   2 -10   6  218.82   17.27
  -2  10  -6  181.37   14.19
   2 -10   7   59.28   10.51
  -2  10  -7   40.92    8.66
   2 -10   8   48.43   12.13
  -2  10  -8   35.85   11.25
   2 -10   9   -3.78   10.76
  -2  10  -9   -4.51   11.12
   2 -10  10   -5.20   10.32
  -2  10 -10    4.45   10.94
  -2   9  14  116.36   19.07
   2  -9 -13   -5.08    9.49
  -2   9  13    9.01   10.48
   2  -9 -12   10.83   10.33
  -2   9  12    7.75    8.46
   2  -9 -11   13.52    8.43
   2  -9 -11   21.63    7.62
  -2   9  11    8.87   10.61
   2  -9 -10  395.49   22.48
   2  -9 -10  358.03   17.02
  -2   9  10  370.43   24.30
   2  -9  -9   71.46    7.81
   2  -9  -9  116.67   10.67
  -2   9   9   91.34   11.39
   2  -9  -8  285.64   14.70
   2  -9  -8  218.50    9.75
  -2   9   8  232.22   19.24
   2  -9  -7   55.31   11.52
  -2   9   7   77.19   10.31
   2  -9  -6  139.32   14.39
  -2   9   6  174.46   13.04
   2  -9  -5   47.23    8.99
  -2   9   5    1.75    8.37
   2  -9  -4   42.64    7.27
  -2   9   4   19.33    9.99
   2  -9  -3  344.91   16.39
  -2   9   3  313.90   15.42
   2  -9  -2  381.43   17.13
  -2   9   2  364.40   16.91
   2  -9  -1  217.61   12.11
  -2   9   1  205.53   12.35
   2  -9   0  133.66   11.68
  -2   9   0  143.93   11.76
   2  -9   1   43.69    7.61
  -2   9  -1   45.24    8.63
   2  -9   2    1.48    5.41
  -2   9  -2    5.56    3.31
  -2   9  -2   14.51    5.69
   2  -9   3  116.34    8.14
  -2   9  -3   93.31    6.60
   2  -9   4   48.18    7.97
   2  -9   4   54.98    8.35
  -2   9  -4   36.71    6.28
   2  -9   5  331.99   17.04
   2  -9   5  342.05   17.73
  -2   9  -5  346.86   15.06
   2  -9   6  135.29   10.60
   2  -9   6  126.80   12.08
  -2   9  -6  139.61   11.69
   2  -9   7   54.39    8.75
   2  -9   7   52.52    9.93
  -2   9  -7   61.94   10.73
   2  -9   8    7.38   10.85
  -2   9  -8   20.05    9.65
   2  -9   9   -7.73   10.29
  -2   9  -9   -8.49    8.83
   2  -9  10   -7.96   10.61
  -2   9 -10   -4.42   11.87
   2  -9  11   27.25   11.46
  -2   9 -11   41.54   11.92
  -2   8  14  -10.09    9.88
   2  -8 -13   27.10   10.65
  -2   8  13   15.09   12.32
   2  -8 -12   -3.58    8.45
   2  -8 -12  -10.10    8.17
  -2   8  12   19.78    8.93
   2  -8 -11   84.42   11.92
   2  -8 -11   77.19   10.95
  -2   8  11   77.97   13.23
   2  -8 -10   89.82   10.47
   2  -8 -10  108.66   12.52
  -2   8  10  107.50   11.44
   2  -8  -9  514.36   21.62
   2  -8  -9  501.64   18.50
  -2   8   9  584.61   27.41
   2  -8  -8  240.60   13.21
   2  -8  -8  247.80   10.88
  -2   8   8  239.50   15.18
   2  -8  -7   92.53   10.33
   2  -8  -7   77.08    5.77
  -2   8   7   85.12   12.92
   2  -8  -6   13.71    5.77
   2  -8  -6    9.91    3.44
  -2   8   6  -17.49    6.98
   2  -8  -5   -4.56    5.82
  -2   8   5    3.46    6.66
   2  -8  -4    7.44    5.80
  -2   8   4   12.97    6.06
   2  -8  -3  278.32   13.13
  -2   8   3  297.97   14.57
   2  -8  -2  289.11   15.75
  -2   8   2  272.24   12.96
   2  -8  -1  204.63   10.86
  -2   8   1  216.41   13.32
   2  -8   0  443.34   17.67
   2  -8   1    6.88    4.84
  -2   8  -1   13.33    6.63
   2  -8   2    2.06    5.87
  -2   8  -2   -0.35    2.84
  -2   8  -2   14.82    4.64
   2  -8   3   29.25    7.80
   2  -8   3   26.80    5.25
  -2   8  -3   31.46    4.98
   2  -8   4  310.24   14.01
   2  -8   4  286.07   14.78
  -2   8  -4  322.16   11.89
   2  -8   5  103.08   11.40
   2  -8   5   90.17    8.76
  -2   8  -5   94.73    8.48
   2  -8   6   58.12    9.40
   2  -8   6   78.53    8.29
  -2   8  -6   81.19    7.81
   2  -8   7   19.10    7.61
   2  -8   7   18.98    6.29
  -2   8  -7   12.90    8.78
   2  -8   8    6.98    8.50
  -2   8  -8   -4.47    7.96
   2  -8   9    9.76    8.21
  -2   8  -9   11.21    8.49
   2  -8  10  133.08   16.90
  -2   8 -10  138.10   17.78
   2  -8  11   20.98    8.89
  -2   8 -11    6.95   13.39
   2  -7 -14    2.96   11.85
  -2   7  14   26.09   12.30
   2  -7 -13   -2.20    9.71
  -2   7  13   28.50   11.58
   2  -7 -12   11.26    7.55
   2  -7 -12    0.37    8.66
  -2   7  12   -1.28    7.91
   2  -7 -11   58.45   10.08
   2  -7 -11   54.97    9.66
  -2   7  11   62.25   12.03
   2  -7 -10  592.10   24.03
   2  -7 -10  575.28   23.65
  -2   7  10  569.08   24.60
   2  -7  -9  133.76   10.16
   2  -7  -9  132.25   10.07
  -2   7   9  154.50   11.90
   2  -7  -8  404.75   15.51
   2  -7  -8  397.83   16.27
   2  -7  -7   86.01    7.91
   2  -7  -7   84.43    6.07
  -2   7   7   64.04   11.20
   2  -7  -6    4.84    5.22
   2  -7  -6    2.20    3.72
  -2   7   6    9.66    5.94
   2  -7  -5   -5.10    5.24
   2  -7  -5    6.90    2.34
  -2   7   5   14.60    7.42
   2  -7  -4  180.49   12.45
  -2   7   4  177.26   10.98
   2  -7  -3  283.73   13.00
  -2   7   3  313.00   14.80
   2  -7  -2  351.24   13.90
  -2   7   2  345.38   14.10
   2  -7  -1  140.67    8.62
  -2   7   1  135.37   10.75
   2  -7   0   28.77    5.09
  -2   7   0   23.05    6.65
   2  -7   1    0.56    4.06
  -2   7  -1   11.95    5.79
  -2   7  -1    3.80    1.95
   2  -7   2   24.14    4.67
  -2   7  -2   16.95    2.80
  -2   7  -2    3.04    3.32
   2  -7   3  306.61   15.25
   2  -7   3  297.74   12.37
  -2   7  -3  281.53    8.94
   2  -7   4  122.91    7.68
   2  -7   4  129.55    9.42
   2  -7   5  195.44   11.83
   2  -7   5  221.51   11.33
  -2   7  -5  235.06   10.76
   2  -7   6    3.69    5.96
   2  -7   6   10.73    5.24
  -2   7  -6    3.66    5.09
   2  -7   7   30.98    6.14
   2  -7   7   35.54    9.29
  -2   7  -7   30.05    7.28
   2  -7   8   12.96    5.58
   2  -7   8   19.36    7.48
  -2   7  -8    3.48    8.01
   2  -7   9   84.92   10.91
  -2   7  -9  119.48   11.25
   2  -7  10   12.59    8.72
  -2   7 -10   23.37   11.36
   2  -7  11  121.08   16.18
  -2   7 -11  112.08   17.98
   2  -7  12    0.91   10.33
  -2   7 -12   -7.91    9.46
  -2   6  14   10.82    9.88
   2  -6 -13   -8.99   10.04
  -2   6  13   17.95    8.79
   2  -6 -12    4.61    7.65
   2  -6 -12   19.34    9.03
  -2   6  12   18.78    8.47
   2  -6 -11  249.22   14.69
   2  -6 -11  238.34   17.30
  -2   6  11  264.26   19.66
   2  -6 -10  122.20   11.53
   2  -6 -10   99.24   10.71
  -2   6  10  134.84   11.21
   2  -6  -9  340.20   16.75
   2  -6  -9  360.00   16.56
  -2   6   9  375.28   19.82
   2  -6  -8   22.44    5.68
   2  -6  -8   22.65    6.05
  -2   6   8   22.35    7.13
   2  -6  -7   16.85    5.02
   2  -6  -7   28.01    7.01
  -2   6   7   29.50    7.04
   2  -6  -6   -2.72    4.21
   2  -6  -6    1.68    5.07
  -2   6   6    1.89    5.23
   2  -6  -5  169.34    8.67
   2  -6  -5  160.91    6.20
  -2   6   5  174.23    9.93
   2  -6  -4  380.50   15.60
   2  -6  -4  398.79    7.26
  -2   6   4  434.66   17.71
   2  -6  -3   45.58    5.94
  -2   6   3   62.62    8.52
   2  -6  -2   97.40    7.75
  -2   6   2  139.53    8.68
   2  -6  -1   32.79    5.24
  -2   6   1   34.59    5.65
   2  -6   0    2.78    3.97
  -2   6   0   -1.27    4.11
   2  -6   1   35.17    4.80
  -2   6  -1   30.28    5.16
  -2   6  -1   28.92    2.45
   2  -6   2  418.40   13.23
   2  -6   2  459.10   15.11
  -2   6  -2  440.02    9.28
   2  -6   3  260.48    9.93
   2  -6   3  297.68   13.65
  -2   6  -3  287.86    8.59
   2  -6   4  612.38   16.32
  -2   6  -4  584.61   15.99
   2  -6   5   40.99    7.45
   2  -6   5   50.02    6.20
  -2   6  -5   44.19    6.30
   2  -6   6   66.26    8.74
   2  -6   6   55.42    6.35
  -2   6  -6   51.35    8.14
   2  -6   7   39.31    5.85
   2  -6   7   45.12    6.84
  -2   6  -7   51.34    8.64
   2  -6   8  173.15   14.03
  -2   6  -8  178.13   12.28
   2  -6   9   -3.93    7.35
  -2   6  -9   16.56    7.23
   2  -6  10  305.43   18.58
  -2   6 -10  274.37   18.00
   2  -6  11   -2.72    7.91
  -2   6 -11   13.76   11.06
   2  -6  12   61.71   11.12
  -2   6 -12   70.33   15.64
   2  -6  13    3.88   10.77
  -2   6 -13    2.79   10.10
   2  -5 -14   -7.53   11.00
  -2   5  14    0.87   11.40
   2  -5 -13   15.87   10.10
  -2   5  13   42.96   10.45
   2  -5 -12  175.63   16.73
  -2   5  12  169.81   15.20
   2  -5 -11  118.27   11.49
  -2   5  11  126.08   12.27
   2  -5 -10  110.43    9.06
   2  -5 -10  141.89   12.40
  -2   5  10  124.65   11.65
   2  -5  -9  154.55   11.73
   2  -5  -9  122.29    9.41
  -2   5   9  146.77   11.22
   2  -5  -8   21.01    5.72
   2  -5  -8    4.05    6.23
  -2   5   8   16.41    6.47
   2  -5  -7   -3.36    5.02
   2  -5  -7   10.80    4.84
  -2   5   7    6.46    6.86
   2  -5  -6   22.30    5.00
   2  -5  -6   24.08    4.56
  -2   5   6   31.06    7.83
   2  -5  -5  293.66   10.80
  -2   5   5  342.70   15.30
   2  -5  -4  428.83    8.78
   2  -5  -4  456.04   13.67
  -2   5   4  434.64   15.19
   2  -5  -3  201.11   10.74
   2  -5  -3  209.25    4.62
  -2   5   3  220.42   12.25
   2  -5  -2  200.52    8.79
  -2   5   2  178.66    9.37
   2  -5  -1   67.75    5.90
  -2   5   1   66.97    5.99
   2  -5   0    3.98    3.98
  -2   5   0   13.09    5.15
   2  -5   1  238.23   10.42
  -2   5  -1  236.73    9.10
  -2   5  -1  233.32    4.75
   2  -5   2   81.04    5.91
   2  -5   2   81.11    6.64
  -2   5  -2   86.45    3.88
   2  -5   3 1478.51   34.04
   2  -5   4  104.40    5.83
   2  -5   4  117.23    8.08
  -2   5  -4  112.43    6.24
   2  -5   5   86.43    6.66
   2  -5   5   88.81    6.81
  -2   5  -5   88.68    6.03
   2  -5   6   13.07    4.37
   2  -5   6    9.84    5.08
  -2   5  -6   11.79    5.76
   2  -5   7    6.43    5.50
   2  -5   7   19.30    6.86
  -2   5  -7   12.14    6.74
   2  -5   8   30.21    8.24
   2  -5   8   32.78    5.21
  -2   5  -8   40.97    8.87
   2  -5   9  364.23   19.04
  -2   5  -9  304.50   16.91
  -2   5  -9  272.67   10.88
   2  -5  10   -3.34    8.69
  -2   5 -10   23.76    9.28
   2  -5  11  280.15   21.61
  -2   5 -11  352.30   19.94
   2  -5  12   23.86   10.73
  -2   5 -12   17.58   11.35
   2  -5  13    7.05    8.26
  -2   5 -13   21.45   10.47
   2  -4 -14   13.77   12.03
  -2   4  14   20.45   11.87
   2  -4 -13  150.78   17.36
  -2   4  13  148.42   15.99
   2  -4 -12   79.96   11.77
  -2   4  12   86.36   13.88
   2  -4 -11  365.18   20.86
   2  -4 -11  300.85   13.01
  -2   4  11  338.73   18.94
   2  -4 -10   34.72    5.99
   2  -4 -10   63.41   10.10
  -2   4  10   55.87    9.20
   2  -4  -9  260.49   14.92
   2  -4  -9  229.73   10.91
  -2   4   9  268.87   16.55
   2  -4  -8    6.96    4.54
   2  -4  -8    1.30    6.05
  -2   4   8   12.65    5.97
   2  -4  -7   15.53    5.48
   2  -4  -7   12.91    4.52
  -2   4   7    9.03    5.62
   2  -4  -6  180.95    8.98
   2  -4  -6  180.68    8.30
  -2   4   6  189.05    9.79
   2  -4  -5  272.46   10.31
  -2   4   5  301.47   13.67
   2  -4  -4  725.13   18.78
  -2   4   4  770.85   20.22
   2  -4  -3  581.02   15.67
  -2   4   3  584.89   16.09
   2  -4  -2  303.08    9.69
   2  -4  -2  303.89    4.39
  -2   4   2  326.54   10.49
   2  -4  -1   -0.22    3.87
  -2   4   1  -10.01    4.03
   2  -4   0   34.20    4.64
  -2   4   0   29.29    4.40
   2  -4   1   36.13    5.45
  -2   4  -1   31.15    4.41
   2  -4   2  627.74   15.27
   2  -4   2  592.05   14.94
   2  -4   2  635.61   11.05
   2  -4   3  349.97   10.91
   2  -4   3  399.88   12.79
   2  -4   3  329.54    9.48
   2  -4   4  578.41   14.89
   2  -4   4  583.89   14.96
   2  -4   5    2.39    3.77
   2  -4   5   -1.84    3.63
  -2   4  -5   -0.82    2.41
   2  -4   6   56.18    7.82
  -2   4  -6   99.01    7.82
   2  -4   7   17.81    4.79
   2  -4   7   10.70    4.17
  -2   4  -7    2.65    4.99
   2  -4   8  278.20   14.57
  -2   4  -8  244.06   13.85
  -2   4  -8  250.72   10.43
   2  -4   9   33.25    6.98
  -2   4  -9    0.42    4.32
  -2   4  -9    5.83    6.68
   2  -4  10  290.70   17.82
  -2   4 -10  267.33   16.75
   2  -4  11  -10.85    8.36
  -2   4 -11   -5.68    9.83
   2  -4  12   70.99   12.91
  -2   4 -12   79.92   13.56
   2  -4  13    9.53    7.87
  -2   4 -13   -8.53   11.50
   2  -4  14   20.24   10.17
  -2   4 -14   34.92   11.47
   2  -3 -14   29.61   11.34
  -2   3  14   17.48   13.50
   2  -3 -13   10.62   10.40
  -2   3  13   -0.45    8.78
   2  -3 -12  285.25   18.52
  -2   3  12  287.29   18.67
   2  -3 -11  124.19   14.01
  -2   3  11   94.88   14.34
   2  -3 -10  234.85   16.76
  -2   3  10  258.33   15.73
   2  -3  -9   71.64    9.57
   2  -3  -9   76.56    5.91
  -2   3   9   95.07    9.24
   2  -3  -8   11.52    4.55
   2  -3  -8   16.23    6.61
  -2   3   8   18.08    6.23
   2  -3  -7   99.58    6.89
   2  -3  -7   77.27    5.72
  -2   3   7   78.63    9.75
   2  -3  -6  195.43    7.47
   2  -3  -6  236.73   10.34
  -2   3   6  207.23   10.33
   2  -3  -5  485.39   13.91
   2  -3  -5  484.80   12.62
  -2   3   5  485.36   14.93
   2  -3  -4  303.29    9.49
   2  -3  -4  294.88    8.74
  -2   3   4  276.46   10.86
   2  -3  -3  258.66    8.84
   2  -3  -3  262.83    6.69
  -2   3   3  257.71   11.40
   2  -3  -2    4.68    3.89
   2  -3  -2   -2.05    1.87
  -2   3   2   16.57    4.85
   2  -3  -1    6.18    1.40
   2  -3  -1    0.90    3.41
  -2   3   1   23.59    4.00
   2  -3   0   10.06    4.81
  -2   3   0   19.76    3.79
   2  -3   1  854.19   10.34
  -2   3  -1  886.00   16.64
   2  -3   2   38.59    4.97
   2  -3   2   21.73    4.04
   2  -3   3  761.91   15.53
   2  -3   3  829.29   14.62
   2  -3   4  174.10    7.00
   2  -3   4  165.59    6.40
   2  -3   4  161.89    7.02
   2  -3   5  492.92   14.30
   2  -3   5  505.85   14.99
   2  -3   5  510.55   12.70
   2  -3   6   13.76    4.86
   2  -3   6   14.82    5.36
   2  -3   6    9.80    3.69
   2  -3   7  814.32   22.48
   2  -3   7  818.40   25.50
  -2   3  -7  802.90   18.27
   2  -3   8   -7.38    5.44
  -2   3  -8    3.63    3.47
  -2   3  -8   -8.37    5.13
   2  -3   9  527.51   21.44
  -2   3  -9  573.05   22.93
   2  -3  10   18.96    6.77
  -2   3 -10   19.05    4.58
  -2   3 -10    2.50    8.56
   2  -3  11   56.98    9.92
  -2   3 -11   56.86   11.52
   2  -3  12   14.44    8.96
  -2   3 -12   19.51   10.57
   2  -3  13   49.89   12.32
  -2   3 -13   58.79   14.22
   2  -3  14   18.44   10.91
  -2   3 -14   16.84   13.44
   2  -2 -14   18.56   10.26
  -2   2  14   13.04   13.21
   2  -2 -13  137.92   18.15
  -2   2  13  135.58   17.00
   2  -2 -12   56.27   10.91
  -2   2  12   70.49   13.89
   2  -2 -11  232.66   19.20
  -2   2  11  231.02   19.36
   2  -2 -10   56.57    9.83
  -2   2  10   45.94   10.63
   2  -2  -9    8.06    7.63
   2  -2  -9    6.51    3.35
  -2   2   9   -2.72    6.34
   2  -2  -8    0.29    2.88
   2  -2  -8   15.86    5.62
  -2   2   8    2.87    7.20
   2  -2  -7  102.53    5.67
   2  -2  -7   74.87    8.90
  -2   2   7   85.51    9.28
   2  -2  -6  163.66    8.26
   2  -2  -6  160.22    6.44
  -2   2   6  144.92    8.81
   2  -2  -5  470.81   13.20
   2  -2  -5  472.46   10.35
  -2   2   5  486.94   14.13
   2  -2  -4  845.60   18.49
  -2   2   4  799.99   19.14
   2  -2  -3   11.83    3.48
   2  -2  -3   15.33    3.64
  -2   2   3    6.92    4.28
   2  -2  -1  170.52    5.73
  -2   2   1  156.69    7.13
   2  -2   0    4.71    3.28
   2  -2   0    5.42    1.64
  -2   2   0   16.19    3.49
   2  -2   1  416.17   10.14
   2  -2   2  922.23   15.94
   2  -2   2  922.08   13.68
   2  -2   3  779.15   15.76
   2  -2   3  801.84   15.60
   2  -2   4   28.92    3.74
   2  -2   4   34.99    4.75
   2  -2   4   24.48    4.17
   2  -2   5   49.49    4.31
   2  -2   5   47.27    5.12
   2  -2   5   46.50    5.98
   2  -2   6  584.80   16.14
  -2   2  -6  597.74   13.83
   2  -2   7   15.17    5.50
   2  -2   7   19.19    6.49
  -2   2  -7   23.06    3.83
   2  -2   8 1399.04   41.21
   2  -2   8 1434.10   35.62
  -2   2  -8 1439.89   28.73
   2  -2   9   -7.23    5.73
   2  -2   9   -8.66    5.84
  -2   2  -9   10.01    4.19
   2  -2  10  157.75   11.44
  -2   2 -10  163.82    7.95
  -2   2 -10  166.42   11.51
   2  -2  11    9.47    7.07
  -2   2 -11   -1.00    8.72
   2  -2  12   16.83    8.97
  -2   2 -12   26.22   10.66
   2  -2  13   12.35    9.09
  -2   2 -13   12.45    8.86
   2  -2  14  130.60   16.66
  -2   2 -14  145.65   16.21
   2  -2  15   41.08   12.56
  -2   2 -15   29.73   12.45
   2  -1 -14   68.30   14.71
  -2   1  14   74.45   16.03
   2  -1 -13   55.69   14.08
  -2   1  13   29.20   13.29
   2  -1 -12  123.61   16.61
  -2   1  12  153.85   14.24
   2  -1 -11   68.68   11.13
  -2   1  11   84.48   12.75
   2  -1 -10   71.53   10.03
  -2   1  10   60.26   11.55
   2  -1  -9    8.15    6.50
  -2   1   9    1.38    7.88
   2  -1  -8  103.43   10.83
   2  -1  -8   95.40    3.92
  -2   1   8  129.61   10.57
   2  -1  -7  132.06    4.57
   2  -1  -7  130.80    8.80
  -2   1   7  154.56   10.53
   2  -1  -6  101.22    6.94
   2  -1  -6   86.63    4.10
  -2   1   6   81.86    7.12
   2  -1  -5  240.77   11.50
   2  -1  -5  260.80    5.70
  -2   1   5  275.43   10.88
   2  -1  -4   44.37    3.40
   2  -1  -4   50.26    5.76
  -2   1   4   49.82    5.11
   2  -1  -3    1.71    2.19
   2  -1  -3   -2.28    3.01
  -2   1   3   -3.89    4.41
   2  -1  -2  125.91    4.41
   2  -1  -2  126.20    5.75
  -2   1   1  202.97    7.14
   2  -1   0    3.75    2.28
   2  -1   0    1.86    3.08
  -2   1   0   11.56    2.92
   2  -1   1  201.50    4.54
   2  -1   2  196.11    5.44
   2  -1   2  186.74    5.62
   2  -1   3  341.90    7.70
   2  -1   3  326.06    8.66
   2  -1   3  339.11    8.02
   2  -1   4   20.78    3.71
   2  -1   4   35.50    4.68
   2  -1   4   28.06    3.29
   2  -1   5  508.62   11.18
   2  -1   5  507.73   13.11
   2  -1   6   78.03    6.08
  -2   1  -6   75.55    4.66
   2  -1   7 1205.39   30.29
   2  -1   7 1199.12   28.13
   2  -1   8   56.93    6.75
   2  -1   8   66.11    8.40
  -2   1  -8   44.07    4.89
   2  -1   9 1164.86   31.91
   2  -1   9 1096.03   33.44
  -2   1  -9 1124.20   24.15
   2  -1  10   43.32    6.53
   2  -1  10   40.37    7.59
  -2   1 -10   26.34    5.61
   2  -1  11    3.82    6.96
  -2   1 -11    3.47    5.92
  -2   1 -11   -0.17    4.31
   2  -1  12   10.25    9.01
  -2   1 -12   32.62    8.97
   2  -1  13   65.35   11.71
  -2   1 -13   61.85   13.20
   2  -1  14    4.65    9.23
  -2   1 -14    4.24   11.05
   2  -1  15   62.22   14.07
  -2   1 -15  100.12   14.17
   2   0 -14   23.72   14.41
  -2   0  14   28.09   14.18
   2   0 -13   91.04   14.26
  -2   0  13   84.52   13.18
   2   0 -12   67.22   14.53
  -2   0  12   65.72   14.14
   2   0 -11   85.96   14.24
  -2   0  11   87.63   11.22
   2   0 -10   39.37   10.17
  -2   0  10   13.05    7.93
   2   0  -9  -10.91    8.15
  -2   0   9   17.54    7.60
   2   0  -8  126.21    9.71
  -2   0   8  107.48    9.74
   2   0  -7  139.90    9.29
  -2   0   7  120.65   11.21
  -2   0   6  961.04   26.52
   2   0  -5    9.76    5.52
   2   0  -5    7.11    1.47
  -2   0   5    6.15    4.48
   2   0  -4    4.16    1.54
   2   0  -4   -4.07    4.88
  -2   0   4    8.24    4.15
   2   0  -3   69.45    2.43
   2   0  -3   62.01    5.12
  -2   0   3   63.37    5.22
   2   0  -2    2.11    1.83
  -2   0   2    3.60    4.44
   2   0  -1  914.55   15.71
   2   0  -1  940.73   11.19
  -2   0   1  904.79   16.45
   2   0   0 3933.00   41.41
   2   0   1  541.85    8.67
  -2   0  -1  500.13    5.90
   2   0   2 2344.11   30.27
   2   0   2 2369.18   30.40
   2   0   3  242.37    7.55
  -2   0  -3  248.92    7.04
   2   0   4  219.87    8.69
  -2   0  -4  221.31    5.87
   2   0   5   31.86    4.12
   2   0   5   10.85    3.34
  -2   0  -5    6.12    2.74
   2   0   6  428.24   10.96
  -2   0  -6  397.82   10.09
   2   0   7   80.29    6.86
   2   0   7  111.85    6.54
  -2   0  -7  107.96    5.68
   2   0   8 1594.54   42.61
   2   0   8 1663.84   36.91
   2   0   9   -0.24    4.99
   2   0   9   -3.28    3.84
  -2   0  -9    3.04    3.55
   2   0  10  100.41    8.07
   2   0  10   87.33    9.65
  -2   0 -10  125.64    7.24
   2   0  11    5.03    7.58
  -2   0 -11    2.97    5.18
   2   0  12  234.83   15.09
  -2   0 -12  213.63   14.88
   2   0  13   87.14   11.46
  -2   0 -13   63.46   11.48
   2   0  14  164.41   13.69
  -2   0 -14  159.08   19.49
   2   0  15    5.32    9.44
  -2   0 -15    1.37   10.11
   2   0  16   40.12   13.74
  -2   0 -16   48.56   13.98
   2   1 -14   45.42   14.26
  -2  -1  14   50.76   15.78
   2   1 -13   18.93   14.36
  -2  -1  13   47.41   11.16
   2   1 -12   70.88   13.40
  -2  -1  12   81.20   11.98
   2   1 -11   12.52    8.76
  -2  -1  11   14.22    8.38
   2   1 -10   -0.89    7.69
  -2  -1  10    2.22    6.84
   2   1  -9  139.64   15.02
  -2  -1   9  145.35   11.10
   2   1  -8  399.58   18.40
  -2  -1   8  444.49   18.65
   2   1  -7  677.32   22.43
  -2  -1   7  669.46   22.71
   2   1  -6  120.25    8.73
  -2  -1   6  122.32    9.59
   2   1  -5   80.25    7.20
  -2  -1   5   83.22    8.19
   2   1  -4   71.52    6.59
  -2  -1   4   68.29    6.18
   2   1  -3   17.39    4.13
  -2  -1   3   14.17    4.10
   2   1  -2    1.54    4.35
  -2  -1   2    1.49    3.47
  -2  -1   2    0.44    0.90
   2   1  -1  303.81    8.64
   2   1   0   88.91    5.66
  -2  -1   0   82.78    2.95
  -2  -1   0   87.42    3.49
   2   1   1 1499.56   20.04
  -2  -1  -1 1490.45   17.50
   2   1   2  682.67   10.76
  -2  -1  -2  672.50   11.95
   2   1   3   40.80    1.52
   2   1   3   39.45    3.90
  -2  -1  -3   40.60    4.46
   2   1   4   48.04    5.48
   2   1   4   56.98    2.53
  -2  -1  -4   64.36    4.40
  -2  -1  -5 2050.45   33.36
   2   1   6   25.89    3.91
   2   1   6   33.10    4.64
  -2  -1  -6   19.19    3.70
   2   1   7 1167.24   28.64
   2   1   7 1180.09   23.72
  -2  -1  -7 1160.99   24.48
   2   1   8   15.92    4.95
   2   1   8   23.62    3.70
  -2  -1  -8   21.29    4.58
   2   1   9  179.09   11.75
   2   1   9  168.27    9.36
  -2  -1  -9  179.38    9.34
   2   1  10    6.45    5.53
   2   1  10    5.61    5.62
  -2  -1 -10   -5.30    4.43
   2   1  11  233.74   14.26
   2   1  11  247.18   13.49
  -2  -1 -11  251.82   11.29
   2   1  12   24.77    8.17
   2   1  12   17.29    8.46
  -2  -1 -12   31.62    6.40
   2   1  13  246.17   16.05
  -2  -1 -13  210.39   15.25
   2   1  14   15.30    9.75
  -2  -1 -14   19.64   10.92
   2   1  15  125.92   15.04
  -2  -1 -15  115.59   15.56
   2   1  16    2.57    9.91
  -2  -1 -16   -6.45   11.60
   2   2 -13   56.30   14.27
  -2  -2  13   89.49   13.52
   2   2 -12   20.79   11.57
  -2  -2  12   50.76   12.96
   2   2 -11   23.97    9.59
  -2  -2  11   10.79   10.47
   2   2 -10    4.99    8.11
  -2  -2  10   -5.33    6.97
   2   2  -9    0.71    9.11
  -2  -2   9    3.96    7.75
   2   2  -8  335.04   17.23
  -2  -2   8  335.49   16.56
   2   2  -7  295.06   14.56
  -2  -2   7  277.74   16.35
   2   2  -6  342.57   16.77
  -2  -2   6  363.44   16.68
   2   2  -5    9.08    6.94
  -2  -2   5   19.51    6.41
   2   2  -4   46.19    5.79
  -2  -2   4   19.16    5.39
   2   2  -3   68.78    7.34
  -2  -2   3   56.20    5.75
  -2  -2   2  293.72    9.97
  -2  -2   2  260.68    2.75
   2   2  -1   78.49    5.49
  -2  -2   1   76.46    4.78
   2   2   0   10.54    4.32
  -2  -2   0    1.22    2.25
  -2  -2   0    0.30    2.64
  -2  -2  -1  105.45    4.33
  -2  -2  -1  106.01    3.67
   2   2   2   59.39    3.89
  -2  -2  -2   52.78    4.09
   2   2   3  854.29   15.09
  -2  -2  -3  832.89   15.86
   2   2   4 1706.94   18.82
  -2  -2  -4 1745.88   28.82
   2   2   5   35.93    3.06
   2   2   5   37.44    5.51
  -2  -2  -5   40.06    4.32
   2   2   6 3503.01   67.05
  -2  -2  -6 3439.67   62.21
   2   2   7  -10.27    4.98
   2   2   7   -0.34    3.38
  -2  -2  -7    4.49    3.55
   2   2   8  374.93   13.31
   2   2   8  369.77   11.67
  -2  -2  -8  369.76   12.59
   2   2   9    4.78    4.51
   2   2   9   -7.03    6.26
  -2  -2  -9   18.04    5.13
   2   2  10   61.70    6.84
   2   2  10   59.23    7.57
  -2  -2 -10   49.45    6.74
   2   2  11   19.27    5.75
   2   2  11   29.70    8.65
  -2  -2 -11   34.08    6.62
   2   2  12  521.39   26.39
   2   2  12  523.01   22.51
  -2  -2 -12  480.14   18.53
   2   2  13   81.33   13.01
   2   2  13   56.31    9.69
  -2  -2 -13   43.49    8.47
   2   2  14  179.26   15.28
  -2  -2 -14  167.63   17.31
   2   2  15    9.66    8.60
  -2  -2 -15   -6.46    8.76
   2   2  16    3.96    9.14
  -2  -2 -16   -4.61   11.05
   2   3 -13   29.98   12.76
  -2  -3  13   39.52   12.02
   2   3 -12    0.61   10.15
  -2  -3  12    9.57   11.38
   2   3 -11   15.90    9.36
  -2  -3  11    7.39    9.19
   2   3 -10   36.09   10.81
  -2  -3  10   45.91   10.72
   2   3  -9   67.21   13.05
  -2  -3   9   69.69   11.59
   2   3  -8   38.87   10.38
  -2  -3   8   40.93    9.89
   2   3  -7  257.82   16.77
  -2  -3   7  264.03   15.94
   2   3  -6   34.12    7.45
  -2  -3   6   37.00    6.62
   2   3  -5   58.11    7.59
   2   3  -4   78.83    6.78
  -2  -3   4   52.88    6.19
   2   3  -3  463.62   14.50
  -2  -3   3  476.72   14.69
   2   3  -2   43.78    4.97
  -2  -3   2   32.31    4.67
   2   3  -1  589.62   15.52
  -2  -3   1  571.53   13.54
  -2  -3   1  595.99    8.66
   2   3   0   -0.53    3.42
  -2  -3   0    5.43    3.47
  -2  -3   0   -2.00    2.59
   2   3   1  186.81    7.14
  -2  -3  -1  169.22    5.66
   2   3   2   34.90    4.40
  -2  -3  -2   21.52    2.83
  -2  -3  -2   31.12    3.93
   2   3   4    2.38    4.19
   2   3   4    7.40    2.42
  -2  -3  -4   -0.29    3.82
   2   3   5 2174.49   30.02
   2   3   5 2133.48   38.78
  -2  -3  -5 2173.15   40.96
   2   3   6    4.99    5.24
   2   3   6   12.61    3.24
  -2  -3  -6   12.69    5.10
   2   3   7 1504.13   28.27
  -2  -3  -7 1589.50   34.89
   2   3   8   11.28    4.55
   2   3   8    6.67    4.16
  -2  -3  -8    5.39    5.13
   2   3   9   31.66    7.22
   2   3   9   19.49    5.22
  -2  -3  -9   27.78    6.05
   2   3  10   86.06    7.74
   2   3  10   84.30   10.09
  -2  -3 -10   79.61    8.62
   2   3  11  616.76   21.04
   2   3  11  627.46   23.30
  -2  -3 -11  626.57   21.31
   2   3  12   80.77   13.09
   2   3  12   91.07   10.72
  -2  -3 -12  119.99    9.77
   2   3  13  412.43   19.82
   2   3  13  395.03   24.09
  -2  -3 -13  361.56   17.74
   2   3  14    3.33    8.32
   2   3  15   56.95   11.34
  -2  -3 -15   33.68   12.93
   2   3  16    5.75    9.60
  -2  -3 -16  -14.79    9.86
   2   4 -12   11.37    9.22
  -2  -4  12  -13.47   10.96
   2   4 -11   17.28    9.53
  -2  -4  11   -1.74   11.07
   2   4 -10  176.94   18.86
  -2  -4  10  165.68   15.02
   2   4  -9  118.64   12.98
  -2  -4   9  118.29   15.38
   2   4  -8  113.12   14.04
  -2  -4   8   98.63   13.11
   2   4  -7   28.66    7.62
  -2  -4   7   27.32    7.48
   2   4  -6   43.42    8.51
  -2  -4   6   19.70    6.71
  -2  -4   5   -4.80    4.99
   2   4  -4   51.47    8.53
  -2  -4   4   59.97    6.46
   2   4  -3    5.49    5.36
  -2  -4   3   -0.29    1.47
  -2  -4   3   -6.41    4.41
   2   4  -2 1889.62   39.56
  -2  -4   2 1909.42   40.89
  -2  -4   2 1869.82   22.98
   2   4  -1   88.76    7.30
  -2  -4   1  108.24    4.26
  -2  -4   1  109.49    6.08
   2   4   0   64.43    5.95
  -2  -4   0   55.43    5.61
  -2  -4   0   71.42    4.49
   2   4   1  696.90   14.78
  -2  -4  -1  673.37   14.34
  -2  -4  -1  694.93   13.67
   2   4   2   16.08    3.26
  -2  -4  -2   22.47    3.32
  -2  -4  -2    5.87    3.72
   2   4   3   -2.36    2.46
   2   4   3    3.69    2.82
  -2  -4  -3    2.31    3.90
   2   4   5    1.11    3.18
   2   4   5    9.18    3.30
  -2  -4  -5   -6.32    4.51
   2   4   6  906.88   19.43
  -2  -4  -6  983.49   23.16
   2   4   7   48.60    5.43
   2   4   7   48.76    5.08
  -2  -4  -7   47.81    7.32
   2   4   8    2.76    4.65
   2   4   8    9.14    4.06
  -2  -4  -8    6.95    5.55
   2   4   9    2.26    4.38
   2   4   9    1.92    4.60
  -2  -4  -9   -5.19    5.40
   2   4  10  578.82   18.75
  -2  -4 -10  565.08   21.01
   2   4  11    3.86    5.81
   2   4  11   12.32    6.82
  -2  -4 -11   12.07    6.90
   2   4  12  352.33   20.16
   2   4  12  371.45   17.98
  -2  -4 -12  357.24   16.94
   2   4  13   52.05   10.15
   2   4  13   58.60    9.59
  -2  -4 -13   57.72    9.78
   2   4  14  154.15   13.67
   2   4  14  170.56   14.12
  -2  -4 -14  146.97   13.61
   2   4  15   37.64   11.14
  -2  -4 -15   24.60    9.39
   2   4  16   17.09   11.21
  -2  -4 -16   36.22   13.44
   2   5 -12    0.22   10.45
  -2  -5  12  -16.87   11.73
   2   5 -11   79.66   14.17
  -2  -5  11   74.70   15.01
   2   5 -10   28.86   13.67
  -2  -5  10   29.76   11.77
   2   5  -9  280.26   18.64
  -2  -5   9  221.70   17.20
   2   5  -8   24.10    8.35
  -2  -5   8   22.78    9.99
   2   5  -7   62.18   12.04
  -2  -5   7   73.42    9.65
   2   5  -6   20.93    7.02
  -2  -5   6   11.96    8.40
   2   5  -5    2.72    7.38
  -2  -5   5   13.67    5.51
   2   5  -4   22.12    7.51
  -2  -5   4   40.46    7.53
  -2  -5   4   32.30    2.30
   2   5  -3  622.62   20.24
  -2  -5   3  654.68   20.56
  -2  -5   2  207.66    5.53
  -2  -5   2  209.89   10.70
   2   5  -1  819.90   21.49
  -2  -5   1  827.70   15.37
   2   5   0   -4.45    4.83
  -2  -5   0   -8.20    3.53
  -2  -5   0   -2.71    3.51
   2   5   1   22.46    3.86
  -2  -5  -1   21.62    4.68
  -2  -5  -1   21.91    3.89
   2   5   2   97.67    5.50
  -2  -5  -2   82.74    4.83
  -2  -5  -2   95.34    6.83
   2   5   3 1461.98   25.80
  -2  -5  -3 1515.92   31.01
   2   5   4  248.98    7.34
  -2  -5  -4  261.28   10.20
   2   5   5 1770.98   35.38
  -2  -5  -5 1994.83   42.82
   2   5   6  160.79    7.52
   2   5   6  139.15    7.76
  -2  -5  -6  149.74    8.80
   2   5   7  941.48   24.24
   2   5   7  999.99   21.95
   2   5   8    5.32    4.48
   2   5   8    5.98    4.27
  -2  -5  -8    4.82    4.86
   2   5   9  316.70   14.55
   2   5   9  332.67   12.52
  -2  -5  -9  323.41   13.22
   2   5  10   14.33    5.70
   2   5  10   11.78    5.62
  -2  -5 -10   15.75    7.24
   2   5  11  206.31   12.69
   2   5  11  236.76   12.20
  -2  -5 -11  220.30   13.89
   2   5  12   46.76    9.10
   2   5  12   56.88    8.71
  -2  -5 -12   54.56    9.40
   2   5  13  364.94   18.65
   2   5  13  347.27   22.05
  -2  -5 -13  369.30   19.41
   2   5  14   65.24   12.05
   2   5  14   23.00    9.57
  -2  -5 -14   21.51    9.37
   2   5  15   22.28    9.94
   2   5  16   34.00    9.44
  -2  -5 -16   24.89   12.80
   2   6 -11   10.91   14.92
  -2  -6  11   51.34   13.74
   2   6 -10  134.67   16.28
  -2  -6  10  119.82   17.41
   2   6  -9   61.20   11.80
  -2  -6   9   64.86   11.58
   2   6  -8   69.14   11.13
  -2  -6   8   49.62   10.03
   2   6  -7   -2.98    7.63
  -2  -6   7   -9.24    7.10
   2   6  -6   79.36   10.34
  -2  -6   6  100.29   11.40
   2   6  -5    5.88    6.64
  -2  -6   5   -8.34    7.07
   2   6  -4  371.31   17.12
  -2  -6   4  429.54   16.34
  -2  -6   4  356.12    8.30
   2   6  -3   30.36    7.03
  -2  -6   3   35.44    6.06
  -2  -6   3   23.19    3.52
   2   6  -2  214.29   10.10
  -2  -6   2  229.70    6.85
  -2  -6   2  239.15   10.54
   2   6  -1  178.23    8.41
  -2  -6   1  184.72    7.36
  -2  -6   1  187.15    8.47
   2   6   0  500.16   15.21
   2   6   1  168.60    8.12
  -2  -6  -1  180.23    8.51
  -2  -6  -1  185.39    9.15
  -2  -6  -2  666.81   16.48
   2   6   3  156.76    6.46
   2   6   3  161.37    6.99
  -2  -6  -3  168.45    9.85
   2   6   4  791.23   17.28
  -2  -6  -4  802.94   21.65
   2   6   5   -0.99    4.19
   2   6   5   -0.77    3.05
  -2  -6  -5    1.35    5.50
   2   6   6  644.11   15.23
  -2  -6  -6  661.33   20.95
   2   6   7  -11.75    4.48
   2   6   7    8.34    4.77
  -2  -6  -7   16.93    5.12
   2   6   8  334.55   13.51
   2   6   8  368.73   13.34
  -2  -6  -8  355.60   16.27
   2   6   9  110.63    8.14
   2   6   9   82.18    9.21
  -2  -6  -9   98.51    9.18
   2   6  10  756.51   23.35
   2   6  10  788.90   25.70
  -2  -6 -10  737.53   24.73
   2   6  11  136.60   10.23
   2   6  11  132.86   11.77
  -2  -6 -11   97.93   12.00
   2   6  12  416.75   21.01
   2   6  12  396.80   18.68
  -2  -6 -12  378.94   20.41
   2   6  13   32.61    8.47
   2   6  13   16.94    8.79
  -2  -6 -13   60.17   10.20
   2   6  14  -13.32    7.79
   2   6  14   -7.30    8.37
  -2  -6 -14   -4.31    8.63
   2   6  15   23.20   10.56
   2   6  15   16.65   11.67
  -2  -6 -15   18.04    9.83
  -2  -6 -16   88.37   16.99
   2   7 -11   16.43   12.80
  -2  -7  11   46.02   11.34
   2   7 -10    5.26   12.54
  -2  -7  10   14.36   11.50
   2   7  -9  134.52   17.83
  -2  -7   9  150.30   18.34
   2   7  -8   35.20   12.64
  -2  -7   8   49.52   10.09
   2   7  -7   28.72    8.72
  -2  -7   7   20.64   10.38
   2   7  -6   17.09    7.54
  -2  -7   6    5.53    7.45
   2   7  -5  189.25   14.76
  -2  -7   5  208.98   12.72
   2   7  -4   -8.34    6.94
  -2  -7   4    3.64    7.55
  -2  -7   4   -6.44    2.83
   2   7  -3  551.55   19.95
  -2  -7   3  553.30   18.99
  -2  -7   3  507.99   12.56
   2   7  -2    5.94    5.75
  -2  -7   2   18.82    4.97
  -2  -7   2   -4.29    3.52
   2   7  -1   47.41    6.48
  -2  -7   1   29.88    4.97
  -2  -7   1   44.67    5.97
   2   7   0   81.01    7.28
  -2  -7   0   82.16    6.45
  -2  -7   0   70.49    6.66
   2   7   1  355.99   12.10
  -2  -7  -1  353.08   13.58
  -2  -7  -1  341.10   11.64
   2   7   2    3.21    3.51
  -2  -7  -2   -0.67    4.91
  -2  -7  -2   -1.80    4.73
   2   7   3 1320.10   26.56
  -2  -7  -3 1369.68   33.97
   2   7   4   55.09    6.15
   2   7   4   53.88    5.00
  -2  -7  -4   71.49    8.55
   2   7   5  302.96   10.58
  -2  -7  -5  282.89   14.90
   2   7   6    4.30    4.69
   2   7   6    1.28    4.24
  -2  -7  -6    4.24    6.16
   2   7   7  120.35    7.84
   2   7   7  134.21    8.64
  -2  -7  -7  143.67    9.57
   2   7   8   16.80    5.52
   2   7   8   -4.52    5.24
  -2  -7  -8   -7.12    6.51
   2   7   9  843.07   25.63
   2   7   9  842.90   25.39
  -2  -7  -9  863.07   28.34
   2   7  10  275.56   13.57
   2   7  10  308.45   15.09
  -2  -7 -10  278.83   17.12
   2   7  11  775.77   24.18
   2   7  11  769.52   28.64
  -2  -7 -11  740.73   30.19
   2   7  12   13.50    7.84
   2   7  12   40.68    9.28
  -2  -7 -12   26.14    9.46
   2   7  13   27.11    7.44
   2   7  13    6.92    7.73
  -2  -7 -13   -5.99    6.96
   2   7  14   -1.73    8.54
   2   7  14    6.14    9.79
  -2  -7 -14   20.36    7.87
   2   7  15   74.09   11.32
   2   7  15   42.00   12.85
  -2  -7 -15   24.57   11.92
  -2  -7 -16   36.62   10.51
   2   8 -10   55.02   13.19
  -2  -8  10   26.16   15.00
   2   8  -9   -4.20    9.55
  -2  -8   9   -8.40    9.14
   2   8  -8   35.36   12.65
  -2  -8   8   41.17   12.31
   2   8  -7   30.98    9.44
  -2  -8   7   14.42   10.94
   2   8  -6  135.40   15.09
  -2  -8   6  130.81   14.25
   2   8  -5    9.61    8.48
  -2  -8   5   10.58    7.93
   2   8  -4  173.95   13.40
  -2  -8   4  217.54   11.83
  -2  -8   4  160.89    8.21
   2   8  -3   41.40    8.63
  -2  -8   3   38.44    8.50
  -2  -8   3   50.16    5.77
   2   8  -2  206.90   12.93
  -2  -8   2  211.21    9.23
  -2  -8   2  212.03   11.88
   2   8  -1   23.21    6.01
  -2  -8   1   23.55    4.80
  -2  -8   1   33.07    5.99
   2   8   0  112.12    8.14
  -2  -8   0   92.22    9.22
  -2  -8   0  130.56    8.64
   2   8   1  113.18    7.68
  -2  -8  -1  126.65    8.02
  -2  -8  -1  110.76    8.29
   2   8   2 1555.61   32.45
  -2  -8  -2 1621.08   38.42
   2   8   3   72.15    5.88
   2   8   3   78.54    5.86
  -2  -8  -3   50.14    8.23
   2   8   4  625.71   15.77
   2   8   4  637.76   18.79
  -2  -8  -4  656.15   20.74
   2   8   5   31.21    4.73
   2   8   5   11.38    5.68
  -2  -8  -5   14.80    6.00
   2   8   6    5.54    4.37
   2   8   6    6.32    4.10
  -2  -8  -6   11.26    5.70
   2   8   7   13.27    4.96
   2   8   7   11.89    6.35
  -2  -8  -7    9.66    6.25
   2   8   8  244.17   11.28
   2   8   8  234.86   12.82
  -2  -8  -8  259.84   16.10
   2   8   9  161.37   11.53
   2   8   9  148.89    9.91
  -2  -8  -9  142.63   13.26
   2   8  10  558.63   20.70
   2   8  10  551.02   21.41
  -2  -8 -10  552.98   23.22
   2   8  11  221.42   12.51
   2   8  11  211.37   13.86
  -2  -8 -11  196.66   14.23
   2   8  12  104.76   11.82
   2   8  12  114.57   11.75
  -2  -8 -12  103.58   11.18
   2   8  13   -7.06    7.71
   2   8  13  -11.06    7.19
  -2  -8 -13    3.13    8.55
   2   8  14   53.58   10.01
   2   8  14   47.99   11.10
  -2  -8 -14   35.77   11.39
   2   8  15   17.05    8.71
   2   8  15   -2.19   11.73
  -2  -8 -15   21.01   10.51
  -2  -8 -16   36.60    7.73
   2   9  -9   10.88   10.17
  -2  -9   9   -0.02    8.77
   2   9  -8   -4.44    8.95
  -2  -9   8    6.29    7.66
   2   9  -7    7.85   10.65
  -2  -9   7   27.78   10.62
   2   9  -6  -18.68   10.10
  -2  -9   6    5.45    9.39
   2   9  -5  273.23   19.30
  -2  -9   5  258.51   19.53
   2   9  -4    5.82    8.23
  -2  -9   4    3.65    6.93
   2   9  -3  150.86   12.57
  -2  -9   3  150.35   11.40
  -2  -9   3  158.21    8.79
   2   9  -2   19.80    6.83
  -2  -9   2    1.85    4.74
  -2  -9   2    1.46    5.54
   2   9  -1  -12.79    6.22
  -2  -9   1    6.00    4.89
  -2  -9   1   26.51    7.10
   2   9   0   10.10    5.75
  -2  -9   0   27.61    7.47
  -2  -9   0   21.36    5.97
   2   9   1  220.71   10.41
  -2  -9  -1  232.12   13.82
  -2  -9  -1  244.33   12.67
   2   9   2  283.41   12.57
   2   9   2  304.73   10.85
  -2  -9  -2  299.43   14.71
   2   9   3 1199.39   26.96
   2   9   3 1231.27   33.50
  -2  -9  -3 1215.98   34.51
   2   9   4   56.79    5.98
   2   9   4   41.97    5.20
  -2  -9  -4   39.76    7.15
   2   9   5   47.16    5.04
   2   9   5   43.99    7.28
  -2  -9  -5   41.65    6.68
   2   9   6    3.64    4.78
   2   9   6    1.14    4.09
  -2  -9  -6    4.56    7.19
   2   9   7  376.06   17.27
   2   9   7  384.74   13.24
  -2  -9  -7  377.29   17.97
   2   9   8  110.12    7.99
   2   9   8   79.79   10.96
  -2  -9  -8  118.39    9.98
   2   9   9  392.38   16.35
   2   9   9  421.06   15.69
  -2  -9  -9  404.50   18.43
   2   9  10   64.49    8.50
   2   9  10   55.27    9.19
  -2  -9 -10   44.05    9.23
   2   9  11  351.89   19.36
   2   9  11  412.69   18.35
  -2  -9 -11  375.60   19.64
   2   9  12   65.76   10.17
   2   9  12   65.30    9.55
  -2  -9 -12   45.14   12.38
   2   9  13   25.13    9.54
   2   9  13   34.99   10.10
  -2  -9 -13   26.44    8.72
   2   9  14   57.32   10.30
   2   9  14   42.68   11.00
  -2  -9 -14   30.50   12.39
   2   9  15   48.78   12.93
   2   9  15   71.74   14.69
  -2  -9 -15   71.74   11.95
   2  10  -8    2.10    9.52
  -2 -10   8    0.76    8.40
   2  10  -7    6.85   10.58
  -2 -10   7   -5.36    8.34
   2  10  -6  138.34   13.98
  -2 -10   6  139.97   14.12
   2  10  -5    9.57    8.76
  -2 -10   5    2.68    7.41
   2  10  -4  161.28   13.00
  -2 -10   4  161.42   14.11
   2  10  -3    5.17    5.44
  -2 -10   3   -1.76    4.79
  -2 -10   3   -3.03    6.46
   2  10  -2    0.16    5.97
  -2 -10   2   27.26    8.43
  -2 -10   2    4.12    5.36
   2  10  -1   47.80    7.76
  -2 -10   1   35.95    7.34
  -2 -10   1   15.10    9.58
   2  10   0  246.95   12.90
  -2 -10   0  257.62   16.66
  -2 -10   0  295.35   13.37
   2  10   1    3.46    4.98
  -2 -10  -1   -1.67    5.21
  -2 -10  -1    3.44    5.57
   2  10   2  586.25   17.52
   2  10   2  600.19   22.92
  -2 -10  -2  597.66   21.94
   2  10   3   22.90    6.94
  -2 -10  -3    1.66    7.15
   2  10   4  239.29   11.74
   2  10   4  214.59    9.12
  -2 -10  -4  247.21   12.60
   2  10   5   10.48    6.65
   2  10   5   -0.60    3.97
  -2 -10  -5    7.41    6.43
   2  10   6  263.18   10.33
   2  10   6  284.66   13.13
  -2 -10  -6  257.02   17.29
   2  10   7   92.13   10.32
   2  10   7   71.61    6.54
  -2 -10  -7   55.52   10.48
   2  10   8  405.39   19.56
   2  10   8  430.89   16.26
  -2 -10  -8  350.17   21.14
   2  10   9  121.69   10.40
   2  10   9  166.20    9.57
  -2 -10  -9  113.64   11.74
   2  10  10  193.54   15.03
   2  10  10  162.55   11.79
  -2 -10 -10  171.32   12.65
   2  10  11    0.05    6.12
   2  10  11    8.40    5.12
  -2 -10 -11  -11.52    8.92
   2  10  12    2.45    7.39
   2  10  12    0.14    6.94
  -2 -10 -12    6.07    9.02
   2  10  13    7.70    8.62
   2  10  13    9.78    8.86
  -2 -10 -13   14.09    9.82
   2  10  14  109.87   14.21
   2  10  14  110.76   13.83
  -2 -10 -14  107.88   15.68
   2  10  15   69.47   14.37
  -2 -10 -15   90.67   12.48
   2  11  -7   18.19   10.23
  -2 -11   7   11.78    9.21
   2  11  -6   16.36   10.58
  -2 -11   6  -12.58   10.79
   2  11  -5  128.43   12.66
  -2 -11   5  117.47   13.60
   2  11  -4   13.53    8.55
  -2 -11   4    3.84    7.96
   2  11  -3   74.14   10.78
  -2 -11   3   70.96    9.17
  -2 -11   3   44.68    9.64
   2  11  -2   10.04    7.63
  -2 -11   2   -3.84    9.21
  -2 -11   2   14.88    7.12
   2  11  -1    0.39    7.03
  -2 -11   1   14.52    6.82
  -2 -11   1    3.40    8.28
   2  11   0   37.62    7.59
  -2 -11   0   33.97    7.81
  -2 -11   0   30.38    8.78
   2  11   1  175.29   12.21
  -2 -11  -1  200.85   12.93
  -2 -11  -1  197.97   13.77
   2  11   2   60.67    8.02
   2  11   2   67.25    8.33
  -2 -11  -2   55.53   10.25
   2  11   3   84.54    7.15
   2  11   3   66.49   10.86
  -2 -11  -3  114.72   10.28
   2  11   4   76.56   10.22
   2  11   4   44.83    6.77
  -2 -11  -4   68.54   10.49
   2  11   5  106.94    9.43
   2  11   5  108.26    6.59
  -2 -11  -5  108.28   12.80
   2  11   6   30.32    5.63
   2  11   6   72.16    9.34
  -2 -11  -6   48.16    8.34
   2  11   7  153.50    9.36
   2  11   7  213.76   14.21
  -2 -11  -7  208.76   16.38
   2  11   8  380.86   20.59
  -2 -11  -8  365.64   20.72
   2  11   9  225.38   11.85
   2  11   9  242.57   15.45
  -2 -11  -9  247.49   16.66
   2  11  10   13.90    8.33
   2  11  10   11.60    5.76
  -2 -11 -10   -8.10    7.91
   2  11  11   -4.79    6.51
   2  11  11    6.82    8.14
  -2 -11 -11    7.24    9.24
   2  11  12   -4.27    7.73
   2  11  12   18.07    9.40
  -2 -11 -12   13.02    8.23
   2  11  13   48.21   10.62
   2  11  13   55.03   11.15
  -2 -11 -13   44.72   13.81
   2  11  14   63.31   12.89
  -2 -11 -14   69.30   15.22
  -2 -11 -15   80.62   12.52
   2  12  -6   80.35   14.42
  -2 -12   6   54.99   11.98
   2  12  -5   12.58   10.26
  -2 -12   5   10.03    9.57
   2  12  -4   65.60   12.63
  -2 -12   4   71.35   14.59
   2  12  -3   -3.17    9.12
  -2 -12   3  -16.89    9.71
   2  12  -2   13.56    8.24
  -2 -12   2   14.02   10.03
  -2 -12   2   10.27    7.37
   2  12  -1    1.68    6.86
  -2 -12   1    7.46    7.07
  -2 -12   1   23.55    9.81
   2  12   0  343.14   16.76
  -2 -12   0  428.89   23.23
  -2 -12   0  386.75   20.51
   2  12   1  124.28    9.68
   2  12   1  123.05   13.24
  -2 -12  -1  143.08   13.48
   2  12   2   98.16    8.72
   2  12   2   97.68   10.57
  -2 -12  -2   95.91   12.13
   2  12   3   10.99    5.23
   2  12   3    6.06    8.48
  -2 -12  -3   12.27    8.76
   2  12   4   11.41    6.56
   2  12   4   11.62    5.35
  -2 -12  -4   -1.47    7.29
   2  12   5   52.61    9.57
   2  12   5   30.55    5.14
  -2 -12  -5   12.67    8.40
   2  12   6  146.55   11.51
  -2 -12  -6  129.33   12.23
   2  12   7  422.74   23.62
  -2 -12  -7  412.21   20.88
   2  12   8  457.77   21.73
  -2 -12  -8  455.44   23.45
   2  12   9   70.96   12.64
  -2 -12  -9   89.94   11.20
   2  12  10   75.56    9.78
  -2 -12 -10   54.23   11.90
   2  12  11   14.98    9.64
  -2 -12 -11    8.61    9.07
   2  12  12   -2.84   10.40
  -2 -12 -12   32.46   10.55
   2  12  13   56.96   12.59
  -2 -12 -13   68.34   12.46
  -2 -12 -14   74.71   12.46
  -2 -13   5   37.87   11.37
  -2 -13   4   -2.11   10.43
   2  13  -3   -2.31    8.46
  -2 -13   3  -28.98   10.95
   2  13  -2   -5.18    7.72
  -2 -13   2   -0.22    7.54
  -2 -13   2   -8.30    9.75
   2  13  -1  173.59   12.92
  -2 -13   1  165.90   15.23
  -2 -13   1  191.48   15.54
   2  13   0   27.54    5.94
  -2 -13   0   16.69    9.64
   2  13   1  350.48   21.36
  -2 -13  -1  379.92   21.46
   2  13   2    2.68    9.01
  -2 -13  -2  -17.65    9.46
   2  13   3   -0.48    7.03
  -2 -13  -3    1.33    8.15
   2  13   4   78.95   10.65
  -2 -13  -4   73.16   11.21
   2  13   5   95.57   11.43
  -2 -13  -5  107.69   12.32
   2  13   6  153.64   15.44
  -2 -13  -6  136.94   13.73
   2  13   7  274.28   19.51
  -2 -13  -7  286.29   18.40
   2  13   8   83.66   13.17
  -2 -13  -8   60.18   11.23
   2  13   9   69.13   12.38
  -2 -13  -9   46.00   10.43
   2  13  10    3.43    9.82
  -2 -13 -10    5.79    8.67
   2  13  11   13.40    9.94
  -2 -13 -11   -1.01   10.14
   2  13  12    2.00   10.57
  -2 -13 -12   19.06    9.95
   2  13  13   49.73   13.80
  -2 -13 -13   71.78   15.24
  -2 -13 -14  135.11   17.00
  -2 -14   4   -9.78   11.95
  -2 -14   3   33.20   13.56
  -2 -14   2   30.01   13.36
  -2 -14   1   27.47    9.93
   2  14   0   67.92   13.21
  -2 -14   0   51.80   12.08
   2  14   1   73.35   13.32
  -2 -14  -1   72.15   13.82
   2  14   2   54.71   12.97
  -2 -14  -2   66.16   12.97
   2  14   3    4.60   10.00
  -2 -14  -3    2.70    9.67
   2  14   4   53.65   10.99
  -2 -14  -4   69.47   10.57
   2  14   5   84.71   13.77
  -2 -14  -5   80.39   11.75
   2  14   6  121.91   16.36
  -2 -14  -6  149.05   14.35
   2  14   7  108.19   13.36
  -2 -14  -7  121.20   16.59
   2  14   8   69.41   13.71
  -2 -14  -8   98.73   16.11
   2  14   9    2.53   10.91
  -2 -14  -9   23.91    9.84
   2  14  10  -13.18    9.84
  -2 -14 -10   21.96   11.30
   2  14  11   21.67   10.67
  -2 -14 -11   22.43   10.56
   2  14  12   87.03   16.07
  -2 -14 -12   87.47   16.99
  -2 -14 -13   82.13   17.34
   2  15  -2    3.55    6.44
   2  15  -1   69.87   14.49
   2  15   0   16.48    9.28
  -2 -15   0    5.18    8.36
   2  15   1   42.97    9.68
  -2 -15  -1   23.75   10.34
   2  15   2  -11.75    8.22
  -2 -15  -2    4.02   10.23
   2  15   3   25.44    9.58
  -2 -15  -3   16.04   12.12
   2  15   4   62.28   10.69
  -2 -15  -4   16.50   10.24
   2  15   5  117.52   16.62
  -2 -15  -5  104.47   13.92
   2  15   6  126.68   15.04
  -2 -15  -6  138.97   14.28
   2  15   7   82.99   13.59
  -2 -15  -7   98.22   15.81
   2  15   8   -4.75   11.90
  -2 -15  -8  -22.53   11.75
   2  15   9   -2.17   11.33
  -2 -15  -9   10.92   11.55
   2  15  10   22.16   10.00
  -2 -15 -10   20.03   10.99
   2  15  11   54.14   15.33
  -2 -15 -11   70.56   13.38
   2  16   1    6.03    9.28
  -2 -16  -1    7.13   10.75
   2  16   2   -2.40    9.04
  -2 -16  -2   -5.61   11.00
   2  16   3   63.30   14.09
  -2 -16  -3   24.77   14.88
   2  16   4   57.84   12.93
  -2 -16  -4   39.45   11.95
   2  16   5   98.28   16.80
  -2 -16  -5   83.27   16.89
   2  16   6   67.60   15.73
  -2 -16  -6   72.53   13.26
   2  16   7   24.06   14.58
  -2 -16  -7   39.78   13.64
   2  16   8    5.45    9.94
  -2 -16  -8    6.71    9.40
   2  16   9   19.21   10.32
  -2 -16  -9    1.28    9.92
   2  16  10   36.64   14.95
  -2 -16 -10   31.90   15.35
   3 -16  -3   -4.31   10.87
  -3  16   3   -9.98   10.96
   3 -15  -7   63.15   12.72
  -3  15   7   40.31   17.18
   3 -15  -6   -2.64   10.72
  -3  15   6   -6.15   11.48
   3 -15  -5  200.10   20.04
  -3  15   5  228.29   21.90
   3 -15  -4   22.41   14.89
  -3  15   4   54.46   15.52
   3 -15  -3   59.09   12.39
  -3  15   3   46.11   16.01
   3 -15  -2    1.47    9.85
  -3  15   2    0.15    9.33
   3 -15  -1    2.28   12.05
  -3  15   1   14.65   12.54
   3 -15   0   -8.81    9.60
  -3  15   0    4.18    9.82
   3 -15   1   98.64   13.40
  -3  15  -1   66.31   14.05
   3 -15   2   31.46   12.40
  -3  15  -2   -5.86   13.05
   3 -14  -9   -3.48   11.89
  -3  14   9   -0.10   11.11
   3 -14  -8   21.34   10.47
  -3  14   8  -11.45   13.17
   3 -14  -7    3.03   12.50
  -3  14   7   11.99   11.35
   3 -14  -6  205.94   23.17
  -3  14   6  202.03   20.61
   3 -14  -5   60.86   14.98
  -3  14   5   31.55   16.15
   3 -14  -4  128.77   15.39
  -3  14   4  155.49   16.46
   3 -14  -3   -4.79   11.41
  -3  14   3   28.21   10.84
   3 -14  -2  -14.54   11.21
  -3  14   2   -1.89    9.68
   3 -14  -1    3.49    9.14
  -3  14   1    1.59    9.73
   3 -14   0   77.80   17.06
  -3  14   0  101.28   14.58
   3 -14   1   40.02   12.68
  -3  14  -1   50.54   11.25
   3 -14   2   78.83   11.98
  -3  14  -2   41.96   11.85
   3 -14   3   21.23   12.66
  -3  14  -3   27.63   11.78
   3 -14   4   -8.57    9.77
  -3  14  -4    4.01    9.17
   3 -13 -10   -1.55    9.91
  -3  13  10   10.35   10.61
   3 -13  -9   -3.29    9.44
  -3  13   9    7.09   11.80
   3 -13  -8    5.54   11.03
  -3  13   8   -2.40    9.02
   3 -13  -7  299.16   21.22
  -3  13   7  276.56   21.96
   3 -13  -6   51.59   11.44
  -3  13   6   74.06   16.38
   3 -13  -5  205.13   18.46
  -3  13   5  220.85   19.15
   3 -13  -4   16.67   12.10
  -3  13   4   42.32   13.43
   3 -13  -3    8.01    8.64
  -3  13   3    7.90    9.07
   3 -13  -2    0.90    8.77
  -3  13   2   11.22    8.68
   3 -13  -1   70.54   14.28
  -3  13   1   71.62   11.65
   3 -13   0   75.25   14.16
  -3  13   0   80.85   12.97
   3 -13   1  189.15   19.33
  -3  13  -1  247.56   19.57
   3 -13   2   54.06   10.46
  -3  13  -2   71.22   12.66
   3 -13   3   22.59   10.13
  -3  13  -3    1.09   10.26
   3 -13   4    3.91    8.82
  -3  13  -4   -3.06    7.94
   3 -13   5    8.50   10.92
  -3  13  -5   29.52    9.98
  -3  13  -6    3.92    9.07
   3 -12 -11    7.39   12.94
  -3  12  11   10.64   10.56
   3 -12 -10   24.67   10.56
  -3  12  10   21.39   13.50
   3 -12  -9   17.97   10.17
  -3  12   9   21.45   10.82
   3 -12  -8  180.06   17.31
  -3  12   8  227.62   22.14
   3 -12  -7   -3.06    9.62
  -3  12   7    1.43   11.00
   3 -12  -6  423.03   26.65
  -3  12   6  396.08   27.24
   3 -12  -5   55.11   13.18
  -3  12   5   34.84   11.12
   3 -12  -4   26.80    9.42
  -3  12   4   30.04   10.33
   3 -12  -3   47.46    9.86
  -3  12   3   32.97   13.17
   3 -12  -2   49.36    9.87
  -3  12   2   26.06    8.84
   3 -12  -1   28.00   11.81
  -3  12   1   44.44   11.65
   3 -12   0  142.78   13.40
  -3  12   0  120.85   16.96
   3 -12   1   88.11   12.28
  -3  12  -1   70.54   13.16
   3 -12   2   96.73   10.71
  -3  12  -2   79.15   12.03
   3 -12   3   25.58   10.05
  -3  12  -3   23.73    8.87
   3 -12   4    2.26    6.51
  -3  12  -4   -1.69    7.85
   3 -12   5    8.48    9.94
  -3  12  -5   15.00    8.10
   3 -12   6   43.32   11.98
  -3  12  -6   55.62   10.45
  -3  12  -7   11.42    6.95
   3 -11 -12   13.92   12.81
  -3  11  12   13.95   10.92
   3 -11 -11   36.81   14.01
  -3  11  11   43.57   14.25
   3 -11 -10    9.73    9.20
  -3  11  10   11.34    9.31
   3 -11  -9   57.47   11.80
  -3  11   9   59.45   12.31
   3 -11  -8   30.55    9.38
  -3  11   8    3.29   12.72
   3 -11  -7  361.47   23.71
  -3  11   7  346.95   25.77
   3 -11  -6   54.07   11.06
  -3  11   6   67.53   14.23
   3 -11  -5  267.86   20.21
  -3  11   5  255.53   19.36
   3 -11  -4    6.66    8.01
  -3  11   4   24.78    9.00
   3 -11  -3   67.92   13.39
  -3  11   3   95.18   10.87
   3 -11  -2   39.22    9.37
  -3  11   2   45.98    9.03
   3 -11  -1  185.10   17.01
  -3  11   1  202.08   14.45
   3 -11   0   91.47   10.71
  -3  11   0   93.53   11.67
   3 -11   1   63.05   10.92
  -3  11  -1  106.24   13.31
   3 -11   2   44.70    7.83
  -3  11  -2   40.17    8.48
   3 -11   3    6.09    6.60
  -3  11  -3   12.38    9.32
   3 -11   4   19.72    8.51
  -3  11  -4    5.88    8.94
   3 -11   5   87.98   11.33
  -3  11  -5   53.57   10.46
   3 -11   6  131.46   14.02
   3 -11   7   52.16   10.73
   3 -11   7   71.41   14.15
   3 -11   8    7.80    9.95
   3 -11   9    3.33    9.72
  -3  10  13   14.49   12.97
   3 -10 -12   27.38   10.68
  -3  10  12   53.47   14.26
   3 -10 -11    6.82    7.94
  -3  10  11   -3.40    9.13
   3 -10 -10   48.82   13.22
  -3  10  10   44.55   13.49
   3 -10  -9   49.94    9.85
  -3  10   9   43.03   13.27
   3 -10  -8  352.04   19.33
  -3  10   8  253.17   22.71
   3 -10  -7   56.26   11.99
  -3  10   7   59.32   14.40
   3 -10  -6  346.43   19.20
  -3  10   6  393.88   23.66
   3 -10  -5   60.45    9.64
  -3  10   5   39.89   10.93
   3 -10  -4    0.01    9.12
  -3  10   4   18.73    9.80
   3 -10  -3   23.19    9.26
  -3  10   3   21.40    7.94
   3 -10  -2  607.62   25.88
  -3  10   2  652.00   28.27
   3 -10  -1  390.47   20.99
  -3  10   1  346.22   21.01
   3 -10   0  137.91   13.92
  -3  10   0  145.12   14.68
   3 -10   1   46.58    8.09
  -3  10  -1   47.78    8.65
   3 -10   2   13.33    7.83
  -3  10  -2    4.25    8.50
   3 -10   3   44.82    8.71
  -3  10  -3   24.94    7.97
   3 -10   4   56.08   10.04
  -3  10  -4   54.32   10.72
   3 -10   5  177.63   13.73
  -3  10  -5  138.18   10.60
   3 -10   6  133.43   12.83
   3 -10   6  114.06   12.34
  -3  10  -6   87.38    9.44
   3 -10   7  109.39   12.60
   3 -10   7  105.84   12.17
  -3  10  -7  109.63   12.27
   3 -10   8   29.42   10.83
  -3  10  -8    5.79    9.51
   3 -10   9   17.65    9.62
  -3  10  -9   15.58   11.21
   3 -10  10   13.07   12.27
  -3   9  13   81.77   16.43
   3  -9 -12   -5.50    9.90
  -3   9  12  -18.45   10.90
   3  -9 -11   26.55   10.94
  -3   9  11   44.72   10.28
   3  -9 -10   21.08    9.79
  -3   9  10   19.03   10.88
   3  -9  -9  437.83   24.10
  -3   9   9  395.29   25.70
   3  -9  -8   50.95    9.95
  -3   9   8   26.72   12.54
   3  -9  -7  372.85   21.15
  -3   9   7  372.06   21.19
   3  -9  -6   70.14    9.38
  -3   9   6   62.04   10.83
   3  -9  -5   -0.36    8.19
  -3   9   5   -5.94    7.83
   3  -9  -4   19.99    7.01
  -3   9   4   -0.60    9.15
   3  -9  -3  354.86   19.19
  -3   9   3  406.53   20.00
   3  -9  -2  218.57   13.09
  -3   9   2  227.73   15.12
   3  -9  -1  326.69   17.81
  -3   9   1  278.23   15.02
   3  -9   0  326.12   15.41
  -3   9   0  361.64   18.56
   3  -9   1  -15.58    7.38
  -3   9  -1   -6.16    7.72
   3  -9   2   -0.07    6.44
  -3   9  -2   11.30    6.94
   3  -9   3   96.65   10.15
  -3   9  -3   69.31    5.89
  -3   9  -3   78.21   11.32
   3  -9   4   47.19    8.16
  -3   9  -4   42.71    5.67
  -3   9  -4   38.90    7.77
   3  -9   5   90.57   10.19
   3  -9   5   66.21   11.76
  -3   9  -5   66.88    7.60
   3  -9   6  141.08   12.05
   3  -9   6  115.07   12.03
  -3   9  -6  131.01   10.95
   3  -9   7   52.20   11.19
   3  -9   7   43.79    9.25
  -3   9  -7   54.54    9.63
   3  -9   8   15.64    8.67
   3  -9   8   26.73    7.79
  -3   9  -8   22.72    9.38
   3  -9   9  -17.43   10.14
  -3   9  -9   10.52    9.15
   3  -9  10    1.89   11.01
  -3   9 -10   18.88   11.15
   3  -9  11   -2.79    9.35
  -3   9 -11  -12.70    9.74
  -3   8  13   -1.92   11.71
   3  -8 -12   13.58    9.47
   3  -8 -12   12.82   10.01
  -3   8  12   51.79   12.12
   3  -8 -11   24.60    9.38
   3  -8 -11   38.29    9.34
  -3   8  11   17.52    9.52
   3  -8 -10  335.41   17.79
   3  -8 -10  417.53   21.05
  -3   8  10  341.86   23.43
   3  -8  -9   45.61    8.37
   3  -8  -9   34.23    7.34
  -3   8   9   50.10    9.33
   3  -8  -8  250.54   16.09
   3  -8  -8  216.30   11.26
  -3   8   8  230.28   16.55
   3  -8  -7  251.92   13.64
   3  -8  -7  209.46    9.11
  -3   8   7  208.89   17.39
   3  -8  -6   37.04    9.32
   3  -8  -5    4.26    7.33
  -3   8   5  -16.93    7.60
   3  -8  -4   96.86    9.38
  -3   8   4   98.80   10.11
   3  -8  -3  240.36   13.44
  -3   8   3  289.05   15.93
   3  -8  -2  478.78   19.73
  -3   8   2  476.18   19.18
   3  -8  -1  493.50   18.69
  -3   8   1  517.85   18.54
   3  -8   0  224.25   13.82
  -3   8   0  237.87   11.94
   3  -8   1  163.39   11.72
  -3   8  -1  149.21   10.20
   3  -8   2   67.68    8.22
  -3   8  -2   52.30    7.22
  -3   8  -2   48.64    3.96
   3  -8   3   16.08    5.71
  -3   8  -3   16.58    3.81
  -3   8  -3   18.76    6.18
   3  -8   4   42.04    8.08
   3  -8   4   50.27    7.63
  -3   8  -4   34.23    5.33
   3  -8   5  156.65   13.03
   3  -8   5  128.81   11.12
  -3   8  -5  144.96    8.74
   3  -8   6   73.11    8.95
   3  -8   6   51.85   10.30
  -3   8  -6   62.50    8.19
   3  -8   7  119.07   11.57
   3  -8   7  131.86   10.20
  -3   8  -7   99.31   11.35
   3  -8   8    3.37    6.31
   3  -8   8    6.31    6.88
  -3   8  -8   -2.61    8.17
   3  -8   9   21.85   11.03
  -3   8  -9   20.68    9.97
   3  -8  10   25.10   11.99
  -3   8 -10   14.26    9.08
   3  -8  11   41.98   10.75
  -3   8 -11   20.87   11.23
   3  -8  12    8.42   10.87
  -3   8 -12    2.67   12.00
  -3   7  14   22.66   11.35
   3  -7 -13   20.38   11.66
  -3   7  13   47.91   11.56
   3  -7 -12   21.81   10.40
  -3   7  12   32.16   10.06
   3  -7 -11  177.85   13.97
   3  -7 -11  183.62   15.24
  -3   7  11  192.80   18.90
   3  -7 -10  103.78   12.50
   3  -7 -10  120.48   11.10
  -3   7  10  121.46   15.28
   3  -7  -9  598.86   24.24
   3  -7  -9  563.61   21.96
  -3   7   9  539.98   27.37
   3  -7  -8  186.26   10.72
   3  -7  -8  163.83   13.58
  -3   7   8  206.42   16.24
   3  -7  -7  446.20   19.47
  -3   7   7  425.03   23.82
   3  -7  -6   52.39    7.10
  -3   7   6   41.66   11.04
   3  -7  -5   43.48    6.63
   3  -7  -5   31.62    3.87
  -3   7   5   18.47    9.50
   3  -7  -4   93.27   10.24
  -3   7   4  109.85    9.59
   3  -7  -3  223.47   13.23
  -3   7   3  216.73   14.88
   3  -7  -2  422.16   16.64
  -3   7   2  437.07   18.68
   3  -7  -1  406.44   14.81
  -3   7   1  386.51   16.28
   3  -7   0   63.82    8.11
  -3   7   0   46.31    7.66
   3  -7   1   -3.35    6.17
  -3   7  -1   16.74    4.99
   3  -7   2   11.59    5.46
  -3   7  -2   26.13    5.57
  -3   7  -2   14.20    3.01
   3  -7   3   49.02    6.59
  -3   7  -3   59.98    4.78
  -3   7  -3   56.72    6.66
   3  -7   4  584.54   19.78
   3  -7   4  616.22   20.99
  -3   7  -4  555.83   15.23
   3  -7   5  147.59   10.39
   3  -7   5  109.86    9.91
  -3   7  -5  158.88    8.85
   3  -7   6  215.15   12.42
   3  -7   6  206.28   12.61
  -3   7  -6  234.85   12.32
   3  -7   7   52.36    7.96
   3  -7   7   31.02    7.33
  -3   7  -7   42.05    8.42
   3  -7   8    2.12    5.80
   3  -7   8   -2.79    6.31
  -3   7  -8   -9.71    7.33
   3  -7   9   23.47    6.94
   3  -7   9   16.36    8.71
  -3   7  -9    9.32    9.76
   3  -7  10  177.15   17.79
  -3   7 -10  193.69   15.46
   3  -7  11    5.07    9.27
  -3   7 -11   -2.85   10.19
   3  -7  12   97.79   14.61
  -3   7 -12   81.69   16.84
   3  -6 -14   31.92   12.34
  -3   6  14   47.48   12.27
   3  -6 -13    4.12   10.47
  -3   6  13   -9.53   10.83
   3  -6 -12   65.28   12.99
  -3   6  12   76.71   14.39
   3  -6 -11    6.99    7.05
   3  -6 -11    7.56    9.01
  -3   6  11   28.04   10.95
   3  -6 -10  270.32   17.47
  -3   6  10  259.02   19.89
   3  -6  -9   38.95    8.14
   3  -6  -9   30.97    8.46
  -3   6   9   40.39    8.69
   3  -6  -8  304.80   14.19
   3  -6  -8  304.85   14.58
  -3   6   8  260.10   16.03
   3  -6  -7    7.71    6.25
   3  -6  -7   -3.53    5.21
  -3   6   7   27.56    8.71
   3  -6  -6   11.68    4.15
   3  -6  -6   10.90    5.20
  -3   6   6    4.03    6.53
   3  -6  -5  244.26    8.11
   3  -6  -5  278.15   11.74
  -3   6   5  261.58   13.48
   3  -6  -4 1023.89   29.37
   3  -6  -4  990.59   15.93
  -3   6   4 1031.46   30.06
   3  -6  -3  494.84   18.10
  -3   6   3  516.09   17.84
   3  -6  -2  113.49    8.00
  -3   6   2  128.61   10.86
   3  -6  -1   31.26    7.03
  -3   6   1   21.41    5.56
   3  -6   0    7.41    4.60
  -3   6   0   18.82    4.85
   3  -6   1   12.09    5.44
  -3   6  -1    2.51    1.48
   3  -6   2  524.13   16.97
  -3   6  -2  558.65   16.49
  -3   6  -2  512.50    9.28
   3  -6   3  459.21   16.16
  -3   6  -3  471.10   15.01
  -3   6  -3  441.18   10.79
   3  -6   4  240.54   11.54
  -3   6  -4  247.64    9.93
   3  -6   5  267.31   12.21
   3  -6   5  288.60   14.32
  -3   6  -5  286.43   11.60
   3  -6   6   14.12    5.53
   3  -6   6    4.09    5.57
  -3   6  -6    9.95    4.24
   3  -6   7   -9.44    5.16
  -3   6  -7    7.84    4.93
   3  -6   8   -3.64    5.36
   3  -6   8   11.55    5.90
  -3   6  -8  -15.46    5.67
   3  -6   9  200.47   15.51
   3  -6   9  172.88   11.27
  -3   6  -9  173.31   14.73
   3  -6  10    0.69    6.81
  -3   6 -10   19.38    7.61
   3  -6  11  353.54   23.09
  -3   6 -11  391.70   26.26
   3  -6  12    8.54    7.88
  -3   6 -12   -0.17    9.20
   3  -6  13    1.02    8.30
  -3   6 -13    4.80   11.58
   3  -5 -14   14.20    9.75
  -3   5  14  -23.17   11.59
   3  -5 -13   24.91   11.11
  -3   5  13   63.80   11.97
   3  -5 -12    6.82   11.33
  -3   5  12   37.10   12.10
   3  -5 -11  237.35   19.07
  -3   5  11  245.36   20.36
   3  -5 -10  118.03   10.81
   3  -5 -10  100.96    8.96
  -3   5  10  140.15   14.22
   3  -5  -9  206.70   13.58
   3  -5  -9  217.93   12.01
  -3   5   9  165.64   16.48
   3  -5  -8   13.45    5.21
   3  -5  -8   40.02    6.69
  -3   5   8   13.34    9.19
   3  -5  -7   11.72    5.99
   3  -5  -7    9.46    5.51
  -3   5   7   21.05    8.26
   3  -5  -6   75.93    6.67
   3  -5  -6   59.97    7.21
  -3   5   6   69.45    8.75
   3  -5  -5  347.31   13.48
   3  -5  -5  327.48   10.15
  -3   5   5  325.05   14.52
   3  -5  -4  812.35   15.46
   3  -5  -4  829.12   21.52
  -3   5   4  790.41   26.59
   3  -5  -3  560.15   10.07
  -3   5   3  578.78   19.37
   3  -5  -2  468.57   13.94
  -3   5   2  478.15   16.89
   3  -5  -1   32.05    6.48
  -3   5   1   41.57    6.54
   3  -5   0   38.51    6.08
  -3   5   0   22.93    6.28
   3  -5   1   -1.07    3.78
  -3   5  -1    3.36    4.10
   3  -5   2  563.22   17.20
   3  -5   2  586.56   10.54
  -3   5  -2  562.07   16.27
   3  -5   3  649.42   17.37
   3  -5   4 1019.69   25.06
   3  -5   4 1030.85   25.84
   3  -5   4 1000.21   22.50
   3  -5   5    8.62    4.79
   3  -5   5    8.32    5.35
   3  -5   5    9.55    4.53
   3  -5   6    3.45    4.50
   3  -5   6    6.19    4.84
  -3   5  -6    3.10    2.75
   3  -5   7    9.77    4.98
   3  -5   7    4.08    4.70
  -3   5  -7    2.24    6.07
   3  -5   8   59.93    8.82
   3  -5   8   59.87    7.10
  -3   5  -8   66.15    9.38
   3  -5   9   -3.82    5.87
  -3   5  -9    5.22    7.88
  -3   5  -9   -5.49    5.18
   3  -5  10  319.87   18.75
  -3   5 -10  254.41   12.67
  -3   5 -10  357.47   17.88
   3  -5  11    6.74    6.67
  -3   5 -11   -5.76    7.60
   3  -5  12   60.05   11.86
  -3   5 -12   51.02   12.36
   3  -5  13    1.71    9.62
  -3   5 -13    6.22   11.18
   3  -5  14  -14.06    8.63
  -3   5 -14    1.66   13.14
   3  -4 -14    4.81   11.70
  -3   4  14   17.93   12.39
   3  -4 -13   28.85   11.48
  -3   4  13   65.78   11.81
   3  -4 -12  282.74   19.77
   3  -4 -11  107.68   11.75
  -3   4  11  103.18   12.39
   3  -4 -10  234.37   11.35
   3  -4 -10  316.94   18.63
  -3   4  10  296.95   17.42
   3  -4  -9  152.45    8.96
   3  -4  -9  147.47   12.43
  -3   4   9  130.80   12.30
   3  -4  -8   37.21    6.27
   3  -4  -8   52.89    8.13
  -3   4   8   41.07    8.16
   3  -4  -7  130.12    7.72
  -3   4   7   81.24    8.78
   3  -4  -6  105.40    7.49
   3  -4  -6  109.93    7.53
  -3   4   6   94.76    9.05
   3  -4  -5  481.52   15.64
   3  -4  -5  552.96   14.63
  -3   4   5  521.52   18.67
   3  -4  -4  508.67   14.37
  -3   4   4  526.78   20.17
   3  -4  -3  107.41    5.26
   3  -4  -3  121.56    7.34
  -3   4   3  108.08    8.82
   3  -4  -2  238.82   10.29
   3  -4  -2  251.92    5.83
  -3   4   2  251.44   10.97
   3  -4  -1  220.16    8.52
   3  -4  -1  210.57    3.68
  -3   4   1  225.53    9.17
   3  -4   0   25.19    5.03
  -3   4   0   37.07    5.81
   3  -4   1  106.48    6.66
  -3   4  -1  122.25    7.48
   3  -4   2  299.75    6.46
   3  -4   2  263.70   11.85
  -3   4  -2  297.31   10.56
   3  -4   3 1739.70   28.93
   3  -4   4   49.91    4.93
   3  -4   4   58.67    5.08
   3  -4   4   39.78    6.29
   3  -4   5  102.15    7.36
   3  -4   5  115.89    7.89
   3  -4   5  108.18    7.26
   3  -4   6    4.17    5.17
   3  -4   6    4.04    4.22
   3  -4   7  149.84    8.59
   3  -4   7  153.13    9.91
   3  -4   7  130.97    9.77
   3  -4   8   36.88    6.30
   3  -4   8    8.26    7.29
   3  -4   9  190.90   11.49
  -3   4  -9  217.73   12.26
  -3   4  -9  184.13    9.74
   3  -4  10    9.64    6.36
  -3   4 -10   11.79    5.48
  -3   4 -10   26.15    6.98
   3  -4  11  103.75   12.80
  -3   4 -11  124.02   14.11
   3  -4  12   19.98    8.11
  -3   4 -12   36.09   10.86
   3  -4  13   -2.47    7.14
  -3   4 -13    9.16   10.49
   3  -4  14   -1.63    9.58
  -3   4 -14    1.68   11.86
   3  -3 -14  -17.33    9.89
  -3   3  14   14.79   10.52
   3  -3 -13  121.18   17.90
  -3   3  13   94.52   15.17
   3  -3 -12   68.13   14.39
  -3   3  12   82.86   15.39
   3  -3 -11  338.19   23.00
  -3   3  11  359.46   24.27
   3  -3 -10   78.94    9.98
  -3   3  10   78.42   10.48
   3  -3  -9    6.39    4.19
   3  -3  -9    0.27    8.08
  -3   3   9   13.80    8.49
   3  -3  -8    4.42    3.99
   3  -3  -8   12.07    5.66
  -3   3   8    2.86    8.35
   3  -3  -7    3.88    3.56
   3  -3  -7   11.26    6.41
  -3   3   7    2.55    6.12
   3  -3  -6  227.07   10.92
   3  -3  -6  201.80    7.94
  -3   3   6  231.48   13.46
   3  -3  -5  593.21   15.15
   3  -3  -5  636.56   17.67
  -3   3   5  569.67   18.92
  -3   3   4  399.11   15.27
   3  -3  -3  295.54    9.79
   3  -3  -3  316.34    8.52
  -3   3   3  279.21   11.99
   3  -3  -2   92.86    4.27
   3  -3  -2   82.76    6.05
  -3   3   2   82.68    7.46
   3  -3  -1  423.59   12.97
   3  -3  -1  425.27    7.33
  -3   3   1  414.58   12.23
   3  -3   0   76.85    6.80
  -3   3   0   95.40    6.99
   3  -3   1  115.71    3.66
   3  -3   1  106.82    6.11
  -3   3  -1  119.94    6.73
   3  -3   2  537.07   13.43
  -3   3  -2  545.38   13.09
   3  -3   3  302.09    8.24
   3  -3   3  326.92    9.76
   3  -3   3  343.51   10.54
   3  -3   4  304.10   10.11
   3  -3   4  311.51    9.57
   3  -3   5   29.07    4.99
   3  -3   5   30.31    4.91
   3  -3   5   21.01    5.16
   3  -3   6   29.76    4.66
   3  -3   6   25.66    4.83
   3  -3   7   54.57    7.11
   3  -3   7   76.13    7.63
   3  -3   7   63.58    5.86
   3  -3   8  543.17   19.45
   3  -3   8  559.95   18.85
   3  -3   9    5.75    5.32
   3  -3   9    0.49    6.30
  -3   3  -9    1.17    4.28
   3  -3  10   60.48    9.26
  -3   3 -10   51.86    6.55
   3  -3  11   18.35    8.28
  -3   3 -11   22.16    5.63
  -3   3 -11   28.35    7.43
   3  -3  12   40.91    8.51
  -3   3 -12   47.96    9.47
   3  -3  13    5.73    8.06
  -3   3 -13   -4.19    9.70
   3  -3  14   37.65    9.98
  -3   3 -14   80.49   14.55
   3  -3  15    1.79   11.19
  -3   3 -15   18.32   11.00
   3  -2 -14   68.09   17.26
  -3   2  14   75.46   14.39
   3  -2 -13   15.67   14.10
  -3   2  13   47.23   11.01
   3  -2 -12  159.42   19.33
  -3   2  12  191.07   17.07
   3  -2 -11   84.08   13.55
  -3   2  11   52.22   11.46
   3  -2 -10  192.41   16.98
  -3   2  10  221.59   16.28
   3  -2  -9    6.50    7.36
  -3   2   9   13.95    8.69
   3  -2  -8   13.91    5.77
   3  -2  -8   -2.22    3.39
  -3   2   8   -3.01    6.00
   3  -2  -7  185.26    6.80
   3  -2  -7  209.67   10.89
  -3   2   7  172.55   13.67
   3  -2  -6  193.75   10.08
   3  -2  -6  221.06    7.74
  -3   2   6  209.81   11.52
   3  -2  -5  748.32   20.91
  -3   2   5  723.53   23.69
   3  -2  -4  313.78   10.97
   3  -2  -4  320.05    8.83
  -3   2   4  313.92   12.72
   3  -2  -3  241.26    8.58
   3  -2  -3  240.05    7.47
  -3   2   3  239.51    9.98
   3  -2  -2   82.52    4.92
  -3   2   2   73.27    6.89
   3  -2  -1  521.98    9.97
  -3   2   1  491.89   12.95
   3  -2   0   16.89    5.03
   3  -2   0   25.36    2.75
  -3   2   0   25.69    4.25
   3  -2   1 1231.01   24.00
   3  -2   1 1206.18   15.87
  -3   2  -1 1226.15   19.79
   3  -2   2  655.68   14.34
   3  -2   2  665.06   11.50
  -3   2  -2  665.41   12.03
   3  -2   3  396.40   10.41
   3  -2   3  415.29    9.80
   3  -2   3  379.72    9.35
   3  -2   4   36.76    3.82
   3  -2   4   21.03    3.54
   3  -2   4   30.96    5.29
   3  -2   5   -2.03    4.38
   3  -2   5    8.61    3.86
   3  -2   5    7.16    4.44
   3  -2   6   75.76    5.71
   3  -2   6   70.40    5.00
   3  -2   6   56.72    5.78
   3  -2   7  963.40   23.71
   3  -2   7  952.66   25.36
  -3   2  -7  905.11   21.18
   3  -2   8   -2.44    4.64
   3  -2   8  -10.66    5.19
  -3   2  -8    0.76    3.86
   3  -2   9  904.79   25.11
   3  -2   9  849.14   28.21
  -3   2  -9  881.72   23.74
   3  -2  10    2.43    4.64
   3  -2  10  -12.59    6.17
  -3   2 -10   -3.13    4.36
   3  -2  11   17.55    7.20
   3  -2  11   -4.39    8.94
  -3   2 -11   20.02    6.13
   3  -2  12   20.84    7.26
  -3   2 -12   30.30    8.76
   3  -2  13   53.19   10.98
  -3   2 -13   87.89   12.51
   3  -2  14   -8.16    9.00
  -3   2 -14   10.85    8.33
   3  -2  15   81.08   14.97
  -3   2 -15  122.03   18.27
   3  -1 -14   -1.67   13.68
  -3   1  14   43.35   14.57
   3  -1 -13  113.33   19.05
  -3   1  13  130.61   15.94
   3  -1 -12   70.99   14.96
  -3   1  12   68.81   14.63
   3  -1 -11   67.83   13.91
  -3   1  11   82.77   13.91
   3  -1 -10    8.72    9.21
  -3   1  10   -0.53    7.52
   3  -1  -9   -6.04    6.76
  -3   1   9    0.77    6.96
   3  -1  -8   68.32    8.32
  -3   1   8   54.54    9.13
   3  -1  -7  195.33   11.37
  -3   1   7  190.64   11.85
   3  -1  -6  313.86    7.30
   3  -1  -6  292.09   12.96
  -3   1   6  301.68   13.68
  -3   1   5  666.85   22.31
   3  -1  -4   -5.28    4.19
   3  -1  -4   -6.05    2.50
  -3   1   4    1.47    4.72
   3  -1  -3   73.51    4.41
   3  -1  -3   74.70    6.44
  -3   1   3   82.23    6.38
   3  -1  -2    2.03    2.87
   3  -1  -2   -0.42    2.98
  -3   1   2    2.03    3.70
   3  -1  -1    3.91    2.57
   3  -1  -1    5.60    2.92
  -3   1   1    7.69    3.74
   3  -1   0 4583.89   65.66
  -3   1  -1 1604.76   22.47
   3  -1   3  417.32   10.48
   3  -1   3  455.37   10.90
  -3   1  -3  453.28    8.17
   3  -1   4   -1.35    4.22
   3  -1   4    5.22    2.58
   3  -1   4   17.55    4.22
   3  -1   5   16.36    3.28
   3  -1   5    7.64    4.55
  -3   1  -5    1.56    2.21
   3  -1   6  293.52   12.23
   3  -1   6  300.94    9.31
   3  -1   7    3.32    4.19
   3  -1   7   -7.20    3.78
  -3   1  -7    7.82    2.86
   3  -1   8 1476.93   40.45
   3  -1   8 1520.81   33.91
   3  -1   9    4.86    4.63
   3  -1   9    3.59    5.28
  -3   1  -9   -2.27    4.11
   3  -1  10  200.80   12.21
  -3   1 -10  202.85    9.88
   3  -1  11   60.75    6.90
   3  -1  11   53.44    8.83
  -3   1 -11   49.09    6.51
   3  -1  12   18.37    7.66
   3  -1  12   19.57    8.32
  -3   1 -12   11.89    5.76
   3  -1  13    4.39    7.92
  -3   1 -13   10.67    8.14
   3  -1  14  149.98   14.69
  -3   1 -14  113.73   16.99
   3  -1  15   -8.09    9.35
  -3   1 -15   15.75    9.49
   3   0 -13   60.89   16.68
  -3   0  13   66.39   12.74
   3   0 -12  141.82   18.22
  -3   0  12  132.80   17.25
   3   0 -11   36.16   12.20
  -3   0  11   18.00    9.30
   3   0 -10   19.27    9.07
  -3   0  10   20.06    8.50
   3   0  -9  115.28   13.75
  -3   0   9   88.27   10.72
   3   0  -8  174.68   12.53
  -3   0   8  174.29   12.84
   3   0  -7  338.62   18.41
  -3   0   7  364.39   16.00
   3   0  -6  333.32   13.58
  -3   0   6  307.86   14.92
   3   0  -5  289.14    5.22
   3   0  -5  297.70   12.98
   3   0  -4    3.46    1.95
   3   0  -4    0.02    4.34
  -3   0   4   14.96    4.55
   3   0  -3   -8.56    3.77
   3   0  -3    4.38    2.17
  -3   0   3    5.26    3.97
   3   0  -2  169.98    8.22
  -3   0   2  186.29    8.73
   3   0  -1  239.74    8.87
   3   0  -1  261.24    6.16
  -3   0   1  264.59    7.87
   3   0   1 5797.97   79.12
  -3   0  -1 5827.76   67.76
   3   0   2   25.58    3.49
   3   0   2   28.18    4.88
  -3   0  -2   35.70    2.71
   3   0   3   16.65    3.52
   3   0   3    8.21    3.36
  -3   0  -3   11.42    1.90
   3   0   4   61.20    4.70
   3   0   4   62.60    2.82
  -3   0  -4   72.21    5.53
   3   0   5    3.78    2.74
   3   0   5   -6.13    4.44
  -3   0  -5    0.21    3.00
   3   0   6   -0.30    4.01
   3   0   6   -2.38    2.75
  -3   0  -6    1.65    2.97
   3   0   7  646.94   14.23
   3   0   7  596.07   19.38
  -3   0  -7  603.81   14.83
   3   0   8    5.29    4.67
   3   0   8    5.93    4.18
  -3   0  -8   11.70    4.27
   3   0   9  402.05   15.58
   3   0  10   18.15    6.11
   3   0  10   15.23    5.74
  -3   0 -10    8.60    5.02
   3   0  11    8.23    6.47
   3   0  11    5.48    5.75
  -3   0 -11    2.64    5.09
   3   0  12    4.60    6.92
   3   0  12   10.68    7.21
  -3   0 -12    3.46    5.41
   3   0  13  104.67   12.26
   3   0  13  134.61   13.39
   3   0  14   43.78   10.16
  -3   0 -14   52.07   10.01
   3   0  15   84.38   13.73
  -3   0 -15  144.37   17.11
  -3   0 -16    1.04    9.63
   3   1 -13   83.26   16.52
  -3  -1  13  123.25   15.58
   3   1 -12   17.97   10.94
  -3  -1  12   12.41    9.80
   3   1 -11   74.01   12.99
  -3  -1  11   68.41   14.59
   3   1 -10   -1.24    9.87
  -3  -1  10   12.99   10.02
   3   1  -9   -9.49    7.69
  -3  -1   9   -4.54    9.04
   3   1  -8  433.14   19.50
  -3  -1   8  394.49   22.20
   3   1  -7  353.54   16.03
  -3  -1   7  339.67   17.56
   3   1  -6  488.84   18.26
  -3  -1   6  525.02   21.31
   3   1  -5   96.36    8.21
  -3  -1   5   85.22    8.13
   3   1  -4   67.87    8.30
  -3  -1   4   94.27    6.99
   3   1  -3   -9.75    4.40
  -3  -1   3    3.89    4.09
   3   1  -2   50.93    5.08
  -3  -1   2   29.59    4.69
   3   1  -1    3.47    4.43
  -3  -1   1    3.49    3.93
   3   1   0  462.75   11.41
  -3  -1   0  429.07    8.08
  -3  -1   0  423.32    8.79
   3   1   1  257.37    8.78
  -3  -1  -1  250.96    6.64
   3   1   2  440.02   10.21
  -3  -1  -2  417.56    8.81
  -3  -1  -2  405.24    4.72
   3   1   3  243.74    8.44
  -3  -1  -3  220.39    7.11
   3   1   4   -5.29    4.50
  -3  -1  -4    7.71    3.93
   3   1   5   45.95    5.25
   3   1   5   52.94    2.84
  -3  -1  -5   42.10    4.49
   3   1   6 1996.06   28.54
   3   1   6 1995.86   40.97
   3   1   7    8.13    4.35
   3   1   7    3.21    3.01
  -3  -1  -7    6.06    3.79
   3   1   8  563.27   18.76
  -3  -1  -8  594.43   17.24
   3   1   9   50.07    8.13
   3   1   9   45.81    5.45
  -3  -1  -9   22.95    5.56
   3   1  10    7.36    4.74
   3   1  10   12.31    7.53
  -3  -1 -10    7.50    4.94
   3   1  11   38.35    8.01
   3   1  11   26.40    6.73
  -3  -1 -11   38.38    6.38
   3   1  12  223.33   17.49
   3   1  12  213.76   12.84
  -3  -1 -12  215.43   12.10
   3   1  13   22.35    7.82
   3   1  13   14.67   10.50
  -3  -1 -13   17.31    6.74
   3   1  14  228.11   20.01
   3   1  14  218.40   16.01
   3   1  15    8.95    9.49
  -3  -1 -15   13.93   11.34
  -3  -1 -16   22.00    9.52
   3   2 -13   26.87   15.17
  -3  -2  13   40.90   12.35
   3   2 -12    1.77   14.14
  -3  -2  12   43.69   11.05
   3   2 -11   -3.11   10.34
  -3  -2  11   10.45    8.54
   3   2 -10   -7.10    7.80
  -3  -2  10    9.70    9.27
   3   2  -9   28.65   11.68
  -3  -2   9   45.04   10.99
   3   2  -8  204.53   15.94
  -3  -2   8  160.76   13.15
   3   2  -7  321.10   15.45
  -3  -2   7  336.48   18.49
   3   2  -6  210.01   13.70
  -3  -2   6  189.70   11.32
   3   2  -5    8.34    5.77
  -3  -2   5   14.74    6.21
   3   2  -4    1.53    5.36
  -3  -2   4   14.20    5.87
   3   2  -3  152.44    9.85
  -3  -2   3  155.22    7.79
   3   2  -2  114.20    6.81
  -3  -2   2  129.71    2.97
  -3  -2   2  123.33    6.88
   3   2  -1  927.48   21.97
  -3  -2   1  907.66   12.17
  -3  -2   1  913.64   19.06
   3   2   0  244.08    8.90
  -3  -2   0  228.31    6.63
   3   2   1  128.40    6.57
  -3  -2  -1  153.67    4.86
  -3  -2  -1  137.98    5.64
   3   2   2  143.56    6.42
  -3  -2  -2  151.57    6.03
  -3  -2  -2  154.57    3.38
   3   2   3  352.82    9.74
  -3  -2  -3  314.48   10.69
   3   2   4  836.02   18.52
   3   2   5 1747.01   33.36
   3   2   5 1710.31   17.52
  -3  -2  -5 1739.15   33.78
   3   2   6   23.25    4.32
   3   2   6   20.58    2.66
  -3  -2  -6   18.97    4.45
   3   2   7  773.95   14.44
   3   2   7  767.67   20.15
  -3  -2  -7  775.87   19.07
   3   2   8   21.70    4.32
   3   2   8   23.64    5.48
  -3  -2  -8   24.77    4.66
   3   2   9   73.18    6.26
   3   2   9   75.31    7.67
  -3  -2  -9   55.59    7.11
   3   2  10    5.42    4.22
   3   2  10   18.44    7.08
  -3  -2 -10   -4.18    5.23
   3   2  11  247.45   15.56
   3   2  11  211.54   11.42
  -3  -2 -11  207.99   12.01
   3   2  12   64.27    9.78
   3   2  12   80.35    9.16
  -3  -2 -12   85.94    9.10
   3   2  13  325.23   16.97
   3   2  13  331.78   21.73
  -3  -2 -13  327.76   16.41
   3   2  14   30.64    8.25
   3   2  14   26.57   11.85
  -3  -2 -14   10.89    8.59
   3   2  15   97.77   12.88
  -3  -2 -16    4.96   11.94
   3   3 -12   26.34   12.31
  -3  -3  12   17.18   10.68
   3   3 -11    0.31   11.42
  -3  -3  11    3.52   10.77
   3   3 -10   66.26   12.12
  -3  -3  10   49.52   10.27
   3   3  -9   83.46   14.71
  -3  -3   9   77.48   12.86
   3   3  -8  110.07   14.63
  -3  -3   8  112.18   13.34
   3   3  -7  139.53   14.07
  -3  -3   7  156.56   11.08
   3   3  -6   69.32   10.04
  -3  -3   6   37.32    7.30
   3   3  -5   35.26    6.95
  -3  -3   5    2.82    7.28
   3   3  -4   11.67    5.88
  -3  -3   4   26.65    5.42
   3   3  -3   77.55    6.93
  -3  -3   3   70.55    7.31
  -3  -3   2  752.42   19.21
   3   3  -1  247.77    9.57
  -3  -3   1  281.42    5.62
  -3  -3   1  280.32    8.55
   3   3   0  171.87    7.42
  -3  -3   0  154.69    5.77
  -3  -3   0  175.01    5.27
   3   3   1   20.57    4.97
  -3  -3  -1   21.03    3.21
  -3  -3  -1   15.95    2.83
   3   3   2  178.78    6.76
  -3  -3  -2  171.64    5.04
  -3  -3  -2  162.72    6.49
   3   3   3   66.94    5.86
  -3  -3  -3   64.82    2.47
   3   3   4  749.23   16.53
   3   3   4  725.47    8.13
  -3  -3  -4  728.31   16.47
   3   3   5   18.49    2.22
   3   3   5   23.14    5.13
  -3  -3  -5   25.32    4.56
   3   3   6 2879.50   37.05
  -3  -3  -6 2888.40   57.76
   3   3   7    0.64    4.19
   3   3   7   -3.26    2.41
  -3  -3  -7   -0.57    5.22
   3   3   8  108.36    8.92
   3   3   8  109.06    6.15
  -3  -3  -8   93.20    8.44
   3   3   9   73.34    7.11
   3   3   9   45.53    4.92
  -3  -3  -9   49.59    6.09
   3   3  10  114.90    9.01
   3   3  10  104.96    7.62
  -3  -3 -10  103.90    9.26
   3   3  11   31.43    6.88
   3   3  11    9.19    5.59
  -3  -3 -11   23.66    6.98
   3   3  12  321.67   14.53
   3   3  12  307.14   17.05
  -3  -3 -12  335.68   16.90
   3   3  13  122.57   12.39
   3   3  13  132.87   10.59
  -3  -3 -13  155.04   11.64
   3   3  14  173.56   17.91
   3   3  14  162.03   14.00
  -3  -3 -14  172.20   12.80
   3   3  15  -12.87    8.37
   3   3  15    2.77   10.46
  -3  -3 -16   -4.37    8.96
   3   4 -12    4.01   11.75
  -3  -4  12   23.13   10.62
   3   4 -11    6.77   10.76
  -3  -4  11   10.91   11.65
   3   4 -10   48.57   14.43
  -3  -4  10   65.17   13.86
   3   4  -9   86.60   15.24
  -3  -4   9   95.04   14.15
   3   4  -8   -2.41    9.32
  -3  -4   8    4.02    8.60
   3   4  -7  122.19   11.39
  -3  -4   7  136.79   12.60
   3   4  -6    9.69    8.53
  -3  -4   6    9.36    5.98
   3   4  -5   15.21    6.38
  -3  -4   5   -0.46    5.34
   3   4  -4   -0.82    5.38
  -3  -4   4   -3.00    4.92
   3   4  -3  457.73   15.50
  -3  -4   3  450.80   14.92
   3   4  -2  129.38    8.43
  -3  -4   2  136.17    4.01
  -3  -4   2  129.10    8.74
   3   4  -1 1241.25   28.44
  -3  -4   1 1254.60   19.53
  -3  -4   1 1231.79   28.21
   3   4   0  117.52    7.28
  -3  -4   0  117.76    5.30
  -3  -4   0  115.19    5.54
   3   4   1    9.86    4.39
  -3  -4  -1    8.71    4.13
  -3  -4  -1   23.46    3.71
   3   4   2    4.06    3.55
  -3  -4  -2   -1.07    2.88
  -3  -4  -2   -0.63    3.26
   3   4   3  157.82    7.93
  -3  -4  -3  169.00    7.42
   3   4   4   19.38    4.13
   3   4   4   14.46    2.26
  -3  -4  -4   20.19    4.41
   3   4   5 2338.21   44.51
   3   4   5 2293.92   29.03
  -3  -4  -5 2367.25   45.84
   3   4   6   19.54    3.22
   3   4   6   30.41    4.78
  -3  -4  -6   32.72    5.39
   3   4   7 1079.48   18.23
   3   4   7 1074.77   27.77
  -3  -4  -7 1007.00   27.63
   3   4   8    5.85    5.17
   3   4   8   -0.64    3.10
  -3  -4  -8   -0.28    5.51
   3   4   9   36.45    4.77
   3   4   9   36.81    6.27
  -3  -4  -9   65.66    7.71
   3   4  10   36.22    6.62
   3   4  10   26.11    5.80
  -3  -4 -10   24.92    7.48
   3   4  11  200.23   10.32
   3   4  11  201.02   14.89
  -3  -4 -11  202.01   11.67
   3   4  12  149.68   14.21
   3   4  12  150.20   10.69
  -3  -4 -12  119.65   12.45
   3   4  13  543.91   27.02
   3   4  13  497.31   20.16
  -3  -4 -13  497.49   22.28
   3   4  14   -3.38    9.26
   3   4  14    4.87    6.66
  -3  -4 -14   -3.39    6.79
   3   4  15   -1.46    8.07
   3   4  15   21.71    9.39
  -3  -4 -15   12.25    8.17
   3   4  16    8.07    9.96
   3   5 -11   16.75   10.67
  -3  -5  11   -6.26    9.40
   3   5 -10  164.46   19.68
  -3  -5  10  130.82   16.97
   3   5  -9  124.59   17.56
  -3  -5   9   90.98   12.63
   3   5  -8  189.34   18.64
  -3  -5   8  222.89   15.65
   3   5  -7   47.46   10.08
  -3  -5   7   49.22   10.49
   3   5  -6    7.07    6.58
  -3  -5   6   -4.97    6.90
   3   5  -5   26.69    7.49
  -3  -5   5   31.63    7.92
   3   5  -4  208.83   14.00
  -3  -5   4  208.79   12.64
   3   5  -3   53.90    8.50
  -3  -5   3   54.14    7.42
  -3  -5   3   52.79    2.74
   3   5  -2  966.20   27.29
  -3  -5   2  914.85   25.69
   3   5  -1   33.28    6.53
  -3  -5   1   21.81    4.86
  -3  -5   1   18.75    3.81
   3   5   0  614.78   16.77
  -3  -5   0  651.28   14.12
   3   5   1   12.59    4.91
  -3  -5  -1    5.62    4.22
  -3  -5  -1    0.16    4.39
   3   5   2   80.02    6.81
  -3  -5  -2   62.71    5.16
  -3  -5  -2   79.34    5.27
   3   5   3   15.64    4.61
  -3  -5  -3   12.77    3.28
  -3  -5  -3    4.67    4.10
   3   5   4 1358.16   28.39
   3   5   5    0.85    4.45
   3   5   5   -0.33    2.88
  -3  -5  -5   11.58    5.44
   3   5   6 1184.56   29.32
   3   5   6 1250.37   21.64
   3   5   7    1.16    3.74
   3   5   7   -0.39    3.91
   3   5   8    3.97    3.54
   3   5   8    7.69    5.42
  -3  -5  -8    6.32    6.76
   3   5   9    9.84    3.69
   3   5   9   -1.65    6.04
  -3  -5  -9   -8.55    6.45
   3   5  10  148.26    9.57
   3   5  10  124.61    8.18
   3   5  11   90.21   11.22
   3   5  11   84.49    7.61
  -3  -5 -11   83.91    9.17
   3   5  12  558.90   19.90
   3   5  12  517.45   25.85
  -3  -5 -12  552.96   23.25
   3   5  13    0.30    9.42
   3   5  13   -4.64    6.62
  -3  -5 -13  -15.94    8.19
   3   5  14  135.81   12.89
   3   5  14   96.85   11.57
  -3  -5 -14  114.07   13.12
   3   5  15    1.22    7.43
   3   5  15   20.62   10.75
  -3  -5 -15   -1.21    8.39
   3   5  16    0.46   10.96
  -3  -5 -17   47.35   12.94
   3   6 -11   31.17   11.80
  -3  -6  11   12.36   12.46
   3   6 -10   54.82   12.98
  -3  -6  10   61.30   11.89
   3   6  -9  170.31   19.08
  -3  -6   9  128.38   13.41
   3   6  -8  141.94   14.30
  -3  -6   8  105.60   15.71
   3   6  -7    0.46   10.31
  -3  -6   7    7.06    7.51
   3   6  -6    8.55    8.13
  -3  -6   6    7.17    7.84
   3   6  -5   79.09   11.05
  -3  -6   5   47.48    7.59
   3   6  -4   43.99    7.76
  -3  -6   4   44.14    6.82
   3   6  -3  285.47   14.79
  -3  -6   3  257.60   13.59
   3   6  -2    9.19    5.25
  -3  -6   2    5.81    3.00
  -3  -6   2    8.50    4.87
  -3  -6   1  171.56    6.67
  -3  -6   1  171.60    9.10
   3   6   0   -0.26    4.65
  -3  -6   0   10.38    5.23
  -3  -6   0    7.50    3.80
   3   6   1  136.14    7.59
  -3  -6  -1  137.55    6.87
  -3  -6  -1  140.04    7.96
   3   6   2  231.56    9.86
  -3  -6  -2  208.46    9.54
  -3  -6  -2  217.04    9.19
   3   6   3  913.04   20.72
  -3  -6  -3  867.99   23.13
  -3  -6  -3  847.51   18.66
   3   6   4   36.08    4.37
   3   6   4   37.69    5.23
  -3  -6  -4   51.92    7.52
   3   6   5  895.71   22.21
   3   6   5  921.32   17.91
  -3  -6  -5  884.02   24.71
   3   6   6   17.59    4.67
   3   6   6   11.15    4.99
  -3  -6  -6   15.12    5.70
   3   6   7   45.74    6.25
  -3  -6  -7   47.40    6.93
   3   6   8   56.81    5.67
   3   6   8   58.73    6.41
  -3  -6  -8   72.46    9.08
   3   6   9  414.14   15.97
   3   6   9  463.19   13.74
  -3  -6  -9  463.73   19.35
   3   6  10   55.86    9.13
   3   6  10   47.69    6.64
  -3  -6 -10   78.07    9.39
   3   6  11  891.50   32.10
   3   6  11  823.56   24.87
  -3  -6 -11  855.42   29.91
   3   6  12    7.80    6.25
   3   6  12   -2.21    5.36
  -3  -6 -12   -1.37    7.62
   3   6  13  117.48   10.78
   3   6  13  124.40   11.31
  -3  -6 -13  122.55   12.67
   3   6  14    0.54    6.84
   3   6  14   13.85    9.20
  -3  -6 -14   -3.79    7.02
   3   6  15   36.02   10.07
   3   6  15   55.47   10.97
  -3  -6 -15   20.09   10.31
   3   6  16   38.14   13.91
   3   7 -10   17.14   11.79
  -3  -7  10   19.77   10.57
   3   7  -9   23.58   11.88
  -3  -7   9   44.38    9.68
   3   7  -8   42.73   11.10
  -3  -7   8   26.39   10.01
   3   7  -7    1.73   10.51
  -3  -7   7   -0.37    6.69
   3   7  -6   14.21   10.83
  -3  -7   6   14.98    7.40
   3   7  -5   45.90    9.13
  -3  -7   5   44.22    8.58
   3   7  -4  325.35   18.83
  -3  -7   4  329.53   16.18
   3   7  -3   45.18    7.11
  -3  -7   3   43.71    8.31
  -3  -7   3   30.52    3.40
   3   7  -2  231.59   11.56
  -3  -7   2  228.75   11.85
   3   7  -1   -9.27    4.52
  -3  -7   1    2.85    3.33
  -3  -7   1   -0.24    5.57
   3   7   0    5.89    5.48
  -3  -7   0    6.43    5.37
  -3  -7   0   -2.21    4.13
   3   7   1   40.96    6.50
  -3  -7  -1   39.21    6.43
  -3  -7  -2 1394.09   34.34
  -3  -7  -2 1451.06   34.39
   3   7   3   15.85    4.67
  -3  -7  -3    6.86    4.72
  -3  -7  -3   10.58    4.94
   3   7   4  772.16   17.98
   3   7   4  766.89   19.49
  -3  -7  -4  773.78   23.81
   3   7   5   -5.31    3.25
   3   7   5   -1.16    3.86
  -3  -7  -5   -4.93    5.32
   3   7   6  152.44    7.72
   3   7   6  186.20    8.28
  -3  -7  -6  162.47   10.22
   3   7   7    4.81    4.19
   3   7   7    2.13    3.82
  -3  -7  -7   -2.40    6.38
   3   7   8   36.29    5.54
   3   7   8   37.42    6.91
  -3  -7  -8   42.20    8.67
   3   7   9   18.66    6.85
   3   7   9   36.07    5.85
  -3  -7  -9    8.63    8.70
   3   7  10 1069.55   28.97
   3   7  10 1147.60   33.13
  -3  -7 -10 1047.05   37.22
   3   7  11  176.32   11.31
   3   7  11  179.95   11.07
  -3  -7 -11  158.87   15.11
   3   7  12  336.69   19.05
   3   7  12  311.48   15.60
  -3  -7 -12  339.35   17.95
   3   7  13   17.28    8.57
   3   7  13    0.73    6.53
  -3  -7 -13    4.17    8.81
   3   7  14   18.11    9.24
   3   7  14   -8.21    6.46
  -3  -7 -14    2.59    8.60
   3   7  15   21.29    9.37
  -3  -7 -15   28.68    8.90
   3   7  16   50.28   14.54
  -3  -7 -16   51.91   12.96
   3   8  -9   26.33   15.07
  -3  -8   9   30.35   11.23
   3   8  -8   25.50   13.91
  -3  -8   8   18.40    8.47
   3   8  -7    5.31   10.90
  -3  -8   7    9.66    8.33
   3   8  -6   16.06    9.86
  -3  -8   6    5.35    9.91
   3   8  -5  207.78   17.06
  -3  -8   5  212.29   15.04
   3   8  -4   53.20    9.47
  -3  -8   4   62.08   10.79
   3   8  -3  356.64   18.86
  -3  -8   3  361.56   19.30
   3   8  -2   38.30    7.59
  -3  -8   2   22.79    4.34
  -3  -8   2    5.04    7.89
   3   8  -1   -2.02    6.29
  -3  -8   1    6.29    3.92
  -3  -8   1   -7.35    4.83
   3   8   0   21.27    6.48
  -3  -8   0   23.66    4.35
  -3  -8   0   14.06    5.49
   3   8   1  439.23   14.36
  -3  -8  -1  468.51   16.21
  -3  -8  -1  428.01   15.36
   3   8   2   11.20    4.91
  -3  -8  -2    0.83    5.44
  -3  -8  -2    0.21    4.53
   3   8   3  912.06   22.16
  -3  -8  -3  922.01   28.01
   3   8   4   11.50    4.84
   3   8   4   10.29    4.63
  -3  -8  -4    0.74    5.41
   3   8   5  265.80   10.48
   3   8   5  234.49   10.31
  -3  -8  -5  228.06   12.02
   3   8   6   21.90    5.48
   3   8   6   22.33    5.37
  -3  -8  -6   31.83    6.80
   3   8   7  155.21    9.28
   3   8   7  160.40    9.29
  -3  -8  -7  146.02   10.80
   3   8   8   -0.52    4.32
   3   8   8    3.03    5.31
  -3  -8  -8    8.09    6.96
   3   8   9  510.15   18.97
   3   8   9  520.68   18.28
  -3  -8  -9  541.50   21.38
   3   8  10  145.42   11.25
   3   8  10  126.31   10.29
  -3  -8 -10  161.25   12.93
   3   8  11  664.37   22.41
   3   8  11  707.80   27.01
  -3  -8 -11  657.82   27.77
   3   8  12   65.05   11.04
   3   8  12   62.81    8.57
  -3  -8 -12   55.66    9.86
   3   8  13   16.76    9.04
   3   8  13    2.01    7.18
  -3  -8 -13   13.88    9.58
   3   8  14   13.62    9.84
   3   8  14    2.56    7.78
  -3  -8 -14    0.15    9.22
   3   8  15   66.97   11.69
  -3  -8 -15   68.42   14.44
   3   8  16   72.32   13.64
  -3  -8 -16   26.12   12.31
   3   9  -9    7.36   11.50
  -3  -9   9    6.15   10.02
   3   9  -8    7.75   12.28
  -3  -9   8    7.49    9.25
   3   9  -7   -5.62    9.05
  -3  -9   7    8.32    8.14
   3   9  -6   83.35   12.85
  -3  -9   6  103.65   14.07
   3   9  -5   -1.65   10.65
  -3  -9   5   35.72    9.25
   3   9  -4  249.20   17.56
  -3  -9   4  230.23   15.50
   3   9  -3   -8.61    7.33
  -3  -9   3   -1.51    4.32
  -3  -9   3   12.81    7.49
   3   9  -2    5.22    6.44
  -3  -9   2   10.58    4.96
  -3  -9   2   41.64    7.01
   3   9  -1   35.04    7.86
  -3  -9   1   26.51    5.45
  -3  -9   1   21.92    6.77
   3   9   0  119.77   10.10
  -3  -9   0   95.83    8.48
  -3  -9   0  106.62   10.01
   3   9   1   10.48    6.55
  -3  -9  -1   15.95    5.29
  -3  -9  -1   13.74    5.84
   3   9   2 1042.83   28.89
  -3  -9  -2 1038.48   29.22
  -3  -9  -2 1079.79   30.25
   3   9   3   17.49    5.97
   3   9   3   10.99    5.86
  -3  -9  -3   31.39    7.17
   3   9   4  478.17   16.45
   3   9   4  468.45   15.18
  -3  -9  -4  454.82   17.24
   3   9   5   65.62    5.98
   3   9   5   56.58    6.29
  -3  -9  -5   60.09    8.14
   3   9   6    1.72    5.35
   3   9   6    2.04    4.93
  -3  -9  -6   21.51    6.30
   3   9   7    7.58    6.46
   3   9   7   27.64    5.76
  -3  -9  -7   21.65    7.33
   3   9   8  269.03   13.42
   3   9   8  270.34   12.35
  -3  -9  -8  268.95   15.77
   3   9   9    4.78    6.20
   3   9   9    6.61    6.17
  -3  -9  -9    6.69    8.57
   3   9  10  705.39   25.21
   3   9  10  781.04   27.49
  -3  -9 -10  789.71   30.83
   3   9  11   48.14    8.70
   3   9  11   57.36    9.76
  -3  -9 -11   82.48   11.86
   3   9  12  122.48   11.72
   3   9  12   78.88   10.44
  -3  -9 -12  115.18   14.02
   3   9  13    0.30    6.82
   3   9  13    3.80    6.53
  -3  -9 -13    1.50    9.37
   3   9  14   31.36    9.15
   3   9  14   24.45    9.16
  -3  -9 -14   57.42   10.40
   3   9  15   87.51   14.74
  -3  -9 -15   86.52   14.10
   3   9  16   53.39   13.03
  -3  -9 -16   74.41   13.53
   3  10  -8   10.62   11.43
  -3 -10   8   21.32   12.73
   3  10  -7    0.03   13.50
  -3 -10   7   32.58    9.72
   3  10  -6    4.36    9.87
  -3 -10   6   -3.77   10.03
   3  10  -5  194.69   17.69
  -3 -10   5  196.16   19.02
   3  10  -4    6.25    8.28
  -3 -10   4   -4.78    8.88
   3  10  -3  130.43   13.83
  -3 -10   3  125.70   14.64
   3  10  -2   56.12    9.61
  -3 -10   2   33.84    6.69
  -3 -10   2   51.79   10.05
   3  10  -1   67.33   10.04
  -3 -10   1   97.00   10.73
  -3 -10   1   71.91    8.20
   3  10   0   -1.65    6.66
  -3 -10   0   -5.00    5.85
  -3 -10   0   -2.60    6.37
   3  10   1  235.29   13.50
  -3 -10  -1  262.43   14.14
  -3 -10  -1  222.41   12.39
   3  10   2    1.58    5.15
  -3 -10  -2    0.27    6.26
  -3 -10  -2   -7.87    6.78
   3  10   3  735.58   22.12
   3  10   3  764.14   26.16
  -3 -10  -3  737.94   24.74
   3  10   4   12.46    5.68
   3  10   4   22.19    5.59
  -3 -10  -4   22.01    6.74
   3  10   5  112.87    7.89
   3  10   5   93.37    9.37
  -3 -10  -5   97.19    9.53
   3  10   6    9.67    6.09
   3  10   6    0.27    4.92
  -3 -10  -6   12.81    7.77
   3  10   7  221.73   13.64
   3  10   7  235.74   11.63
  -3 -10  -7  219.42   13.34
   3  10   8   23.25    7.77
   3  10   8   36.22    6.32
  -3 -10  -8   22.45   10.57
   3  10   9  519.04   19.40
   3  10   9  506.32   20.66
  -3 -10  -9  549.47   24.19
   3  10  10   28.20    7.42
   3  10  10   18.06    8.50
  -3 -10 -10   26.00    8.89
   3  10  11  129.00   11.95
   3  10  11  141.70   12.15
  -3 -10 -11  158.15   15.76
   3  10  12    1.91    7.05
   3  10  12   -6.66    7.11
  -3 -10 -12   -3.19    9.49
   3  10  13   48.78    9.79
   3  10  13   56.63   10.32
  -3 -10 -13   25.80    9.87
   3  10  14   65.89   11.94
  -3 -10 -14   63.41   13.46
   3  10  15  121.05   15.11
  -3 -10 -15   92.89   13.43
   3  10  16  135.21   18.35
  -3 -10 -16  151.79   19.04
   3  11  -7    0.99   12.49
  -3 -11   7   -9.91   11.98
   3  11  -6  113.64   17.33
  -3 -11   6  118.01   14.79
   3  11  -5    9.49   10.16
  -3 -11   5   -7.97    7.84
   3  11  -4   82.70   14.21
  -3 -11   4   85.24   11.76
   3  11  -3   11.37    9.14
  -3 -11   3   16.08    8.00
   3  11  -2   11.65    7.56
  -3 -11   2   -3.11    5.23
  -3 -11   2    1.83    6.93
   3  11  -1  -11.23    5.61
  -3 -11   1    3.62    6.84
  -3 -11   1    4.85    6.16
   3  11   0  297.52   16.16
  -3 -11   0  282.69   16.27
  -3 -11   0  291.85   14.97
   3  11   1   26.12    7.26
  -3 -11  -1   23.29    8.11
  -3 -11  -1   17.65    7.03
   3  11   2   64.46    8.22
  -3 -11  -2   52.20   10.29
   3  11   3    2.05    5.53
   3  11   3    2.52    5.80
  -3 -11  -3    4.92    5.68
   3  11   4   45.90    6.94
   3  11   4   64.75    9.37
  -3 -11  -4   58.82    8.81
   3  11   5    2.11    6.96
   3  11   5    2.51    4.88
  -3 -11  -5    0.93    6.61
   3  11   6  263.75   12.02
   3  11   6  290.32   15.72
  -3 -11  -6  283.33   16.65
   3  11   7   45.71    7.41
   3  11   7   43.83    6.52
  -3 -11  -7   37.07    8.82
   3  11   8  929.94   27.37
   3  11   8  933.35   33.21
  -3 -11  -8  989.54   35.42
   3  11   9   63.22    8.44
   3  11   9   45.77    9.94
  -3 -11  -9   84.80   12.65
   3  11  10  234.61   13.62
   3  11  10  215.84   14.90
  -3 -11 -10  256.06   18.63
   3  11  11    9.14    7.74
   3  11  11    0.77    7.30
  -3 -11 -11    9.88    9.89
   3  11  12    2.46    8.08
   3  11  12   12.26    8.73
  -3 -11 -12   25.55    8.69
   3  11  13   74.63   12.08
   3  11  13   86.89   11.97
  -3 -11 -13   78.57   12.20
   3  11  14   80.16   13.89
  -3 -11 -14   86.00   12.35
   3  11  15   73.82   14.05
  -3 -11 -15   92.99   16.37
   3  12  -6   -3.67   11.90
  -3 -12   6   14.88   11.76
   3  12  -5   38.11   14.09
  -3 -12   5   74.35   13.83
   3  12  -4    1.82   10.64
  -3 -12   4    9.57    9.98
   3  12  -3   13.70    9.73
  -3 -12   3   14.07   10.31
   3  12  -2   -0.34    8.02
  -3 -12   2    5.34    6.09
  -3 -12   2  -15.28    8.84
   3  12  -1  154.10   13.67
  -3 -12   1  151.90   12.43
  -3 -12   1  130.71   12.61
   3  12   0   12.92    8.07
  -3 -12   0   20.15    7.42
  -3 -12   0   17.56    7.75
   3  12   1  451.55   21.16
  -3 -12  -1  552.97   21.47
  -3 -12  -1  531.90   26.41
   3  12   2   20.19    8.65
  -3 -12  -2   10.41    7.08
   3  12   3   68.27   11.07
   3  12   3   59.31    8.64
  -3 -12  -3   92.22   11.90
   3  12   4   -2.19    6.19
   3  12   4   -0.85    4.93
  -3 -12  -4    6.27    6.45
   3  12   5   80.67   10.66
   3  12   5   65.66    7.37
  -3 -12  -5   72.17   11.35
   3  12   6    5.52    6.40
  -3 -12  -6    6.37    7.16
   3  12   7  588.84   24.00
   3  12   7  484.99   17.78
  -3 -12  -7  460.42   27.41
   3  12   8  178.28   13.49
   3  12   8  149.95   10.10
  -3 -12  -8  161.62   17.01
   3  12   9  330.30   14.86
   3  12   9  290.12   19.63
  -3 -12  -9  313.73   20.10
   3  12  10   -3.52    5.73
   3  12  10    5.93    7.72
  -3 -12 -10    2.22    9.98
   3  12  11   15.79    7.17
   3  12  11    4.81    8.48
  -3 -12 -11    7.27   10.83
   3  12  12   15.53    9.16
   3  12  12   30.10   10.61
  -3 -12 -12   46.57   10.46
   3  12  13   68.10   11.53
  -3 -12 -13   87.46   15.79
  -3 -12 -14  112.52   17.81
  -3 -12 -15   84.68   17.22
  -3 -13   5   16.03   10.31
   3  13  -4   -0.58   10.13
  -3 -13   4   10.49    9.39
   3  13  -3    2.08    8.76
  -3 -13   3   -0.79   10.29
   3  13  -2   32.83   10.88
  -3 -13   2   44.82   12.61
   3  13  -1   10.70    7.77
  -3 -13   1   -4.39    7.16
  -3 -13   1   -7.57    7.56
   3  13   0  239.90   15.89
  -3 -13   0  261.93   20.49
  -3 -13   0  226.27   17.29
   3  13   1   25.73    7.74
   3  13   1   13.15    5.73
  -3 -13  -1   38.22    9.50
   3  13   2  135.21   11.73
   3  13   2  154.50   12.63
  -3 -13  -2  108.53   14.10
   3  13   3    3.22    7.85
   3  13   3   11.61    6.41
  -3 -13  -3    1.04    9.33
   3  13   4    7.66    6.90
   3  13   4   51.42    8.39
  -3 -13  -4   54.80   10.62
   3  13   5   21.94   10.06
  -3 -13  -5   18.16    8.12
   3  13   6  201.26   13.89
  -3 -13  -6  198.54   17.53
   3  13   7   27.62   10.37
  -3 -13  -7   24.24    8.49
   3  13   8  234.06   17.44
  -3 -13  -8  247.30   17.22
   3  13   9   26.25    8.99
  -3 -13  -9   36.12   10.41
   3  13  10   26.69   10.93
  -3 -13 -10   43.38   12.49
   3  13  11   -3.15    8.24
  -3 -13 -11    3.47   10.44
   3  13  12   42.25   12.40
  -3 -13 -12   77.89   15.30
  -3 -13 -13   60.38   13.24
  -3 -13 -14   53.25   12.37
  -3 -14   3   40.39   13.70
  -3 -14   2   -4.09   10.47
  -3 -14   1   86.80   15.31
  -3 -14   0    8.35    9.14
   3  14   1  167.27   16.52
  -3 -14  -1  157.15   16.34
   3  14   2    2.11    7.72
  -3 -14  -2   19.78    9.78
   3  14   3   22.99    8.92
  -3 -14  -3   11.19   10.03
   3  14   4   14.21    9.95
  -3 -14  -4    1.44    7.81
   3  14   5  130.04   13.11
  -3 -14  -5  121.91   16.62
   3  14   6   92.68   13.52
  -3 -14  -6   67.48   14.49
   3  14   7  269.02   16.66
  -3 -14  -7  249.87   18.76
   3  14   8   25.65   10.82
  -3 -14  -8   16.20    9.73
   3  14   9   72.32   13.83
  -3 -14  -9   72.46   11.03
   3  14  10    3.36   10.16
  -3 -14 -10   10.55   10.46
   3  14  11    3.51    9.75
  -3 -14 -11   14.68   12.00
  -3 -14 -12   61.98   15.13
  -3 -14 -13   88.29   14.07
   3  15   0   61.22   11.25
   3  15   1   13.36    9.53
  -3 -15  -1   18.50   11.69
   3  15   2    9.94   10.35
  -3 -15  -2   33.77    9.33
   3  15   3   -0.59   10.05
  -3 -15  -3  -13.42   10.10
   3  15   4  102.55   16.51
  -3 -15  -4   95.05   12.47
   3  15   5   29.38    9.86
  -3 -15  -5   11.38   11.06
   3  15   6  206.03   17.15
  -3 -15  -6  208.44   17.24
   3  15   7   55.06   11.90
  -3 -15  -7   80.11   15.28
   3  15   8  103.53   15.88
  -3 -15  -8   93.26   14.78
   3  15   9    2.04    8.89
  -3 -15  -9   12.26    9.78
   3  15  10   -4.06    9.68
  -3 -15 -10   10.48   11.20
  -3 -15 -11   58.46   13.43
  -3 -15 -12   72.43   14.17
   3  16   1  -11.00    9.59
   3  16   2   12.74    9.32
  -3 -16  -2   15.36   10.03
   3  16   3   43.56   13.13
  -3 -16  -3   19.76   10.90
   3  16   4   12.14   11.66
  -3 -16  -4    4.43    9.39
   3  16   5  127.37   18.27
  -3 -16  -5  105.02   14.44
   3  16   6   34.78   13.52
  -3 -16  -6   51.29   11.63
   3  16   7   68.90   16.50
  -3 -16  -7   79.72   15.43
   3  16   8  -28.37   13.42
  -3 -16  -8  -19.87   10.94
   3  16   9  -15.25   10.88
  -3 -16  -9   19.38   10.20
  -3 -16 -10   55.65   17.52
   4 -15  -6  119.04   20.87
  -4  15   6   90.66   21.08
   4 -15  -5  -18.14   13.56
  -4  15   5   -5.24   14.88
   4 -15  -4  116.96   18.14
  -4  15   4  120.69   18.32
   4 -15  -3    0.46   12.76
  -4  15   3   -6.89   10.83
   4 -15  -2  -17.47   12.52
  -4  15   2    8.50   12.34
   4 -15  -1   32.79   14.54
  -4  15   1   13.82   11.75
   4 -15   0   54.87   12.28
  -4  15   0   18.71   12.44
   4 -15   1   16.77   13.05
  -4  15  -1   23.85   11.61
   4 -14  -8   -7.38   11.16
  -4  14   8   40.04   14.83
   4 -14  -7  137.46   20.68
  -4  14   7  147.63   23.87
   4 -14  -6   20.42   11.91
  -4  14   6  -17.05   10.34
   4 -14  -5  212.22   22.76
  -4  14   5  247.11   21.11
   4 -14  -4    5.59   12.85
  -4  14   4   21.74   10.85
   4 -14  -3   69.21   14.53
  -4  14   3   88.91   14.89
   4 -14  -2   74.63   13.57
  -4  14   2   54.44   14.14
   4 -14  -1    2.14    9.94
  -4  14   1   16.61   10.78
   4 -14   0   62.61   13.91
  -4  14   0   54.58   12.75
   4 -14   1  175.81   21.02
  -4  14  -1  161.71   17.58
   4 -14   2   16.37   12.79
  -4  14  -2   17.44   11.27
   4 -14   3   68.98   15.26
  -4  14  -3   94.41   17.08
   4 -14   4    0.96   11.02
  -4  14  -4    9.36    9.44
   4 -13  -9   -1.93    9.81
  -4  13   9   11.79   10.74
   4 -13  -8   92.62   14.48
  -4  13   8  104.15   15.39
   4 -13  -7   -0.67   11.04
  -4  13   7    1.33   11.46
   4 -13  -6  266.16   21.38
  -4  13   6  342.37   24.11
   4 -13  -5    0.55    9.15
  -4  13   5   22.96   13.00
   4 -13  -4   52.15   13.93
  -4  13   4   54.97   16.16
   4 -13  -3   -3.89    8.33
  -4  13   3   23.64    9.85
   4 -13  -2   -0.74    9.26
  -4  13   2   13.04    9.66
   4 -13  -1   97.16   12.92
  -4  13   1   51.62   10.89
   4 -13   0  248.61   21.28
  -4  13   0  196.18   22.73
   4 -13   1   53.45   13.81
  -4  13  -1   52.35   10.99
   4 -13   2  139.48   17.33
  -4  13  -2  153.61   16.94
   4 -13   3   21.20   10.79
  -4  13  -3   26.95   10.11
   4 -13   4    8.22    9.44
  -4  13  -4  -12.74   10.35
  -4  13  -5    3.55    8.89
  -4  13  -6   13.47   10.34
   4 -12 -10    8.46    9.01
  -4  12  10  -11.25    9.83
   4 -12  -9    2.25    8.75
  -4  12   9   -3.89    9.86
   4 -12  -8    8.83    8.68
  -4  12   8  -12.08   11.67
   4 -12  -7  263.25   22.69
  -4  12   7  231.51   20.67
   4 -12  -6   -2.41    9.23
  -4  12   6  -12.67   11.98
   4 -12  -5  211.93   18.81
  -4  12   5  213.78   23.15
   4 -12  -4  -22.59   11.51
  -4  12   4  -11.83    9.67
   4 -12  -3   15.16    9.29
  -4  12   3    5.46   11.41
   4 -12  -2   32.94    8.91
  -4  12   2   14.89   10.95
   4 -12  -1   86.81   11.84
  -4  12   1   91.20   12.21
   4 -12   0   10.34   10.58
  -4  12   0   26.31    9.33
   4 -12   1  275.23   20.76
  -4  12  -1  265.77   18.29
   4 -12   2   -1.93   10.12
  -4  12  -2   16.52    7.97
   4 -12   3   49.23   10.31
  -4  12  -3   60.11   12.99
   4 -12   4   -5.89    7.86
  -4  12  -4   -8.65   10.16
   4 -12   5   26.26    9.07
  -4  12  -5   46.61   10.28
   4 -12   6   48.10   11.52
  -4  12  -6   26.45   10.39
  -4  12  -7   81.29   12.87
   4 -11 -11  -19.77   12.33
  -4  11  11  -20.14   13.10
   4 -11 -10   -1.00    9.62
  -4  11  10   -0.02    9.19
   4 -11  -9   17.00    9.76
  -4  11   9  -18.08    9.11
   4 -11  -8  258.32   19.42
  -4  11   8  230.58   19.02
   4 -11  -7    7.11    9.77
  -4  11   7    4.81   11.99
   4 -11  -6  218.21   17.19
  -4  11   6  199.56   18.13
   4 -11  -5    4.12    8.24
  -4  11   5   11.63    9.41
   4 -11  -4   36.02   11.37
  -4  11   4   41.77   10.68
   4 -11  -3    3.60    7.83
  -4  11   3   15.36   11.29
   4 -11  -2  171.28   13.61
  -4  11   2  127.02   15.50
   4 -11  -1   48.60    9.71
  -4  11   1   55.86   10.45
   4 -11   0  167.20   13.42
  -4  11   0  166.74   14.32
   4 -11   1   20.54    9.36
  -4  11  -1    4.91   10.34
   4 -11   2  103.53   11.92
  -4  11  -2  112.83   12.41
   4 -11   3   17.82    9.51
  -4  11  -3   24.92   10.79
   4 -11   4   32.78    9.38
  -4  11  -4   17.33    8.62
   4 -11   5   44.55    8.80
  -4  11  -5   32.40   11.40
   4 -11   6  131.29   14.86
  -4  11  -6  126.88   13.31
   4 -11   7   80.26   12.76
  -4  11  -7  100.47   11.90
  -4  11  -8   21.70    9.54
   4 -11   9   40.33   12.07
  -4  10  12   26.69   11.55
   4 -10 -11   14.01    8.53
  -4  10  11    2.92    9.97
   4 -10 -10    0.43   10.97
  -4  10  10   24.85   11.68
   4 -10  -9  129.25   16.97
  -4  10   9  146.70   15.78
   4 -10  -8   13.78    9.06
  -4  10   8    0.36   11.21
   4 -10  -7  244.66   16.64
  -4  10   7  249.02   19.18
   4 -10  -6    6.14    8.55
  -4  10   6   -3.07    8.24
   4 -10  -5  123.97   13.79
  -4  10   5  101.03   13.22
   4 -10  -4  -22.44   10.08
  -4  10   4  -11.30    9.08
   4 -10  -3   86.80   13.13
  -4  10   3   87.49   14.65
   4 -10  -2  117.08   11.44
  -4  10   2  126.48   15.19
   4 -10  -1  570.99   27.88
  -4  10   1  547.85   28.97
   4 -10   0   75.01   12.85
  -4  10   0   97.80   11.19
   4 -10   1  122.78   12.66
  -4  10  -1  142.42   14.46
   4 -10   2   48.86    9.68
  -4  10  -2   28.21    8.55
   4 -10   3   10.20    8.37
  -4  10  -3    4.63    6.99
   4 -10   4    4.06    8.20
  -4  10  -4   10.67    7.20
   4 -10   5   65.63    9.58
  -4  10  -5   68.13   10.27
   4 -10   6  250.36   17.01
  -4  10  -6  206.81   16.09
   4 -10   7   74.77    8.54
  -4  10  -7    2.72    6.29
   4 -10   8   36.51   10.10
   4 -10   8   34.60   10.38
   4 -10   9   -5.01   11.47
   4 -10  10   -0.73   10.76
  -4   9  12   49.77   12.66
   4  -9 -11  -10.25    7.88
  -4   9  11  -20.61   11.54
   4  -9 -10  129.29   13.07
  -4   9  10  161.20   17.34
   4  -9  -9   30.23   10.00
  -4   9   9    0.18    9.20
   4  -9  -8  280.94   19.01
  -4   9   8  219.45   18.02
   4  -9  -7   25.19    9.72
  -4   9   7   15.08   11.74
   4  -9  -6  229.61   15.64
  -4   9   6  265.35   21.64
   4  -9  -5   40.69    8.07
  -4   9   5   14.79    8.21
   4  -9  -4    9.87    6.76
  -4   9   4   18.85    8.46
   4  -9  -3  229.86   14.43
  -4   9   3  227.78   18.55
   4  -9  -2  755.76   28.65
   4  -9  -1  263.13   14.73
  -4   9   1  299.42   18.14
   4  -9   0  690.24   27.13
   4  -9   1   86.03    9.64
  -4   9  -1  132.82   10.56
   4  -9   2   56.84    9.58
  -4   9  -2   51.77    9.78
   4  -9   3   68.54   10.60
  -4   9  -3   77.53   10.72
   4  -9   4   45.07    8.09
  -4   9  -4   58.86   10.53
   4  -9   5  260.35   15.83
  -4   9  -5  227.15   11.23
  -4   9  -5  226.63   14.61
   4  -9   6  240.69   15.73
  -4   9  -6  194.57   11.28
  -4   9  -6  207.65   12.35
   4  -9   7  149.53   13.36
   4  -9   7  133.59   15.48
  -4   9  -7  174.88   12.42
   4  -9   8   36.77    9.17
   4  -9   8   52.08   11.04
  -4   9  -8    5.11    8.64
   4  -9   9   -6.89    7.37
  -4   9  -9    3.08    8.97
   4  -9  10   22.96   10.86
  -4   9 -10    4.87    8.81
   4  -9  11   34.79    9.78
  -4   9 -11   10.72   10.41
  -4   8  13   67.00   13.74
  -4   8  12   -4.59    9.37
   4  -8 -11   34.90   10.73
  -4   8  11   53.65   11.15
   4  -8 -10   -3.97    8.27
  -4   8  10    1.34   10.22
   4  -8  -9  407.20   20.80
   4  -8  -9  310.63   16.60
  -4   8   9  362.95   20.79
   4  -8  -8   38.54   10.28
  -4   8   8   66.06   12.38
   4  -8  -7  256.96   17.26
  -4   8   7  310.87   20.94
   4  -8  -6   40.52    7.95
  -4   8   6   32.01   10.55
   4  -8  -5   45.97    9.65
  -4   8   5   51.78    9.72
   4  -8  -4   52.19    7.71
  -4   8   4   49.02   11.48
   4  -8  -3  403.24   19.21
  -4   8   3  353.95   21.35
   4  -8  -2  147.65   10.48
  -4   8   2  144.40   11.97
  -4   8   1  909.67   31.20
   4  -8   0  141.29   10.16
  -4   8   0  131.27   10.22
   4  -8   1  -13.03    7.29
  -4   8  -1   -6.28    7.88
   4  -8   2   28.54    6.52
  -4   8  -2   22.74    8.20
   4  -8   3   29.37    6.46
  -4   8  -3   35.13    7.89
  -4   8  -3   20.60    3.45
   4  -8   4  287.39   15.69
  -4   8  -4  299.97   13.80
  -4   8  -4  257.77    9.84
   4  -8   5  304.08   16.68
  -4   8  -5  297.29   12.14
  -4   8  -5  302.16   17.85
   4  -8   6   80.68    9.90
   4  -8   6   62.88    9.66
   4  -8   7   30.92    7.09
   4  -8   7   38.11   10.02
  -4   8  -7   22.85    7.56
   4  -8   8   23.99    8.13
   4  -8   8   29.75    8.64
  -4   8  -8   28.86    8.76
   4  -8   9   19.85    8.53
   4  -8   9   21.13    9.85
  -4   8  -9   10.80    9.71
   4  -8  10   24.22    8.89
  -4   8 -10   35.32   11.45
   4  -8  11   22.85    9.70
  -4   8 -11   31.28   12.25
   4  -8  12   44.39   14.44
  -4   8 -12   59.35   12.99
  -4   7  13   -5.01   10.14
   4  -7 -12    6.35    9.94
  -4   7  12  -17.99    8.89
   4  -7 -11   -4.33    8.01
   4  -7 -11    5.37    8.56
  -4   7  11  -18.58    8.69
   4  -7 -10  116.15   12.08
   4  -7 -10  118.35   12.55
  -4   7  10  130.55   13.62
   4  -7  -9   25.45    6.68
   4  -7  -9   33.99    7.81
  -4   7   9   15.50   11.28
   4  -7  -8  582.13   24.67
   4  -7  -8  570.97   20.89
  -4   7   8  604.53   26.59
   4  -7  -7   60.98    9.06
   4  -7  -7   46.01    6.87
  -4   7   7   67.02    9.62
   4  -7  -6   29.78    6.64
   4  -7  -6   26.78    4.88
  -4   7   6   15.57    7.96
   4  -7  -5   -2.64    5.68
   4  -7  -5   13.71    4.02
  -4   7   5  -20.50    9.12
   4  -7  -4  230.78   11.52
  -4   7   4  181.23   13.03
   4  -7  -3  150.33    9.69
  -4   7   3  111.37   12.57
   4  -7  -2  591.59   21.19
  -4   7   2  626.78   24.15
   4  -7  -1   90.55    9.89
  -4   7   1   76.30    8.93
   4  -7   0   93.23   10.03
  -4   7   0   96.31   10.08
   4  -7   1    6.44    5.02
  -4   7  -1    4.30    5.35
   4  -7   2  113.97    8.16
  -4   7  -2  101.96    3.89
  -4   7  -2  124.07    9.95
   4  -7   3  140.73    9.01
  -4   7  -3  148.69    9.20
  -4   7  -3  137.24    5.47
   4  -7   4  249.21   12.25
  -4   7  -4  251.97   12.20
  -4   7  -4  260.17    9.10
   4  -7   5  246.45   12.77
  -4   7  -5  266.85   11.13
   4  -7   6   65.86    7.71
   4  -7   6   73.71    8.70
  -4   7  -6   92.41    8.39
   4  -7   7   36.06    8.58
   4  -7   7   46.92    7.86
  -4   7  -7   56.46    8.09
   4  -7   8   -7.14    5.92
   4  -7   8  -10.14    7.10
  -4   7  -8   16.81    6.19
   4  -7   9   45.54   10.38
   4  -7   9   48.84    8.67
  -4   7  -9   26.10   10.28
   4  -7  10   31.84   10.54
  -4   7 -10   24.97    6.94
  -4   7 -10   40.73    9.19
   4  -7  11   98.59   15.37
  -4   7 -11  120.75   15.99
   4  -7  12   20.31   12.11
  -4   7 -12   33.49   12.97
   4  -6 -13    1.06   10.60
  -4   6  13    0.49    9.95
   4  -6 -12    5.11    7.83
  -4   6  12    0.20   11.61
   4  -6 -11   70.31   13.43
  -4   6  11  105.28   15.92
   4  -6 -10   11.61    7.21
   4  -6 -10    7.88    8.50
  -4   6  10   18.64   10.69
   4  -6  -9  200.85   13.31
   4  -6  -9  196.31   13.11
  -4   6   9  205.54   17.84
   4  -6  -8    5.42    6.44
   4  -6  -8   14.19    6.34
  -4   6   8    4.66    7.76
   4  -6  -7  154.70   11.01
   4  -6  -7  148.32    9.71
  -4   6   7  162.59   11.99
   4  -6  -6    2.19    6.74
   4  -6  -6    2.55    4.58
  -4   6   6   40.70    7.26
   4  -6  -5  290.86   14.78
   4  -6  -5  294.42   10.15
  -4   6   5  326.32   17.49
   4  -6  -4  268.32    8.46
   4  -6  -4  289.93   13.89
  -4   6   4  314.86   16.47
   4  -6  -3 1030.75   30.45
  -4   6   3  974.57   32.00
   4  -6  -2  279.23   12.03
  -4   6   2  263.16   12.48
   4  -6  -1  412.35   16.48
  -4   6   1  411.08   17.19
   4  -6   0   72.66    8.39
  -4   6   0   62.40    8.44
   4  -6   1   89.36    2.61
   4  -6   1   89.51    7.32
  -4   6  -1   89.04    9.20
   4  -6   2  632.52   20.53
  -4   6  -2  632.82   19.10
   4  -6   3  481.32   11.22
   4  -6   3  471.94   16.21
  -4   6  -3  489.27   17.81
   4  -6   4  420.68   11.30
   4  -6   4  345.81   15.91
  -4   6  -4  368.00   13.65
   4  -6   5  240.22   10.25
   4  -6   5  230.20   11.31
   4  -6   5  246.21   12.38
   4  -6   6  205.65   11.28
   4  -6   6  204.36   12.67
   4  -6   7   32.09    7.29
   4  -6   7    1.02    4.95
  -4   6  -7   -0.18    5.79
   4  -6   8   -0.60    4.96
   4  -6   8   10.34    5.74
  -4   6  -8   11.33    6.45
   4  -6   9   -0.58    6.58
   4  -6   9   15.18    6.80
  -4   6  -9   31.23    6.54
   4  -6  10  174.31   15.42
  -4   6 -10  209.01   16.98
  -4   6 -10  204.48   12.99
   4  -6  11   62.79   11.87
  -4   6 -11   43.65   12.31
   4  -6  12   93.97   14.41
  -4   6 -12  111.53   16.92
   4  -6  13    4.38    9.78
  -4   6 -13    5.09   12.17
   4  -5 -13    3.49   11.07
  -4   5  13   -6.56   11.66
   4  -5 -12   91.75   16.74
  -4   5  12  132.59   14.73
   4  -5 -11   32.35   11.10
  -4   5  11   31.66   12.87
   4  -5 -10  114.52   11.23
   4  -5 -10  118.76    9.38
  -4   5  10  128.55   16.03
   4  -5  -9   21.79    6.47
   4  -5  -9    9.12    6.98
  -4   5   9   30.89   10.33
   4  -5  -8  144.17    9.62
   4  -5  -8  179.00   11.87
  -4   5   8  143.89   15.12
   4  -5  -7   20.87    6.70
   4  -5  -7   23.89    6.81
  -4   5   7   26.63    7.33
   4  -5  -6  192.08   10.42
   4  -5  -6  179.35    9.66
  -4   5   6  176.13   11.45
   4  -5  -5   86.96    7.94
   4  -5  -5   79.36    6.45
  -4   5   5   53.98    9.77
   4  -5  -4 1255.15   31.96
   4  -5  -4 1311.58   26.10
  -4   5   4 1283.54   36.14
   4  -5  -3  329.28   13.19
   4  -5  -3  319.11    7.99
  -4   5   3  311.86   13.33
   4  -5  -2  385.90    7.31
  -4   5   2  397.89   15.17
   4  -5  -1  115.01    7.56
   4  -5  -1  118.38    2.95
  -4   5   1  123.02    8.94
   4  -5   0   39.86    6.55
  -4   5   0   42.03    6.57
   4  -5   1   71.89    2.76
   4  -5   1   76.72    6.59
  -4   5  -1   69.53    6.55
   4  -5   2  273.41   12.09
   4  -5   2  267.62    6.79
  -4   5  -2  255.69   10.57
   4  -5   3 1109.90   29.43
   4  -5   3 1076.58   19.75
  -4   5  -3 1070.26   26.50
   4  -5   4  397.05   15.94
   4  -5   4  387.51   11.56
  -4   5  -4  388.42   13.50
   4  -5   5  323.08   13.77
   4  -5   5  337.92   12.24
   4  -5   5  325.68   14.15
   4  -5   6    1.70    5.63
   4  -5   6    1.77    4.37
   4  -5   6   -7.02    4.98
   4  -5   7    7.82    5.60
   4  -5   7    0.11    6.12
   4  -5   7    8.72    5.74
   4  -5   8   21.13    7.21
   4  -5   8   42.98    7.86
   4  -5   8   32.54    7.03
   4  -5   9   79.09    7.94
  -4   5  -9   56.96    8.36
   4  -5  10   24.49    8.66
  -4   5 -10   17.09    7.13
  -4   5 -10   31.53    8.79
   4  -5  11  288.43   16.16
  -4   5 -11  230.62   13.94
  -4   5 -11  327.06   19.70
   4  -5  12   14.00    9.13
  -4   5 -12   13.95   11.10
   4  -5  13   -5.05   10.19
  -4   5 -13   21.56    9.22
   4  -5  14    7.65    9.92
  -4   5 -14   -4.78   10.09
   4  -4 -13   39.83   15.50
  -4   4  13   58.69   15.37
   4  -4 -12   19.70   10.50
  -4   4  12  -13.24    9.35
   4  -4 -11  238.79   16.70
  -4   4  11  255.31   21.76
   4  -4 -10   69.29   11.26
  -4   4  10   69.18   11.86
   4  -4  -9  198.50   10.22
   4  -4  -9  204.00   15.47
  -4   4   9  247.85   15.86
   4  -4  -8   62.72    6.81
   4  -4  -8   59.17    9.95
  -4   4   8   69.23    9.80
   4  -4  -7   25.30    5.55
   4  -4  -7   30.53    7.42
  -4   4   7   39.00    7.17
   4  -4  -6  246.46   10.71
   4  -4  -6  274.24   11.15
  -4   4   6  249.58   13.31
   4  -4  -5  390.33   13.10
   4  -4  -5  380.86   13.59
  -4   4   5  375.22   15.50
   4  -4  -4  235.66    9.34
   4  -4  -4  213.34    9.42
  -4   4   4  263.42   12.13
   4  -4  -3 1039.27   25.97
   4  -4  -3 1128.76   22.13
  -4   4   3 1124.32   29.76
   4  -4  -2  853.40   22.88
   4  -4  -2  853.03   15.22
  -4   4   2  860.08   23.56
   4  -4  -1   -4.45    4.89
   4  -4  -1    2.26    2.08
  -4   4   1   29.08    5.14
   4  -4   0   52.63    5.46
   4  -4   0   50.50    2.76
  -4   4   0   50.87    7.19
   4  -4   1  118.82    3.66
   4  -4   1  129.16    7.36
  -4   4  -1  121.67    7.76
   4  -4   2  757.47   12.76
  -4   4  -2  733.52   19.25
   4  -4   3  740.85   19.69
   4  -4   3  762.34   14.89
   4  -4   4  587.49   14.06
   4  -4   4  549.91   16.88
  -4   4  -4  546.87   13.92
   4  -4   5   -6.87    5.16
   4  -4   5    5.73    4.57
   4  -4   5   -9.74    4.37
   4  -4   6    3.73    4.87
   4  -4   6   17.34    5.05
   4  -4   6    5.35    4.32
   4  -4   7   85.35    7.48
   4  -4   7   76.74    8.39
   4  -4   7   87.42    6.77
   4  -4   8  159.58   10.08
   4  -4   8  153.38   11.36
   4  -4   8  177.17   10.04
   4  -4   9   89.15    9.69
   4  -4   9   75.24    9.27
  -4   4  -9   62.96    8.34
   4  -4  10  225.38   16.95
   4  -4  10  215.32   12.35
  -4   4 -10  240.40   12.76
   4  -4  11   24.17    7.87
  -4   4 -11   11.25    7.69
  -4   4 -11   14.37    6.84
   4  -4  12   62.01    9.11
  -4   4 -12   57.56   12.23
   4  -4  13    1.37    8.84
  -4   4 -13    4.87    9.72
   4  -4  14    4.24    7.49
  -4   4 -14    1.07    8.29
   4  -3 -13   26.21   10.52
  -4   3  13   -1.59   10.88
   4  -3 -12  179.56   16.63
  -4   3  12  162.79   17.49
   4  -3 -11   57.73   12.61
  -4   3  11   25.55   13.61
   4  -3 -10  280.00   18.20
  -4   3  10  301.36   22.34
   4  -3  -9  104.80   10.21
  -4   3   9   64.72   11.88
   4  -3  -8    3.84    4.33
   4  -3  -8   17.10    6.18
  -4   3   8    9.87    7.07
   4  -3  -7  148.29    7.46
   4  -3  -7  140.43    9.60
  -4   3   7  117.87   10.58
   4  -3  -6  180.76   10.95
   4  -3  -6  189.86    8.52
  -4   3   6  180.45   11.25
   4  -3  -5  220.99    9.20
   4  -3  -5  221.06   10.40
  -4   3   5  229.31   10.94
   4  -3  -4  864.83   21.63
  -4   3   4  842.86   24.20
   4  -3  -3  700.43   18.19
  -4   3   3  722.77   20.47
   4  -3  -2   36.34    4.38
   4  -3  -2   26.46    4.35
  -4   3   2   61.45    6.28
   4  -3  -1   49.39    3.97
  -4   3   1   45.21    5.86
   4  -3   0   29.76    3.19
   4  -3   0   32.38    4.74
  -4   3   0   28.83    5.03
  -4   3  -1  403.74   11.59
   4  -3   2  418.88   12.28
   4  -3   2  420.44    8.98
  -4   3  -2  418.29   11.48
   4  -3   3  851.67   16.37
   4  -3   3  852.30   22.95
   4  -3   4   38.24    6.19
  -4   3  -4   44.98    3.91
   4  -3   5  535.30   15.00
   4  -3   5  512.36   16.20
   4  -3   5  537.58   13.55
   4  -3   6   41.98    6.22
   4  -3   6   47.42    5.95
   4  -3   6   49.87    5.24
   4  -3   7  109.80    8.36
   4  -3   7  105.19    7.68
   4  -3   7  105.63    8.11
   4  -3   8   10.73    4.93
   4  -3   8  -10.03    5.41
  -4   3  -8   17.46    5.01
   4  -3   9  121.35    8.40
   4  -3   9  137.13   11.84
  -4   3  -9  125.48    8.43
   4  -3  10   56.97    8.40
   4  -3  10   81.20   10.53
  -4   3 -10   72.58    7.40
   4  -3  11   45.80    8.72
   4  -3  11   47.73    7.60
  -4   3 -11   55.43    8.10
   4  -3  12   14.06    7.82
  -4   3 -12   -0.37    5.34
  -4   3 -12   12.36    6.05
   4  -3  13    6.17    9.10
  -4   3 -13   21.11   10.04
   4  -3  14    6.48    9.16
  -4   3 -14    7.74    8.89
   4  -3  15   64.74   11.51
  -4   3 -15   61.74   13.33
   4  -2 -13  101.71   18.55
  -4   2  13   94.33   16.81
   4  -2 -12   53.70   14.12
  -4   2  12   30.54   11.08
   4  -2 -11  182.15   16.13
  -4   2  11  162.27   17.01
   4  -2 -10   68.08   12.30
  -4   2  10   50.05   10.47
   4  -2  -9   56.32   10.59
  -4   2   9   36.33   11.62
   4  -2  -8    2.18    8.54
  -4   2   8   15.17    8.73
   4  -2  -7   93.46    5.26
   4  -2  -7  101.45    9.18
  -4   2   7  117.61    9.78
   4  -2  -6  191.35   11.85
   4  -2  -6  150.20    6.47
  -4   2   6  158.35   10.42
   4  -2  -5  589.01   19.97
   4  -2  -5  615.52   14.31
  -4   2   5  684.75   21.19
   4  -2  -4  199.17    7.54
   4  -2  -4  216.25   10.30
  -4   2   4  199.19    9.94
  -4   2   3 1291.46   32.55
  -4   2   2   67.89    7.70
   4  -2  -1  423.68   10.92
  -4   2   1  421.19   12.51
   4  -2   0 1243.37   24.62
   4  -2   0 1253.23   20.31
  -4   2   0 1251.53   25.27
   4  -2   1  914.20   15.30
   4  -2   2  274.86    7.26
  -4   2  -2  261.54    7.67
   4  -2   3   56.51    4.87
   4  -2   3   75.53    6.58
  -4   2  -3   58.11    4.23
   4  -2   4  274.46    9.43
   4  -2   4  277.59    9.73
  -4   2  -4  285.31    8.05
   4  -2   5  129.02    6.29
   4  -2   5  131.43    6.77
   4  -2   6   96.63    7.48
   4  -2   6   98.20    6.40
   4  -2   7    3.69    3.36
   4  -2   7    4.01    4.39
  -4   2  -7   13.29    4.59
   4  -2   8  928.67   24.08
   4  -2   8  869.96   27.16
  -4   2  -8  876.04   23.78
   4  -2   9    7.53    4.42
   4  -2   9   22.91    5.74
  -4   2  -9   16.02    5.41
   4  -2  10  252.69   12.90
   4  -2  10  315.30   16.63
  -4   2 -10  306.31   13.48
   4  -2  11   11.96    5.11
   4  -2  11    0.21    8.71
  -4   2 -11    6.98    5.30
   4  -2  12    9.68    9.50
   4  -2  12   14.29    7.37
  -4   2 -12    8.41    6.46
   4  -2  13    5.30    6.84
   4  -2  13   -5.43    7.73
   4  -2  14   70.24   11.62
  -4   2 -14   99.44   12.61
   4  -2  15    6.86    9.63
  -4   2 -15    9.17   11.42
   4  -1 -13  -14.40    9.46
  -4   1  13   21.53   11.93
   4  -1 -12   94.72   18.13
  -4   1  12   97.99   15.06
   4  -1 -11   13.90   10.69
  -4   1  11    0.06    8.94
   4  -1 -10   58.70   10.99
  -4   1  10   68.22   13.27
   4  -1  -9   16.78    7.71
  -4   1   9    4.29   10.19
   4  -1  -8   91.97   10.49
  -4   1   8  116.09   10.49
   4  -1  -7   61.90    8.31
  -4   1   7   52.67   10.14
   4  -1  -6  527.05   18.78
   4  -1  -6  459.66   10.58
  -4   1   6  561.35   19.48
   4  -1  -5  216.76    7.38
   4  -1  -5  225.58   10.99
  -4   1   5  249.47   11.12
   4  -1  -4  458.60   10.70
   4  -1  -4  419.14   14.17
  -4   1   4  425.81   14.95
   4  -1  -3   32.53    4.44
   4  -1  -3   39.32    5.14
  -4   1   3   32.13    5.65
   4  -1  -2   77.37    4.76
   4  -1  -2   57.99    6.55
  -4   1   2   80.09    6.29
   4  -1  -1  775.05   16.87
  -4   1   1  786.59   19.38
   4  -1   0 1816.70   30.72
   4  -1   0 1790.66   33.01
  -4   1  -1 1965.00   31.62
   4  -1   2  612.68   12.65
   4  -1   3  369.80    9.74
   4  -1   3  343.78    9.96
  -4   1  -3  339.83    7.22
   4  -1   4  138.96    6.85
   4  -1   4  121.31    6.90
  -4   1  -4  126.37    5.08
   4  -1   5  277.89   10.44
   4  -1   5  270.02    7.19
   4  -1   5  296.18   10.53
   4  -1   6  150.88    5.98
   4  -1   6  143.12    7.35
  -4   1  -6  121.71    8.02
   4  -1   7  657.61   20.40
   4  -1   7  688.74   15.74
  -4   1  -7  660.10   18.10
   4  -1   8   76.39    5.76
   4  -1   8   73.08    9.07
  -4   1  -8   82.41    6.83
   4  -1   9  508.09   18.42
   4  -1   9  528.80   15.86
  -4   1  -9  504.05   17.33
   4  -1  10   18.23    7.69
   4  -1  10   17.91    6.06
  -4   1 -10   15.66    5.89
   4  -1  11   35.29    8.33
   4  -1  11   37.92    7.14
  -4   1 -11   41.04    6.98
   4  -1  12   25.97    7.37
   4  -1  12    7.72    6.80
  -4   1 -12   -2.15    6.60
   4  -1  13   55.79   10.78
   4  -1  13   45.68    9.28
  -4   1 -13   54.71    7.90
   4  -1  14   -5.08    7.53
   4  -1  14    4.10    5.92
   4  -1  15   87.65   13.62
  -4   1 -15   95.90   14.54
  -4   1 -16   -4.29   12.09
   4   0 -13   57.46   14.93
  -4   0  13  103.87   18.96
   4   0 -12   62.86   14.56
  -4   0  12   29.05   12.25
   4   0 -11   95.33   16.80
  -4   0  11  118.73   16.96
   4   0 -10    1.93    8.33
  -4   0  10   14.86    8.24
   4   0  -9   10.71    8.45
  -4   0   9   16.76   10.28
   4   0  -8  143.30   12.16
  -4   0   8  140.04   12.04
   4   0  -7  245.74   16.32
  -4   0   7  227.52   16.12
   4   0  -6  357.36   15.76
  -4   0   6  350.08   15.48
   4   0  -5  382.69   16.96
  -4   0   5  408.56   15.49
   4   0  -4   93.32    9.47
  -4   0   4  114.95    7.57
   4   0  -3   -8.58    5.42
  -4   0   3   -3.21    5.75
   4   0  -2   89.41    7.19
   4   0  -2   94.07    4.49
  -4   0   2   87.77    7.52
   4   0  -1  399.17    9.22
   4   0  -1  389.83   11.17
  -4   0   1  392.00   11.06
   4   0   0 1507.34   24.65
   4   0   0 1536.35   28.64
  -4   0   0 1472.54   25.25
   4   0   1  378.95    9.86
  -4   0  -1  370.98    9.18
   4   0   2 2528.31   42.09
  -4   0  -2 2481.31   32.27
   4   0   3  266.93    8.31
   4   0   3  244.57    9.25
  -4   0  -3  278.81    5.32
   4   0   4   25.01    4.82
  -4   0  -4   25.34    3.94
  -4   0  -4   17.98    1.92
   4   0   5   21.39    3.96
   4   0   5   12.36    2.18
  -4   0  -5   20.73    4.93
   4   0   6   36.54    3.31
   4   0   6   41.77    5.45
  -4   0  -6   54.81    4.73
   4   0   7    4.61    5.41
   4   0   7   -1.23    2.94
  -4   0  -7    4.47    4.61
   4   0   8  324.92    9.78
  -4   0  -8  338.62   11.42
   4   0   9   -3.20    5.34
   4   0   9   -6.85    4.09
  -4   0  -9   -1.60    5.04
   4   0  10   45.07    6.08
   4   0  10   43.53    7.64
  -4   0 -10   41.93    6.84
   4   0  11   12.17    5.78
   4   0  11   29.14    7.52
  -4   0 -11   13.27    6.56
   4   0  12   38.42    7.24
   4   0  12   52.39    9.39
  -4   0 -12   34.34    7.55
   4   0  13    9.22    6.26
   4   0  13   -7.36    9.53
  -4   0 -13    4.73    6.44
   4   0  14  218.47   19.15
   4   0  14  192.89   15.38
   4   0  15    1.20    7.71
  -4   0 -16   52.73   15.83
   4   1 -12   47.65   16.27
  -4  -1  12   51.85   11.98
   4   1 -11    7.36   10.29
  -4  -1  11   26.85    9.70
   4   1 -10   26.25    9.70
  -4  -1  10  -15.14    7.38
   4   1  -9   55.63   10.96
  -4  -1   9   53.84   13.04
   4   1  -8  160.68   12.52
  -4  -1   8  115.93   13.57
   4   1  -7  213.59   14.20
  -4  -1   7  217.72   13.76
   4   1  -6  608.75   23.48
  -4  -1   6  607.28   22.95
   4   1  -5  306.75   16.21
  -4  -1   5  291.36   13.13
   4   1  -4   79.58    7.08
  -4  -1   4   71.51    6.55
  -4  -1   4   66.57    2.21
   4   1  -3   -0.71    4.72
  -4  -1   3   12.30    5.49
   4   1  -2   25.37    2.83
   4   1  -2   19.40    5.57
  -4  -1   2   29.74    4.53
   4   1  -1 1032.53   15.87
   4   1  -1  993.62   23.71
  -4  -1   1 1043.84   22.54
   4   1   0  189.14    9.31
  -4  -1   0  211.13    7.39
  -4  -1  -1  695.99   12.71
   4   1   2   13.30    4.76
  -4  -1  -2    8.81    2.36
  -4  -1  -2   11.86    3.56
   4   1   3  189.49    8.38
  -4  -1  -3  192.69    3.05
  -4  -1  -3  210.39    7.35
   4   1   4   66.53    6.91
  -4  -1  -4   69.00    5.00
   4   1   5  592.07    6.52
  -4  -1  -5  640.95   16.19
   4   1   6    4.38    1.96
   4   1   6   12.22    5.32
  -4  -1  -6    1.00    3.92
   4   1   7  140.85    9.54
   4   1   7  138.73    4.91
  -4  -1  -7  135.14    7.26
   4   1   8   15.50    3.37
   4   1   8   21.62    5.31
  -4  -1  -8   13.52    6.01
   4   1   9   76.62    5.30
   4   1   9   77.51    7.81
  -4  -1  -9   84.76    8.10
   4   1  10    6.40    7.02
   4   1  10    5.22    4.19
  -4  -1 -10   -2.03    6.00
   4   1  11   24.11    5.96
   4   1  11   15.68    9.17
  -4  -1 -11   29.13    7.42
   4   1  12   22.28    6.25
   4   1  12   -2.37    9.49
  -4  -1 -12    6.61    7.01
   4   1  13  273.56   16.73
   4   1  13  254.30   13.50
  -4  -1 -13  226.83   14.37
   4   1  14   18.32    6.95
   4   1  14   17.27    8.83
  -4  -1 -14    6.24    7.21
   4   1  15   95.59   12.06
   4   1  15   84.82   13.72
  -4  -1 -16    6.74    6.07
   4   2 -12   -2.16   13.58
  -4  -2  12   10.07   10.09
   4   2 -11   22.42   10.13
  -4  -2  11   -5.08    9.80
   4   2 -10    5.82   10.44
  -4  -2  10   -2.88    9.37
   4   2  -9  -15.76   10.59
  -4  -2   9    1.93   10.06
   4   2  -8  198.88   15.89
  -4  -2   8  161.18   15.39
   4   2  -7  381.18   19.09
  -4  -2   7  317.81   18.41
   4   2  -6  217.81   13.41
  -4  -2   6  184.55   14.22
   4   2  -5  150.74   11.09
  -4  -2   5  155.72   10.13
   4   2  -4   66.12    7.75
  -4  -2   4   51.52    7.43
   4   2  -3   62.34    8.37
  -4  -2   3   74.55    6.59
   4   2  -2  569.75   18.80
  -4  -2   2  545.12    8.43
  -4  -2   2  546.67   15.67
  -4  -2   1   51.31    5.95
  -4  -2   0  392.48    8.67
  -4  -2   0  407.44   10.97
  -4  -2  -1  327.72    8.08
   4   2   2  147.64    8.06
  -4  -2  -2  174.66    7.36
  -4  -2  -2  157.58    4.20
   4   2   3   78.50    5.45
  -4  -2  -3   80.29    5.51
   4   2   4   11.14    3.88
  -4  -2  -4   -3.20    4.49
   4   2   5   -4.92    3.99
  -4  -2  -5    1.06    3.64
   4   2   6 1101.36   25.47
  -4  -2  -6 1106.46   26.60
   4   2   7   19.95    2.31
   4   2   7   27.74    5.27
  -4  -2  -7   32.14    6.09
   4   2   8  123.91    8.80
   4   2   8  129.20    4.64
  -4  -2  -8  114.62    9.10
   4   2   9   -1.74    3.43
   4   2   9    7.19    6.61
  -4  -2  -9  -11.35    5.44
   4   2  10  -18.25    6.74
   4   2  10    1.30    3.53
  -4  -2 -10   -5.13    5.62
   4   2  11   12.31    6.51
   4   2  11    3.22    4.41
  -4  -2 -11   11.32    6.20
   4   2  12  193.04   10.66
   4   2  12  225.03   14.38
  -4  -2 -12  205.59   12.76
   4   2  13   34.64   10.19
   4   2  13    9.76    6.66
  -4  -2 -13   22.59    7.56
   4   2  14  158.83   12.95
   4   2  14  187.54   14.87
  -4  -2 -14  162.55   13.27
   4   2  15  -10.43    9.14
   4   2  15   -2.54    7.48
   4   2  16  -10.50    9.31
   4   3 -12   30.48   13.24
  -4  -3  12   19.59   12.01
   4   3 -11    2.09   13.33
  -4  -3  11   32.29   12.68
   4   3 -10   21.31   11.12
  -4  -3  10   48.70    9.81
   4   3  -9   32.64   10.92
  -4  -3   9   57.08   10.28
   4   3  -8   61.50   10.43
  -4  -3   8   48.81    9.34
   4   3  -7  143.37   14.85
  -4  -3   7  132.67   13.72
   4   3  -6  395.52   22.02
  -4  -3   6  364.78   17.64
   4   3  -5   28.43    7.72
  -4  -3   5   26.58    6.62
   4   3  -4   -2.37    7.33
  -4  -3   4  -11.88    6.18
   4   3  -3  350.24   13.85
  -4  -3   3  353.22   13.34
   4   3  -2  202.40   10.17
  -4  -3   2  212.89    9.24
   4   3  -1  661.41   18.91
  -4  -3   1  634.79   16.32
  -4  -3   1  668.53   12.06
   4   3   0  230.85   10.09
  -4  -3   0  221.33    8.34
  -4  -3   0  241.08    6.66
   4   3   1   44.65    5.84
  -4  -3  -1   44.62    3.81
  -4  -3  -1   47.81    4.35
   4   3   2    8.22    4.34
  -4  -3  -2    9.80    2.72
  -4  -3  -2   14.75    4.09
   4   3   3   73.10    7.21
  -4  -3  -3   68.57    6.47
  -4  -3  -3   79.88    2.94
   4   3   4    0.57    0.84
   4   3   4   -3.36    3.63
  -4  -3  -4    8.87    3.80
  -4  -3  -5 1515.37   32.41
   4   3   6   11.00    4.45
   4   3   6    4.04    1.17
  -4  -3  -6   10.15    5.23
   4   3   7  662.81   18.81
   4   3   7  646.50    9.19
  -4  -3  -7  673.62   19.88
   4   3   8    2.74    4.54
   4   3   8    0.72    2.39
  -4  -3  -8    3.28    4.32
   4   3   9   76.95    5.02
   4   3   9   78.01    7.46
  -4  -3  -9   66.01    8.20
   4   3  10   28.93    8.58
   4   3  10   29.24    4.21
  -4  -3 -10   36.45    6.16
   4   3  11  239.67   13.75
   4   3  11  225.25    9.99
  -4  -3 -11  218.61   11.66
   4   3  12   96.36    8.38
   4   3  12  108.05   10.87
  -4  -3 -12  107.47    8.98
   4   3  13  541.14   24.16
   4   3  13  510.04   19.65
  -4  -3 -13  501.59   23.43
   4   3  14   23.33    7.45
   4   3  14   22.38   11.62
  -4  -3 -14   21.89    8.89
   4   3  15   58.35   11.56
  -4  -3 -15   32.54    9.95
   4   3  16  -16.28    9.66
   4   3  17   33.28   12.06
   4   4 -11   18.14   10.70
  -4  -4  11   -2.62   12.70
   4   4 -10   54.90   12.70
  -4  -4  10   48.57   11.40
   4   4  -9  138.06   18.18
  -4  -4   9  121.60   14.09
   4   4  -8  146.06   15.15
  -4  -4   8  135.86   14.79
   4   4  -7  133.09   14.79
  -4  -4   7  127.31   14.38
   4   4  -6   18.89   10.04
  -4  -4   6   17.58    7.18
   4   4  -5    6.24    7.23
  -4  -4   5    5.69    7.43
   4   4  -4   44.63    7.64
  -4  -4   4   37.36    6.61
   4   4  -3   14.83    5.78
  -4  -4   3   14.11    6.39
   4   4  -2 2138.65   50.58
  -4  -4   2 2118.47   48.87
  -4  -4   2 2159.72   28.02
   4   4  -1  286.96   11.98
  -4  -4   1  287.33   10.07
   4   4   0  587.17   17.21
  -4  -4   0  567.24   13.93
   4   4   1   15.56    5.76
  -4  -4  -1    8.52    3.13
  -4  -4  -1    6.64    3.85
   4   4   2   38.89    5.46
  -4  -4  -2   28.85    3.71
  -4  -4  -2   31.61    5.21
   4   4   3   17.78    5.31
  -4  -4  -3    0.41    3.97
  -4  -4  -3    4.14    2.49
   4   4   4  876.95   11.08
   4   4   4  896.76   20.85
  -4  -4  -4  916.88   22.37
   4   4   5   62.41    2.49
   4   4   5   49.85    5.57
  -4  -4  -5   63.83    7.92
   4   4   6  454.75   13.67
  -4  -4  -6  457.97   15.69
   4   4   7    2.52    5.04
   4   4   7   -3.44    2.03
  -4  -4  -7    0.33    5.70
   4   4   8   44.64    6.99
  -4  -4  -8   41.44    6.22
   4   4   9   35.60    6.27
   4   4   9   36.51    3.39
  -4  -4  -9   32.04    6.46
   4   4  10  278.87   15.11
   4   4  10  269.93    9.09
  -4  -4 -10  321.74   13.18
   4   4  11    4.51    8.14
   4   4  11   12.38    4.15
  -4  -4 -11   23.74    7.69
   4   4  12  414.66   19.12
   4   4  12  378.90   14.42
  -4  -4 -12  402.52   17.65
   4   4  13   29.05    7.35
   4   4  13   12.59    5.61
  -4  -4 -13   -8.20    6.74
   4   4  14   82.12   14.12
   4   4  14   74.31    9.37
  -4  -4 -14  115.18    9.71
   4   4  15   14.30    8.15
  -4  -4 -15   -7.27    7.96
   4   4  16   14.16   12.09
   4   4  17   29.69   14.05
   4   5 -11   34.03   12.78
  -4  -5  11   15.82   14.07
   4   5 -10   31.01   14.79
  -4  -5  10   53.68   11.70
   4   5  -9  223.46   23.65
  -4  -5   9  221.69   18.57
   4   5  -8  132.91   16.80
  -4  -5   8  135.37   17.17
   4   5  -7   72.66   12.23
  -4  -5   7   86.07   12.96
   4   5  -6    9.08    7.12
  -4  -5   6  -11.62    6.79
   4   5  -5   28.89    8.32
  -4  -5   5   14.15    7.06
   4   5  -4    4.03    6.61
  -4  -5   4    4.68    5.45
   4   5  -3  399.25   16.52
  -4  -5   3  364.32   15.55
   4   5  -2  188.98   11.61
  -4  -5   2  163.58    5.11
  -4  -5   2  172.94   10.36
   4   5  -1  906.53   26.05
  -4  -5   1  859.09   23.49
   4   5   0  119.66    8.05
  -4  -5   0  111.25    6.12
  -4  -5   0  123.41    6.76
   4   5   1    2.52    4.68
  -4  -5  -1   -5.83    4.13
  -4  -5  -1    9.92    4.08
   4   5   2   60.36    6.64
  -4  -5  -2   38.41    4.62
  -4  -5  -2   46.79    5.90
   4   5   3   14.12    4.69
  -4  -5  -3   20.94    3.36
  -4  -5  -3   39.51    5.86
   4   5   4    2.53    2.24
   4   5   4  -10.63    3.79
   4   5   5  771.84   19.90
   4   5   5  776.35   12.11
   4   5   6   44.66    6.49
   4   5   6   29.14    3.34
  -4  -5  -6   25.84    7.20
   4   5   7  432.84   14.29
   4   5   7  435.22    8.82
  -4  -5  -7  404.80   14.97
   4   5   8   13.53    5.88
  -4  -5  -8    3.41    5.74
   4   5   9  155.34   10.93
   4   5   9  152.01    5.93
  -4  -5  -9  135.94   11.37
   4   5  10   10.72    5.55
   4   5  10    2.32    3.54
  -4  -5 -10    3.99    5.81
   4   5  11  201.12   12.06
   4   5  11  173.99    8.27
  -4  -5 -11  221.94   12.08
   4   5  12    0.67    6.58
   4   5  12   -0.35    4.66
  -4  -5 -12    4.54    6.68
   4   5  13   71.83    9.83
   4   5  13   60.89    7.37
  -4  -5 -13   41.55   11.06
   4   5  14   13.47    7.75
  -4  -5 -14   -8.33    6.39
   4   5  15   -8.43    9.96
  -4  -5 -15    9.94    8.24
   4   5  16   -7.13    8.96
  -4  -5 -16    1.85    6.99
   4   5  17   61.65   13.76
   4   6 -10   78.69   17.22
  -4  -6  10   56.43   14.92
   4   6  -9   98.15   17.82
  -4  -6   9  114.56   16.68
   4   6  -8   21.88   12.18
  -4  -6   8    9.52    9.17
   4   6  -7    2.66    9.14
  -4  -6   7   12.36    8.10
   4   6  -6    9.54    8.26
  -4  -6   6   -2.40    6.78
   4   6  -5    6.33    8.96
  -4  -6   5    3.86    6.72
   4   6  -4  446.32   20.13
  -4  -6   4  436.49   19.05
   4   6  -3   16.83    9.43
  -4  -6   3   43.14    6.68
   4   6  -2  139.71   11.04
  -4  -6   2  105.63    4.71
  -4  -6   2  124.19    9.57
   4   6  -1  179.86   10.17
  -4  -6   1  163.19    6.31
  -4  -6   1  191.98    9.18
   4   6   0   30.36    5.95
  -4  -6   0   34.94    6.28
  -4  -6   0   23.44    4.57
   4   6   1   19.03    6.33
  -4  -6  -1   12.27    4.64
  -4  -6  -1   12.41    4.07
   4   6   2   55.04    5.86
  -4  -6  -2   50.77    6.51
  -4  -6  -2   54.87    4.57
   4   6   3   56.25    7.34
   4   6   4  465.58   10.57
   4   6   4  481.98   14.24
  -4  -6  -4  467.77   16.99
   4   6   5   14.02    4.02
   4   6   5   -2.67    2.89
  -4  -6  -5  -11.34    5.79
   4   6   6  444.38   15.56
   4   6   6  423.39   10.48
  -4  -6  -6  419.85   15.91
   4   6   7   35.67    6.50
   4   6   7   30.29    4.09
  -4  -6  -7   31.10    6.41
   4   6   8   18.36    4.98
   4   6   8   28.56    3.84
  -4  -6  -8   -6.75    7.28
   4   6   9   43.65    6.35
   4   6   9   42.50    4.54
  -4  -6  -9   63.20    9.42
   4   6  10  324.46   14.38
   4   6  10  310.85   10.47
  -4  -6 -10  312.76   18.63
   4   6  11   59.50    8.13
   4   6  11   54.41    5.88
  -4  -6 -11   48.33    8.72
   4   6  12  271.78   15.51
   4   6  12  247.99   11.68
  -4  -6 -12  281.51   18.20
   4   6  13   27.82   10.09
   4   6  13   32.91    6.87
  -4  -6 -13   29.05    9.75
   4   6  14    7.34    9.02
   4   6  14    9.95    6.40
  -4  -6 -14   -4.33    7.03
   4   6  15   29.66    9.21
  -4  -6 -15   10.65   10.57
   4   6  16   26.39   12.56
  -4  -6 -16   27.92   11.24
   4   6  17   23.18   11.10
   4   7 -10   29.74   15.26
  -4  -7  10   21.86   10.59
   4   7  -9   39.46   17.05
  -4  -7   9   64.42   14.07
   4   7  -8   74.98   12.39
  -4  -7   8   14.61   11.03
   4   7  -7   13.98   11.21
  -4  -7   7    4.20    8.15
   4   7  -6   15.60    9.90
  -4  -7   6   -5.86    6.80
   4   7  -5   97.70   12.70
  -4  -7   5  134.16   11.45
   4   7  -4   -2.35    7.54
  -4  -7   4    9.97    6.23
   4   7  -3  304.59   17.85
  -4  -7   3  357.21   16.18
   4   7  -2   80.10    8.67
  -4  -7   2   80.32    7.91
   4   7  -1  179.93   12.72
  -4  -7   1  169.01   11.26
  -4  -7   1  170.76    7.84
   4   7   0   15.54    5.54
  -4  -7   0    6.43    4.54
  -4  -7   0   25.38    6.28
   4   7   1   25.05    5.85
  -4  -7  -1   34.17    5.84
  -4  -7  -1   29.57    5.21
   4   7   2   30.14    5.61
  -4  -7  -2   37.03    5.60
  -4  -7  -2   28.26    4.92
   4   7   3  612.75   17.58
  -4  -7  -3  594.98   19.62
   4   7   4    4.85    5.72
   4   7   4   15.52    3.95
  -4  -7  -4   24.44    6.45
   4   7   5  521.61   12.53
   4   7   5  535.93   16.99
  -4  -7  -5  490.28   16.95
   4   7   6   39.45    6.82
   4   7   6   42.90    4.30
  -4  -7  -6   64.75    6.74
   4   7   7    2.71    3.50
   4   7   7   -1.35    4.97
  -4  -7  -7   -4.39    7.09
   4   7   8   20.36    4.96
  -4  -7  -8    4.21    8.13
   4   7   9  353.88   14.77
   4   7   9  379.49   12.36
  -4  -7  -9  354.57   16.67
   4   7  10   84.62    7.36
   4   7  10  119.10    8.72
  -4  -7 -10  124.21   10.41
   4   7  11  678.92   25.82
   4   7  11  583.85   18.80
  -4  -7 -11  611.48   24.60
   4   7  12   26.79    8.67
   4   7  12   12.43    5.69
  -4  -7 -12   34.08   10.47
   4   7  13   37.35    7.83
   4   7  13    0.85    6.45
  -4  -7 -13   24.70    8.13
   4   7  14    5.86    7.78
  -4  -7 -14   -0.42    7.17
   4   7  15   61.33   10.64
  -4  -7 -15   23.55   11.69
   4   7  16   16.46   11.20
  -4  -7 -16    1.83   10.22
   4   7  17  104.37   15.81
   4   8  -9   14.20   14.87
  -4  -8   9   29.69   13.93
   4   8  -8   20.00   12.24
  -4  -8   8   25.22   10.22
   4   8  -7    5.57   10.65
  -4  -8   7   -2.08    7.98
   4   8  -6   38.39   13.07
  -4  -8   6   51.03   10.25
   4   8  -5   16.32    8.99
  -4  -8   5   24.87    9.75
   4   8  -4  252.80   16.04
  -4  -8   4  233.86   17.47
   4   8  -3   55.27    8.79
  -4  -8   3   37.93    7.98
   4   8  -2  108.89   10.38
  -4  -8   2   94.42    6.02
  -4  -8   2  127.80    9.70
   4   8  -1   44.45    8.72
  -4  -8   1   39.58    7.99
  -4  -8   1   26.29    4.88
   4   8   0   -4.37    6.48
  -4  -8   0    5.53    4.55
   4   8   1    5.46    5.12
  -4  -8  -1    5.88    5.88
  -4  -8  -1    3.41    5.08
   4   8   2  679.19   22.06
   4   8   3    9.22    5.79
  -4  -8  -3    8.20    5.45
  -4  -8  -3    6.53    5.09
   4   8   4  726.50   18.80
   4   8   4  698.65   20.29
  -4  -8  -4  686.60   23.50
   4   8   5   21.38    5.72
   4   8   5   25.56    4.57
  -4  -8  -5   19.84    7.76
   4   8   6   13.34    4.41
   4   8   6   18.91    5.75
  -4  -8  -6   11.12    7.81
   4   8   7    5.10    5.03
   4   8   7   -5.14    3.81
  -4  -8  -7    3.79    6.57
   4   8   8  116.57    9.58
   4   8   8   93.68    7.04
  -4  -8  -8  114.73   12.47
   4   8   9    7.24    5.97
   4   8   9   -0.98    5.13
  -4  -8  -9   26.21    8.15
   4   8  10  604.93   19.51
   4   8  10  632.77   23.76
  -4  -8 -10  612.97   25.41
   4   8  11  160.35   10.01
   4   8  11  195.08   12.25
  -4  -8 -11  189.94   14.37
   4   8  12  158.12   12.30
   4   8  12  144.37   10.07
  -4  -8 -12  157.65   12.89
   4   8  13    9.64    8.07
   4   8  13   -3.36    5.80
  -4  -8 -13   -0.87    8.51
   4   8  14   29.88    9.50
  -4  -8 -14   36.67   10.19
   4   8  15   40.16    9.47
  -4  -8 -15   22.37    9.90
   4   8  16   91.93   15.52
  -4  -8 -16   84.48   12.87
   4   9  -8    4.22   12.29
  -4  -9   8    0.51    9.81
   4   9  -7    3.66   11.54
  -4  -9   7   39.21    9.90
   4   9  -6    3.25    8.80
  -4  -9   6    0.75    7.76
   4   9  -5  227.03   20.08
  -4  -9   5  172.83   15.32
   4   9  -4   77.43   12.12
  -4  -9   4   33.52    8.85
   4   9  -3  240.07   15.48
  -4  -9   3  230.98   16.13
   4   9  -2   16.80    8.97
  -4  -9   2   11.58    4.89
  -4  -9   2   14.44    7.64
   4   9  -1   12.38    7.44
  -4  -9   1   -4.16    4.63
  -4  -9   1   -2.05    5.83
   4   9   0   -2.61    7.13
  -4  -9   0   -7.29    4.98
  -4  -9   0    8.80    5.29
   4   9   1  132.00   11.42
  -4  -9  -1  117.95   10.10
  -4  -9  -1  142.39   10.14
   4   9   2   37.94    7.78
  -4  -9  -2   37.04    5.94
  -4  -9  -2   37.27    7.35
  -4  -9  -3  887.78   29.44
  -4  -9  -3  951.20   26.65
   4   9   4   39.42    6.91
   4   9   4   36.21    5.86
  -4  -9  -4   44.20    7.25
   4   9   5  341.70   13.90
   4   9   5  325.79   12.95
  -4  -9  -5  327.27   15.45
   4   9   6   50.25    6.02
   4   9   6   37.45    6.71
  -4  -9  -6   21.51    8.18
   4   9   7  132.15    9.86
   4   9   7  143.11    8.88
  -4  -9  -7  113.31   11.09
   4   9   8    3.25    5.58
   4   9   8    9.23    5.86
  -4  -9  -8    0.80    6.66
   4   9   9  216.16   11.10
   4   9   9  189.60   11.00
  -4  -9  -9  218.27   17.35
   4   9  10   79.82    9.99
   4   9  10   68.00    8.26
  -4  -9 -10   86.99   10.89
   4   9  11  167.53   11.69
   4   9  11  149.30   10.38
  -4  -9 -11  142.34   15.99
   4   9  12   20.59    6.80
   4   9  12    6.39    6.25
  -4  -9 -12   10.20   10.16
   4   9  13    8.37    6.50
   4   9  13   -3.58    5.64
  -4  -9 -13    0.44    9.43
   4   9  14    2.54    7.44
  -4  -9 -14   10.48    8.38
   4   9  15   59.43   10.88
  -4  -9 -15   60.62   14.39
   4   9  16   88.59   13.81
  -4  -9 -16   85.22   16.00
   4  10  -7    6.83   12.48
  -4 -10   7   -9.08    9.20
   4  10  -6  159.56   18.25
  -4 -10   6  149.13   15.26
   4  10  -5   30.49   10.21
  -4 -10   5   30.97    9.95
   4  10  -4  216.87   16.20
  -4 -10   4  212.38   15.28
   4  10  -3   -0.72    8.37
   4  10  -2    4.89    8.80
  -4 -10   2    5.70    5.04
  -4 -10   2    5.75    8.63
   4  10  -1    2.09    7.82
  -4 -10   1   -0.02    5.03
  -4 -10   1   -4.25    5.73
   4  10   0  101.72   11.79
  -4 -10   0  100.80   10.05
  -4 -10   0  142.83   10.16
   4  10   1   43.10    7.19
  -4 -10  -1   41.12    7.69
  -4 -10  -1   52.83    7.70
   4  10   2  370.11   17.06
  -4 -10  -2  359.33   16.52
  -4 -10  -2  333.61   15.15
   4  10   3    2.86    4.79
  -4 -10  -3    1.95    6.95
  -4 -10  -3   -3.40    6.00
   4  10   4  633.63   20.49
   4  10   4  628.87   19.44
  -4 -10  -4  654.41   24.98
   4  10   5   49.44    7.71
   4  10   5   55.25    7.51
  -4 -10  -5   58.67   10.23
   4  10   6   96.73    8.16
   4  10   6   67.76    8.57
  -4 -10  -6   86.41    9.84
   4  10   7   52.76    7.20
   4  10   7   36.66    6.88
  -4 -10  -7   34.77   10.69
   4  10   8  228.58   13.07
  -4 -10  -8  227.37   15.55
   4  10   9   30.47    7.42
   4  10   9   23.83    7.19
  -4 -10  -9   23.42   10.30
   4  10  10  381.47   17.67
   4  10  10  333.52   16.42
  -4 -10 -10  378.26   22.77
   4  10  11    5.11    6.73
   4  10  11   -7.90    6.12
  -4 -10 -11    3.53    7.47
   4  10  12    0.20    7.66
   4  10  12   -5.43    6.10
  -4 -10 -12   -0.45   10.10
   4  10  13   12.66    9.53
  -4 -10 -13   23.50   10.92
   4  10  14  122.46   15.21
  -4 -10 -14  108.86   16.98
   4  10  15   57.52   13.26
  -4 -10 -15   70.97   13.19
   4  10  16  141.84   18.38
  -4 -10 -16  131.57   15.49
   4  11  -6   -0.64   12.54
  -4 -11   6    8.76    9.19
   4  11  -5   98.21   16.06
  -4 -11   5   94.82   16.37
   4  11  -4   45.27   12.86
  -4 -11   4   34.05   12.35
   4  11  -3   35.53    9.71
  -4 -11   3   63.81   10.36
   4  11  -2    3.64    8.42
  -4 -11   2   -1.21    6.56
   4  11  -1   84.13    9.91
  -4 -11   1   62.29    8.44
  -4 -11   1   94.72   12.25
   4  11   0   -3.97    7.84
  -4 -11   0    0.87    6.19
  -4 -11   0   -2.14    8.30
   4  11   1  156.63   13.34
  -4 -11  -1  169.37   12.66
  -4 -11  -1  169.72   11.99
   4  11   2    9.63    6.99
  -4 -11  -2   15.83    7.29
  -4 -11  -2   18.01    8.00
   4  11   3   80.97   10.28
   4  11   3  108.73    9.12
  -4 -11  -3   77.95    9.85
   4  11   4   11.11    6.12
   4  11   4    1.80    6.84
  -4 -11  -4   -6.17    6.50
   4  11   5   42.35    7.90
   4  11   5   41.07    6.92
  -4 -11  -5   58.96    8.27
   4  11   6   17.86    7.78
   4  11   6   27.86    6.65
  -4 -11  -6   34.87    8.01
   4  11   7  142.21   10.51
   4  11   7  134.76   11.48
  -4 -11  -7  131.95   12.86
   4  11   8   14.37    7.06
   4  11   8   26.87    6.89
  -4 -11  -8   12.16    8.68
   4  11   9  589.34   21.79
   4  11   9  598.07   23.91
   4  11  10   47.34    8.90
  -4 -11 -10   78.74   11.44
   4  11  11   -5.14    6.53
   4  11  11   -0.63    6.83
  -4 -11 -11   12.43    9.85
   4  11  12    7.25    8.65
   4  11  12    8.71    7.65
  -4 -11 -12   24.21    8.87
   4  11  13   55.89   11.31
  -4 -11 -13   61.98   13.89
   4  11  14   49.41   12.59
  -4 -11 -14   48.18   13.76
   4  11  15  158.45   16.57
  -4 -11 -15  136.58   18.57
   4  12  -5   11.97   12.71
  -4 -12   5    7.68    9.11
   4  12  -4   21.02   13.53
  -4 -12   4   53.91   10.97
   4  12  -3  -14.17    9.88
  -4 -12   3    5.64    9.93
   4  12  -2   14.79   10.05
  -4 -12   2   27.80   11.09
   4  12  -1    8.08    7.83
  -4 -12   1   -3.25    6.56
  -4 -12   1    6.67    7.52
   4  12   0  231.09   16.20
  -4 -12   0  216.88   14.61
  -4 -12   0  246.94   17.82
   4  12   1   -9.25    7.78
  -4 -12  -1    6.45    7.81
  -4 -12  -1  -10.35    7.01
   4  12   2  277.32   13.64
  -4 -12  -2  271.53   18.01
  -4 -12  -2  279.18   16.65
   4  12   3  -10.02    6.64
   4  12   3   10.41    7.53
  -4 -12  -3    7.76    6.38
   4  12   4   20.91    8.66
   4  12   4   14.25    7.10
  -4 -12  -4   21.92    8.93
   4  12   5   17.11    8.11
   4  12   5   23.32    6.70
  -4 -12  -5   -5.05    7.40
   4  12   6   25.71    8.41
   4  12   6   18.64    6.98
  -4 -12  -6   28.33    8.68
   4  12   7   18.81    6.23
   4  12   7   -8.99    7.44
  -4 -12  -7   -6.37    9.54
   4  12   8  477.73   19.61
   4  12   8  494.87   22.82
  -4 -12  -8  429.90   25.79
   4  12   9  130.52   11.03
   4  12   9  133.55   12.54
  -4 -12  -9  129.09   13.75
   4  12  10   76.43    9.47
   4  12  10   76.70   10.93
  -4 -12 -10   85.84   15.13
   4  12  11   -1.02    7.53
   4  12  11   -4.49    6.94
  -4 -12 -11   -5.67    9.55
   4  12  12   44.21   10.56
  -4 -12 -12   55.57   11.09
   4  12  13    7.02    9.56
  -4 -12 -13   39.75   12.42
   4  12  14   92.27   13.57
  -4 -12 -14   70.41   13.61
  -4 -12 -15   92.02   17.50
   4  13  -4   13.54    9.85
  -4 -13   4  -18.35   10.97
   4  13  -3    5.70   11.11
  -4 -13   3   16.35    9.92
   4  13  -2   15.38    9.80
  -4 -13   2  -21.56    8.84
   4  13  -1   87.56   13.69
  -4 -13   1  120.02   13.42
   4  13   0   -8.93    8.13
  -4 -13   0    5.20    7.23
  -4 -13   0   10.78    9.05
   4  13   1  380.80   20.15
  -4 -13  -1  362.20   21.69
  -4 -13  -1  413.40   25.28
   4  13   2   11.29    6.87
   4  13   2    1.85    7.71
  -4 -13  -2   -1.90    9.17
   4  13   3   46.16    9.24
   4  13   3   57.95   10.43
  -4 -13  -3   39.80    9.92
   4  13   4   13.14    8.39
   4  13   4    5.00    6.64
  -4 -13  -4   -8.79    6.91
   4  13   5   15.32    9.89
   4  13   5   34.95    7.94
  -4 -13  -5   55.39   10.35
   4  13   6   16.66    7.19
   4  13   6   34.96    9.09
  -4 -13  -6    8.13    9.30
   4  13   7  339.74   16.56
   4  13   7  340.85   19.80
  -4 -13  -7  327.21   23.00
   4  13   8  103.61   12.72
   4  13   8   85.16    9.10
  -4 -13  -8  100.67   12.19
   4  13   9  117.51   10.95
   4  13   9  156.13   14.44
  -4 -13  -9  156.15   18.27
   4  13  10   20.12    8.61
   4  13  10   10.91    7.18
  -4 -13 -10   10.66    9.82
   4  13  11    2.29    7.15
   4  13  11   -6.02    8.08
  -4 -13 -11    4.95    8.17
  -4 -13 -12   36.39   11.09
  -4 -13 -13  108.36   17.46
  -4 -13 -14   84.03   13.85
  -4 -14   2    3.93    9.36
  -4 -14   1   10.56    9.12
   4  14   0  140.18   14.92
  -4 -14   0  172.81   18.86
   4  14   1   -6.61    7.38
  -4 -14  -1    7.29    7.05
   4  14   2  115.63   11.05
   4  14   2   80.06   11.39
  -4 -14  -2   76.71   10.99
   4  14   3   -1.92    8.85
  -4 -14  -3    4.06    9.28
   4  14   4    2.60    8.61
  -4 -14  -4   25.53    9.82
   4  14   5    1.78    7.14
   4  14   6  134.13   15.15
  -4 -14  -6   92.21   15.44
   4  14   7   33.75    9.29
  -4 -14  -7   67.77   10.62
   4  14   8  104.65   12.84
  -4 -14  -8  155.30   17.15
   4  14   9   16.31   10.46
  -4 -14  -9   42.20   11.92
   4  14  10    5.32    7.94
  -4 -14 -10   -6.18    8.35
  -4 -14 -11    5.01    9.93
  -4 -14 -12   81.23   14.44
  -4 -14 -13   79.46   14.92
  -4 -15   1   76.10   13.78
  -4 -15   0    9.56   10.05
   4  15   1   43.29   10.41
  -4 -15  -1   62.98   13.23
   4  15   2    5.49    9.11
  -4 -15  -2   29.15   10.68
   4  15   3    6.96   10.24
  -4 -15  -3  -12.17    9.89
   4  15   4   -4.93    9.86
  -4 -15  -4   -0.34    9.74
   4  15   5   75.01   12.63
  -4 -15  -5  110.86   13.38
   4  15   6   27.00    9.52
  -4 -15  -6   12.33   10.30
   4  15   7  176.83   18.55
  -4 -15  -7  220.80   16.45
   4  15   8    3.07   10.90
  -4 -15  -8   27.98    9.52
   4  15   9    4.08   11.29
  -4 -15  -9   40.31   10.03
  -4 -15 -10   25.59   10.80
  -4 -15 -11   51.28   12.65
  -4 -15 -12   86.31   17.98
   4  16   2   12.40   10.81
  -4 -16  -2   -3.84    8.53
   4  16   3   -4.38   12.16
  -4 -16  -3  -24.87   12.81
   4  16   4   62.04   14.18
  -4 -16  -4   66.90   14.84
   4  16   5   30.97   12.79
  -4 -16  -5   28.32   12.62
   4  16   6  157.50   16.04
  -4 -16  -6  154.56   17.00
   4  16   7    8.18   11.38
  -4 -16  -7   39.83   13.22
   4  16   8   20.87   10.29
  -4 -16  -8   28.61   11.24
  -4 -16  -9    8.75    9.88
  -4 -16 -10   22.34   11.94
   5 -15  -3   77.52   15.13
  -5  15   3   98.63   17.40
   5 -15  -2    6.21   14.29
  -5  15   2   22.24   15.43
   5 -15  -1  -18.03   13.75
  -5  15   1  -17.40   13.27
   5 -14  -7   19.92   12.99
  -5  14   7  -14.14   15.58
   5 -14  -6  104.74   19.45
  -5  14   6  106.06   20.08
   5 -14  -5   -0.68   10.25
  -5  14   5   -8.80   12.48
   5 -14  -4  173.23   21.93
  -5  14   4  161.51   21.64
   5 -14  -3  -12.70   12.26
  -5  14   3   12.38   10.53
   5 -14  -2   50.29   16.18
  -5  14   2   85.04   15.04
   5 -14  -1   20.01   12.95
  -5  14   1   16.46   14.66
   5 -14   0   94.10   17.55
  -5  14   0   76.95   17.02
   5 -14   1    7.61    9.39
  -5  14  -1   -6.28    8.69
   5 -14   2  133.48   17.89
  -5  14  -2  129.58   16.12
   5 -14   3    8.64   10.06
  -5  14  -3   22.31   13.57
   5 -13  -8   -7.82   11.49
  -5  13   8    0.32   10.54
   5 -13  -7  130.13   16.29
  -5  13   7  125.45   22.60
   5 -13  -6    8.90   11.80
  -5  13   6   -6.98   13.26
   5 -13  -5  196.19   18.20
  -5  13   5  177.31   23.94
   5 -13  -4    6.39   13.26
  -5  13   4   27.86   11.78
   5 -13  -3   78.92   13.07
  -5  13   3   67.23   14.19
   5 -13  -2   -0.17   11.59
  -5  13   2   -8.67   12.69
   5 -13  -1   24.74   12.83
  -5  13   1   42.35   13.51
   5 -13   0   43.69   14.34
  -5  13   0   61.44   11.82
   5 -13   1  310.65   21.78
  -5  13  -1  300.64   26.18
   5 -13   2   14.94    9.73
  -5  13  -2   14.37    9.78
   5 -13   3  117.41   13.25
  -5  13  -3   84.71   18.36
   5 -13   4    2.41   12.09
  -5  13  -4   32.76   12.92
   5 -13   5   -9.90    9.63
  -5  13  -5  -16.34   10.30
   5 -12  -9  -17.00    9.84
  -5  12   9    9.50   13.69
   5 -12  -8   82.93   13.58
  -5  12   8   54.56   18.29
   5 -12  -7    5.39    8.13
  -5  12   7  -11.05   10.33
   5 -12  -6  212.07   21.57
  -5  12   6  199.38   19.95
   5 -12  -5   20.61   11.56
  -5  12   5   -2.74   11.49
   5 -12  -4  111.84   17.33
  -5  12   4  119.62   16.55
   5 -12  -3   32.52    9.29
  -5  12   3   -1.02   10.10
   5 -12  -2    9.91   11.44
  -5  12   2   12.56    9.77
   5 -12  -1   25.76   12.31
  -5  12   1   20.35   13.29
   5 -12   0  222.11   18.09
  -5  12   0  249.94   21.87
   5 -12   1   19.15   12.10
  -5  12  -1   46.93   10.70
   5 -12   2  164.06   17.19
  -5  12  -2  173.44   18.72
   5 -12   3  -12.16    9.97
  -5  12  -3   -3.59   11.02
   5 -12   4   21.10    8.79
  -5  12  -4    9.65   11.93
   5 -12   5   26.85    9.73
  -5  12  -5  -28.25   10.48
   5 -12   6   30.69   12.67
  -5  12  -6   48.84   14.11
   5 -12   7   -6.06   10.18
  -5  12  -7    3.30   11.99
   5 -11 -10   -6.72    9.30
  -5  11  10    1.56   12.27
   5 -11  -9   33.99   12.43
  -5  11   9   16.64   15.09
   5 -11  -8  -19.70   10.17
  -5  11   8   11.15    8.90
   5 -11  -7  197.78   19.61
  -5  11   7  222.55   18.68
   5 -11  -6   18.08    8.67
  -5  11   6   -8.79   12.50
   5 -11  -5  212.93   16.20
  -5  11   5  173.97   18.52
   5 -11  -4    3.87    7.97
  -5  11   4   17.25   12.47
   5 -11  -3   18.96   10.11
  -5  11   3   -0.85    9.00
   5 -11  -2   29.31    9.29
  -5  11   2    5.38   11.83
   5 -11  -1  304.10   18.53
  -5  11   1  344.17   21.50
   5 -11   0   61.54   12.60
  -5  11   0   65.97   10.97
   5 -11   1  166.03   14.23
  -5  11  -1  139.31   14.31
   5 -11   2    1.53    6.80
  -5  11  -2   -1.80    7.34
   5 -11   3   56.81   10.70
  -5  11  -3   92.75   13.69
   5 -11   4   -1.44   10.13
  -5  11  -4   -6.32    8.05
   5 -11   5   35.91   10.67
  -5  11  -5   22.77   11.71
   5 -11   6   61.87   12.95
  -5  11  -6   55.20   11.27
   5 -11   7  118.39   15.64
  -5  11  -7  102.99   17.04
   5 -11   8   22.17    9.17
  -5  11  -8   24.86   11.28
  -5  10  11   -8.73    9.71
   5 -10 -10  -14.37    8.45
  -5  10  10    1.98    9.67
   5 -10  -9   -5.68   10.03
  -5  10   9   14.26    9.57
   5 -10  -8  154.97   17.85
  -5  10   8  148.68   18.99
   5 -10  -7   24.36   10.92
  -5  10   7    1.15   10.16
   5 -10  -6  189.86   18.22
  -5  10   6  175.61   19.39
   5 -10  -5    2.85    9.38
  -5  10   5    4.83    8.65
   5 -10  -4   74.71   12.13
  -5  10   4   34.46   11.78
   5 -10  -3   61.28   10.18
  -5  10   3   65.76   11.74
   5 -10  -2  368.87   20.32
  -5  10   2  338.95   23.45
   5 -10  -1   85.46   10.71
  -5  10   1   56.40   14.23
   5 -10   0  413.04   20.01
  -5  10   0  383.91   21.25
   5 -10   1   16.55    7.91
  -5  10  -1   26.27    8.84
   5 -10   2  167.14   13.05
  -5  10  -2  205.24   16.37
   5 -10   3   -7.59    6.79
  -5  10  -3   -1.52    9.33
   5 -10   4   12.05    7.27
  -5  10  -4   17.19    8.73
   5 -10   5  142.36   14.85
  -5  10  -5  148.57   13.27
   5 -10   6  133.30   13.30
  -5  10  -6  167.09   14.46
   5 -10   7   78.25   13.52
  -5  10  -7   98.14   11.58
   5 -10   8   46.12   11.58
  -5  10  -8   33.05   11.54
  -5  10  -9   46.22   10.59
  -5   9  11   15.45   12.26
   5  -9 -10   21.16   10.37
  -5   9  10   16.88   11.43
   5  -9  -9  308.03   21.26
  -5   9   9  302.19   23.81
   5  -9  -8   20.12    9.87
  -5   9   8    7.82    9.54
   5  -9  -7  176.28   16.16
  -5   9   7  185.39   19.27
   5  -9  -6   14.35    9.09
  -5   9   6   -1.29    8.75
   5  -9  -5   61.06   11.10
  -5   9   5   65.47   11.69
   5  -9  -4   58.28   12.20
  -5   9   4   92.44   12.48
   5  -9  -3  139.11   12.34
  -5   9   3  141.47   13.85
   5  -9  -2  185.57   14.70
  -5   9   2  145.89   13.54
   5  -9  -1  765.31   33.68
  -5   9   1  810.27   31.74
   5  -9   0  110.82   10.57
  -5   9   0  105.58   10.98
   5  -9   1  357.09   17.62
  -5   9  -1  366.21   18.65
   5  -9   2   50.53    8.12
  -5   9  -2   72.85   11.42
   5  -9   3   30.21    8.88
  -5   9  -3   27.93    7.83
   5  -9   4  116.58   13.54
  -5   9  -4  105.05   12.78
   5  -9   5  312.62   20.06
  -5   9  -5  288.11   16.93
   5  -9   6   67.49   11.65
  -5   9  -6   79.06   12.62
   5  -9   7   97.15   13.28
  -5   9  -7   91.83   11.29
  -5   9  -7  106.96   10.02
   5  -9   8   35.36   10.56
  -5   9  -8   29.38    9.12
  -5   9  -8   35.52    8.87
   5  -9   9   14.82    8.20
   5  -9   9  -11.50    9.25
  -5   9  -9   -5.66    7.61
   5  -9  10   31.80   12.18
   5  -9  11   35.98   12.68
  -5   8  12    0.42   12.44
  -5   8  11   13.48   12.50
   5  -8 -10  109.09   11.30
  -5   8  10  136.12   17.24
   5  -8  -9   18.52    8.96
  -5   8   9    1.23   12.00
   5  -8  -8  329.52   20.60
  -5   8   8  322.64   20.10
   5  -8  -7    2.85    8.30
  -5   8   7  -20.27    9.60
   5  -8  -6   23.55    7.56
  -5   8   6   62.23   10.15
   5  -8  -5   11.09    8.13
  -5   8   5    2.63    8.40
   5  -8  -4   87.40   10.71
  -5   8   4   60.19   11.58
   5  -8  -3   51.64    8.30
  -5   8   3   33.35   11.84
   5  -8  -2  901.19   31.27
  -5   8   2  843.99   33.25
   5  -8  -1   95.68    9.69
  -5   8   1   83.31   13.02
   5  -8   0  477.09   22.77
  -5   8   0  506.70   20.94
   5  -8   1   48.16    9.50
  -5   8  -1   78.43    8.89
   5  -8   2   23.64    8.35
  -5   8  -2   16.43    7.19
   5  -8   3   38.80    6.92
  -5   8  -3    3.38    6.94
   5  -8   4  254.13   14.11
  -5   8  -4  245.52   15.68
   5  -8   5   97.24   11.43
  -5   8  -5   96.99   11.49
  -5   8  -5   84.20    7.84
   5  -8   6  115.23   11.71
  -5   8  -6  102.28   11.64
  -5   8  -6  107.57    8.43
   5  -8   7   83.12   10.62
  -5   8  -7   63.44   11.08
  -5   8  -7   77.68    9.29
   5  -8   8   25.17    8.63
   5  -8   8   33.97    9.76
  -5   8  -8   20.14    8.46
   5  -8   9    2.98    8.00
   5  -8   9    5.87    8.10
  -5   8  -9   -2.46    7.69
   5  -8  10   57.71    9.55
   5  -8  10   33.26   10.04
  -5   8 -10   20.44   11.72
   5  -8  11   27.11   11.78
  -5   8 -11   36.99   12.13
   5  -8  12   19.08   10.11
  -5   8 -12   21.09   10.59
  -5   7  12   11.83   13.07
  -5   7  11   33.52   13.02
   5  -7 -10    5.67    7.86
   5  -7 -10   -3.58    8.33
  -5   7  10   17.94   10.84
   5  -7  -9  200.08   16.03
   5  -7  -9  199.39   14.65
  -5   7   9  217.97   18.91
   5  -7  -8   10.99    7.44
   5  -7  -8    6.04    5.93
  -5   7   8   -6.04    9.80
   5  -7  -7  223.26   14.38
   5  -7  -7  180.51   11.42
  -5   7   7  190.11   15.25
   5  -7  -6   50.94    8.77
   5  -7  -6   28.93    5.90
  -5   7   6   53.72   10.10
   5  -7  -5   19.19    6.47
   5  -7  -5   13.74    4.29
  -5   7   5   27.42    8.49
   5  -7  -4   42.58    7.58
  -5   7   4   50.66    9.83
   5  -7  -3  318.38   16.58
  -5   7   3  292.75   20.14
   5  -7  -2  187.36   14.09
  -5   7   2  181.29   13.13
   5  -7  -1  559.02   22.09
  -5   7   1  538.01   22.21
   5  -7   0   35.73    6.96
  -5   7   0   44.79    7.61
   5  -7   1   43.49    6.64
  -5   7  -1   30.56    6.78
   5  -7   2   50.66    8.42
  -5   7  -2   63.94    9.01
   5  -7   3   94.29   10.38
   5  -7   3   93.05    4.82
  -5   7  -3   81.80    8.46
   5  -7   4  307.53   16.45
  -5   7  -4  300.52   13.72
   5  -7   5  293.76   16.65
  -5   7  -5  299.08   17.04
   5  -7   6  235.90   15.41
  -5   7  -6  260.79   13.27
  -5   7  -6  246.47   10.48
   5  -7   7   24.15    6.70
  -5   7  -7   23.81    6.64
   5  -7   8    8.45    7.51
   5  -7   8   23.61    9.22
  -5   7  -8    3.92    5.68
   5  -7   9    4.12    8.24
   5  -7   9    5.35    7.28
  -5   7  -9   -4.48    6.93
   5  -7  10   65.07   11.64
   5  -7  10   53.52   10.31
  -5   7 -10   50.48   11.15
   5  -7  11   57.32   11.61
  -5   7 -11   36.31    9.91
   5  -7  12   54.19   12.19
  -5   7 -12   -0.77   10.47
   5  -6 -12   -8.38    8.39
  -5   6  12   -4.42   11.98
   5  -6 -11    9.12    7.77
  -5   6  11    6.05    9.27
   5  -6 -10  127.00   13.60
  -5   6  10  141.16   15.26
   5  -6  -9   -0.12    6.87
   5  -6  -9   -0.05    7.92
  -5   6   9   -9.04    8.33
   5  -6  -8  174.69   10.52
   5  -6  -8  142.99   12.49
  -5   6   8  138.37   13.24
   5  -6  -7   15.88    7.34
   5  -6  -7   19.87    6.42
  -5   6   7    0.52   10.08
   5  -6  -6    6.86    7.52
   5  -6  -6   23.53    6.27
  -5   6   6   37.36    8.49
   5  -6  -5   37.67    6.51
   5  -6  -5   33.24    7.76
  -5   6   5    9.06    9.61
   5  -6  -4  799.47   26.80
   5  -6  -4  751.20   18.70
  -5   6   4  836.17   28.86
   5  -6  -3  348.64    8.70
   5  -6  -3  398.92   15.71
  -5   6   3  419.27   17.70
   5  -6  -2  691.43   23.64
  -5   6   2  732.50   25.27
   5  -6  -1   68.56    7.34
  -5   6   1   71.23    8.47
   5  -6   0  130.77   10.60
  -5   6   0  157.56   11.23
   5  -6   1   35.59    6.30
  -5   6  -1   36.93    6.30
   5  -6   2  145.72    9.34
   5  -6   2  161.43    5.30
  -5   6  -2  184.93    9.64
   5  -6   3  353.09   14.50
   5  -6   4  660.66   22.10
  -5   6  -4  654.29   20.90
   5  -6   5  273.15   14.86
   5  -6   5  253.65   10.79
  -5   6  -5  276.44   12.59
   5  -6   6  119.72   11.00
   5  -6   6  128.98    9.50
  -5   6  -6  122.60   10.11
   5  -6   7   51.09    8.03
   5  -6   7   57.29    8.45
   5  -6   7   61.87    9.38
   5  -6   8    2.80    7.48
   5  -6   8    9.61    6.82
   5  -6   8   17.18    7.63
   5  -6   9   47.18    8.29
   5  -6   9   46.88    9.27
  -5   6  -9   36.90    7.55
   5  -6  10   54.50   10.53
  -5   6 -10   53.61    8.15
  -5   6 -10   49.83   10.19
   5  -6  11  121.91   13.70
  -5   6 -11  105.60   12.15
  -5   6 -11   85.53   13.66
   5  -6  12   59.45   11.59
  -5   6 -12   67.33   11.33
   5  -6  13   62.80   11.37
  -5   6 -13   58.24   11.85
   5  -5 -12    1.36   10.48
  -5   5  12   -3.90    9.33
   5  -5 -11   88.44   14.75
  -5   5  11   94.36   16.66
   5  -5 -10    4.27    9.56
  -5   5  10  -12.57    8.74
   5  -5  -9  157.88   11.55
   5  -5  -9  150.05   15.55
  -5   5   9  200.23   15.68
   5  -5  -8   -4.28    5.87
   5  -5  -8    7.36    6.97
  -5   5   8    4.69    7.25
   5  -5  -7    3.74    6.52
   5  -5  -7   24.08    6.99
  -5   5   7    7.69    7.49
   5  -5  -6    7.21    5.28
   5  -5  -6   -2.24    5.29
  -5   5   6  -16.33    8.20
   5  -5  -5  341.35   15.25
   5  -5  -5  372.77   13.81
  -5   5   5  363.84   21.15
   5  -5  -4  242.23   11.27
   5  -5  -4  243.90    9.65
  -5   5   4  237.29   13.92
   5  -5  -3 1252.65   35.02
   5  -5  -3 1235.85   24.07
   5  -5  -2  371.14   15.20
   5  -5  -2  368.64    8.59
  -5   5   2  364.33   17.42
   5  -5  -1  402.17   15.23
  -5   5   1  425.20   16.10
   5  -5   0   28.26    7.15
   5  -5   0   33.67    2.25
  -5   5   0   20.01    6.20
   5  -5   1   54.41    3.23
   5  -5   1   37.75    5.71
  -5   5  -1   50.93    6.73
   5  -5   2  628.60   11.44
  -5   5  -2  637.73   18.37
   5  -5   3  778.57   16.70
  -5   5  -3  822.68   21.99
   5  -5   4  592.95   21.43
   5  -5   4  623.89   15.78
  -5   5  -4  615.86   19.28
   5  -5   5  231.83   11.25
   5  -5   5  247.93   10.13
  -5   5  -5  200.23   10.94
   5  -5   6  107.01    8.48
   5  -5   6  104.43    7.91
  -5   5  -6  106.30    7.09
   5  -5   7   18.73    5.63
   5  -5   7   23.04    5.91
   5  -5   7   21.75    6.33
   5  -5   8   18.11    6.95
   5  -5   8   22.55    6.65
   5  -5   8    3.80    5.98
   5  -5   9   48.06    9.12
   5  -5   9   41.00    8.49
   5  -5   9   35.36    9.38
   5  -5  10  264.35   15.84
   5  -5  10  265.85   16.85
  -5   5 -10  310.18   15.49
   5  -5  11   51.58    8.52
  -5   5 -11   62.66    9.18
  -5   5 -11   36.51    9.26
   5  -5  12  143.26   14.14
  -5   5 -12  142.71   13.48
   5  -5  13   12.89    9.29
  -5   5 -13   -0.69   10.73
   5  -5  14    0.97    7.71
  -5   5 -14   10.31   11.27
   5  -4 -12   75.72   16.79
  -5   4  12  113.40   17.65
   5  -4 -11   -3.29    9.16
  -5   4  11   36.46   12.25
   5  -4 -10  239.08   16.64
  -5   4  10  228.33   18.61
   5  -4  -9    1.65    9.08
  -5   4   9   16.27   10.16
   5  -4  -8   67.88    7.03
   5  -4  -8   72.50    8.91
  -5   4   8   91.23   13.07
   5  -4  -7   -6.82    4.44
   5  -4  -7    5.12    6.46
  -5   4   7   14.12    8.11
   5  -4  -6  203.75   10.17
   5  -4  -6  190.18   10.81
  -5   4   6  201.17   13.94
   5  -4  -5   94.79    6.58
   5  -4  -5  105.59    9.08
  -5   4   5  102.76   11.75
   5  -4  -4 1441.41   33.80
  -5   4   4 1461.56   44.75
   5  -4  -3  788.88   23.01
   5  -4  -3  774.49   18.69
  -5   4   3  816.26   25.37
   5  -4  -2  735.11   21.15
   5  -4  -2  708.63   15.59
  -5   4   2  694.96   21.97
   5  -4  -1   55.91    3.93
   5  -4  -1   60.11    7.54
  -5   4   1   82.81    8.86
   5  -4   0   51.47    6.67
   5  -4   0   32.02    3.21
  -5   4   0   38.49    6.16
   5  -4   1  551.08   16.88
   5  -4   1  506.04   10.58
  -5   4  -1  531.42   17.09
   5  -4   2  106.27    9.36
   5  -4   2  133.61    5.55
  -5   4  -2  120.43    6.97
   5  -4   3 1169.01   21.88
   5  -4   3 1139.77   32.38
  -5   4  -3 1191.31   26.70
   5  -4   4  885.14   19.41
   5  -4   4  869.42   23.99
  -5   4  -4  861.63   21.88
   5  -4   5  589.22   20.86
   5  -4   5  628.09   16.56
  -5   4  -5  597.58   17.00
   5  -4   6   19.39    5.18
   5  -4   6    9.39    6.42
   5  -4   7   20.12    6.06
   5  -4   7    9.25    5.91
   5  -4   7    7.31    6.58
   5  -4   8  211.83   13.39
   5  -4   8  215.30   12.07
   5  -4   8  204.91   12.43
   5  -4   9  153.53   12.64
   5  -4   9  156.37   11.46
  -5   4  -9  167.83    9.67
   5  -4  10   73.63   12.06
   5  -4  10   96.96   10.17
  -5   4 -10  111.82    9.52
   5  -4  11  181.49   15.95
   5  -4  11  174.74   11.19
  -5   4 -11  150.93   11.65
   5  -4  12   29.57    9.16
   5  -4  12   18.14    8.60
  -5   4 -12   12.27    8.24
   5  -4  13    7.59    8.62
  -5   4 -13    0.09    8.13
   5  -4  14   -9.65    7.76
  -5   4 -14   -7.68   10.79
   5  -3 -12    1.47   11.82
  -5   3  12   18.08   13.19
   5  -3 -11  215.99   17.91
  -5   3  11  195.88   18.55
   5  -3 -10   22.15   10.95
  -5   3  10   11.45    9.31
   5  -3  -9  108.33   11.38
  -5   3   9  129.08   15.86
   5  -3  -8   28.80    5.43
   5  -3  -8   31.05   10.16
  -5   3   8   38.35    9.10
   5  -3  -7   72.55    6.28
   5  -3  -7  106.51   10.72
  -5   3   7   64.08   12.44
   5  -3  -6   51.13    6.04
   5  -3  -6   60.65    8.85
  -5   3   6   56.88   10.83
   5  -3  -5  843.93   22.20
  -5   3   5  886.69   29.09
   5  -3  -4  465.03   15.04
   5  -3  -4  478.88   14.89
  -5   3   4  467.27   20.18
   5  -3  -3  921.56   24.48
   5  -3  -3  941.07   22.84
  -5   3   3  905.26   26.49
   5  -3  -2    8.57    4.22
   5  -3  -2    4.60    4.97
  -5   3   2    7.33    6.23
   5  -3  -1  298.92    9.02
   5  -3  -1  289.54   11.66
  -5   3   1  300.68   11.85
   5  -3   0   69.16    7.18
   5  -3   0   66.18    5.09
  -5   3   0   57.91    8.12
   5  -3   1  628.05   17.55
   5  -3   1  605.18   12.25
  -5   3  -1  591.69   15.99
   5  -3   2  800.53   20.51
   5  -3   2  741.42   14.89
   5  -3   3 1114.71   21.64
   5  -3   3 1065.84   26.32
  -5   3  -3 1051.68   23.08
   5  -3   4  251.73   10.35
  -5   3  -4  241.19    8.59
   5  -3   5  133.64    7.44
   5  -3   5  131.42    7.80
  -5   3  -5  109.41    6.82
   5  -3   6   37.77    5.14
   5  -3   6   27.63    6.77
   5  -3   6   49.19    5.69
   5  -3   7   88.25    7.07
   5  -3   7  109.83    8.97
   5  -3   8  246.98   11.55
   5  -3   8  223.93   10.98
   5  -3   9  322.48   14.29
   5  -3   9  336.07   14.99
  -5   3  -9  315.61   14.94
   5  -3  10  125.81   12.56
   5  -3  10  109.40   10.09
  -5   3 -10  119.41    9.59
   5  -3  11   14.36    8.51
   5  -3  11    1.76    5.42
  -5   3 -11    6.70    6.37
   5  -3  12   -7.87    6.83
   5  -3  12   24.97    8.76
  -5   3 -12   -0.29    6.37
   5  -3  13   20.39    9.74
   5  -3  13    2.75    6.97
   5  -3  14   32.28   11.06
  -5   3 -14   55.17   10.39
  -5   3 -15   -6.80   11.61
   5  -2 -12   74.71   17.27
  -5   2  12  105.57   16.23
   5  -2 -11   12.16    9.55
  -5   2  11   29.36   10.36
   5  -2 -10   80.28   12.15
  -5   2  10   91.40   13.48
   5  -2  -9   23.63    8.83
  -5   2   9   12.45    8.22
   5  -2  -8   13.82    9.48
  -5   2   8   15.32    8.02
   5  -2  -7   14.70    3.96
   5  -2  -7    2.03    8.41
  -5   2   7    7.63    9.31
   5  -2  -6  264.79    8.88
   5  -2  -6  245.49   15.19
  -5   2   6  246.68   14.88
   5  -2  -5  277.46    9.62
   5  -2  -5  286.53   12.77
  -5   2   5  302.55   14.79
   5  -2  -4 1100.70   24.97
   5  -2  -4 1054.68   29.77
  -5   2   4 1111.96   32.54
   5  -2  -3  337.21   12.95
   5  -2  -3  348.39   10.63
  -5   2   3  350.76   14.07
   5  -2  -2   14.71    4.55
   5  -2  -2   14.40    4.22
  -5   2   2   28.28    5.49
   5  -2  -1   94.11    6.87
   5  -2  -1   63.92    6.04
  -5   2   1   77.36    8.15
   5  -2   0  159.19    7.47
   5  -2   0  155.17    7.13
  -5   2   0  138.11    9.65
   5  -2   1  749.89   15.71
   5  -2   1  733.23   20.46
   5  -2   2  876.21   21.56
   5  -2   2  891.76   17.94
  -5   2  -2  904.01   19.67
   5  -2   3  652.24   14.95
   5  -2   3  620.25   16.70
   5  -2   4  395.44   14.43
   5  -2   4  375.57   11.30
  -5   2  -4  381.95   10.14
   5  -2   5   30.16    4.99
   5  -2   5   24.30    4.71
  -5   2  -5   13.42    3.81
   5  -2   6    1.89    4.65
   5  -2   6   -6.20    5.51
   5  -2   6    5.93    3.57
   5  -2   7   97.09    7.34
   5  -2   7  122.03    6.55
   5  -2   8   40.02    6.35
   5  -2   8   47.04    5.90
  -5   2  -8   35.41    5.85
   5  -2   9  759.21   22.15
   5  -2   9  741.85   27.43
  -5   2  -9  788.32   23.65
   5  -2  10   27.17    6.90
   5  -2  10   25.31    6.14
  -5   2 -10   15.94    5.61
   5  -2  11  125.61   10.59
   5  -2  11  139.48   11.44
  -5   2 -11  141.69    9.68
   5  -2  12    9.89    7.12
   5  -2  12   26.47    8.01
  -5   2 -12    8.93    7.37
   5  -2  13   50.26    8.60
   5  -2  13   34.57    9.21
  -5   2 -13   17.82    8.92
   5  -2  14   15.32    8.45
   5  -2  14   13.69    8.87
  -5   2 -15  105.28   14.47
   5  -1 -12    6.29   10.64
  -5   1  12   17.27   10.96
   5  -1 -11   71.96   16.37
  -5   1  11   81.20   16.79
   5  -1 -10   12.67   10.65
  -5   1  10   -8.66   10.98
   5  -1  -9   -4.55   10.22
  -5   1   9    3.86    6.96
   5  -1  -8   -5.91    8.18
  -5   1   8   -9.38    7.69
   5  -1  -7  297.47   16.95
  -5   1   7  333.32   17.59
   5  -1  -6  265.30   16.30
   5  -1  -6  235.46    8.46
  -5   1   6  278.77   14.85
   5  -1  -5  739.57   15.99
   5  -1  -5  726.08   26.24
  -5   1   5  776.95   28.25
   5  -1  -4   69.76    4.80
   5  -1  -4   96.64    7.48
  -5   1   4   73.17    7.66
   5  -1  -3  155.75    6.91
   5  -1  -3  170.72    9.77
  -5   1   3  119.58    9.12
   5  -1  -2    0.40    3.48
   5  -1  -2    5.88    4.98
  -5   1   2    0.93    4.35
   5  -1  -1   20.90    3.54
   5  -1  -1   17.05    4.50
  -5   1   1   14.86    4.83
   5  -1   0 2246.93   43.34
   5  -1   0 2227.62   42.02
  -5   1   0 2193.31   44.36
   5  -1   1 1553.36   30.47
   5  -1   2 2198.82   43.67
  -5   1  -2 2221.06   37.27
   5  -1   3  158.86    8.07
   5  -1   3  165.57    6.67
  -5   1  -3  170.45    5.99
   5  -1   4  206.45    8.89
   5  -1   4  212.42    9.23
  -5   1  -4  209.16    6.12
   5  -1   5    2.78    3.53
   5  -1   5    9.34    4.40
  -5   1  -5    3.99    2.68
   5  -1   6   24.81    4.64
  -5   1  -6   22.01    4.83
   5  -1   7  200.17    7.05
   5  -1   7  214.80   11.03
  -5   1  -7  213.55    9.37
   5  -1   8  594.74   14.84
   5  -1   8  570.09   18.57
  -5   1  -8  575.25   19.26
   5  -1   9  299.17   14.60
   5  -1   9  304.26   12.05
  -5   1  -9  320.99   12.27
   5  -1  10  525.01   16.80
   5  -1  10  519.20   20.66
  -5   1 -10  568.43   21.25
   5  -1  11   14.05    6.01
   5  -1  11   29.95    7.51
  -5   1 -11   23.85    7.48
   5  -1  12   20.32   10.37
   5  -1  12   32.19    7.31
  -5   1 -12   33.02    8.39
   5  -1  13   10.70    7.70
   5  -1  13    9.09    6.86
  -5   1 -13    2.56    7.04
   5  -1  14  145.05   14.58
   5  -1  14  115.50   12.42
  -5   1 -14  143.81   13.19
   5  -1  15   -2.50    8.89
  -5   1 -16   76.78   13.86
   5   0 -12   77.06   15.18
  -5   0  12   99.05   15.84
   5   0 -11   13.04   13.44
  -5   0  11   30.58   13.77
   5   0 -10   19.83    9.08
  -5   0  10    0.23    9.39
   5   0  -9  -11.26    8.48
  -5   0   9   -8.49   10.65
   5   0  -8  147.31   15.26
  -5   0   8  128.28   13.84
   5   0  -7  117.30   13.68
  -5   0   7   72.43   13.09
   5   0  -6  682.53   29.44
  -5   0   6  688.06   27.96
   5   0  -5  262.44    6.97
   5   0  -5  324.73   15.54
  -5   0   5  296.75   14.47
   5   0  -4  134.00    5.74
   5   0  -4  128.50   11.04
  -5   0   4  134.82    8.87
   5   0  -3    4.60    3.17
   5   0  -3   -5.95    5.88
   5   0  -2    4.92    3.14
   5   0  -2    1.99    4.30
  -5   0   2   10.47    4.46
   5   0  -1  589.76   13.86
   5   0  -1  602.42   18.05
  -5   0   1  620.68   16.17
   5   0   0 1308.34   26.00
   5   0   1 2919.08   54.18
  -5   0  -1 2931.47   49.43
   5   0   2 1664.56   33.13
   5   0   2 1637.17   32.73
   5   0   3  393.97   12.14
   5   0   3  414.33   11.03
  -5   0  -3  437.50    9.14
   5   0   4   -9.04    4.65
  -5   0  -4   -4.83    2.71
  -5   0  -4    1.00    2.38
   5   0   5   10.03    5.14
  -5   0  -5    3.94    4.96
  -5   0  -5   10.43    2.15
   5   0   6  333.58   10.82
  -5   0  -6  328.00    6.42
  -5   0  -6  333.19   11.76
   5   0   7  599.01   19.30
   5   0   7  568.75   11.59
  -5   0  -7  569.13   16.45
   5   0   8   21.53    3.55
   5   0   8   20.57    7.08
  -5   0  -8   29.61    5.36
   5   0   9  329.90   14.35
   5   0   9  320.77   10.16
  -5   0  -9  333.90   13.03
   5   0  10    0.30    8.02
   5   0  10   16.44    4.40
  -5   0 -10    7.61    6.70
   5   0  11    4.02    5.11
   5   0  11   18.99    8.40
  -5   0 -11   13.78    7.07
   5   0  12   38.83   11.28
   5   0  12   58.03    7.34
  -5   0 -12   46.36    8.89
   5   0  13   96.81   12.10
   5   0  13   85.14    9.49
  -5   0 -13   93.30   10.46
   5   0  14   -5.27    6.90
   5   0  14   -1.38   10.62
  -5   0 -14   -2.75    7.07
   5   0  15  118.48   17.48
   5   0  16   17.82   13.24
   5   1 -12   10.50   11.47
  -5  -1  12   20.15   10.92
   5   1 -11   29.65   13.82
  -5  -1  11   10.48   13.18
   5   1 -10    0.76    9.08
  -5  -1  10    3.79   11.21
   5   1  -9    9.02    8.98
  -5  -1   9   11.64    8.92
   5   1  -8   88.03   13.92
  -5  -1   8   80.21   11.98
   5   1  -7  430.49   21.82
  -5  -1   7  489.26   22.89
   5   1  -6  252.46   18.02
  -5  -1   6  251.83   17.93
   5   1  -5  193.74   13.07
  -5  -1   5  217.68   14.19
   5   1  -4  100.40    8.91
  -5  -1   4  135.11    9.51
   5   1  -3   -9.24    6.07
  -5  -1   3    3.71    4.28
   5   1  -2   40.22    7.43
  -5  -1   2   34.04    6.13
   5   1  -1  310.60    8.05
   5   1  -1  314.67   11.83
  -5  -1   1  340.13   11.73
   5   1   0 1275.71   29.72
   5   1   2 1762.63   36.74
   5   1   3  115.57    6.44
  -5  -1  -3   96.16    3.28
  -5  -1  -3  102.47    6.86
   5   1   4   12.24    4.77
  -5  -1  -4    3.11    1.39
  -5  -1  -4   -3.08    4.05
   5   1   5  148.93    7.55
  -5  -1  -5  123.40    6.93
  -5  -1  -6  793.06    8.86
  -5  -1  -6  867.25   22.32
   5   1   7   51.12    7.33
  -5  -1  -7   41.77    7.18
   5   1   8  259.07    7.29
   5   1   8  258.13   11.29
  -5  -1  -8  260.61   10.83
   5   1   9    5.36    2.95
   5   1   9    5.38    5.55
  -5  -1  -9    4.81    6.25
   5   1  10   49.65    8.05
   5   1  10   56.70    5.65
  -5  -1 -10   49.07    8.44
   5   1  11   -1.98    4.00
   5   1  11    0.38    7.54
  -5  -1 -11   -1.36    5.29
   5   1  12  129.28    8.67
   5   1  12  149.65   14.89
  -5  -1 -12  161.63   10.51
   5   1  13   11.12    5.57
   5   1  13   -5.09    8.25
  -5  -1 -13   10.01    6.32
   5   1  14  173.18   18.08
   5   1  14  159.20   12.15
  -5  -1 -14  186.37   13.97
   5   1  15   -2.63    7.85
   5   1  16   49.43   11.77
   5   2 -11    4.92   13.67
  -5  -2  11  -19.73   12.66
   5   2 -10   16.56   10.84
  -5  -2  10    8.25    9.90
   5   2  -9   61.21   11.77
  -5  -2   9   62.27   11.28
   5   2  -8  113.81   15.86
  -5  -2   8  111.82   13.04
   5   2  -7  154.25   14.69
  -5  -2   7  177.06   14.18
   5   2  -6  481.39   22.81
  -5  -2   6  518.38   24.45
   5   2  -5  134.91   11.17
  -5  -2   5  130.50   12.05
   5   2  -4    1.96    8.21
  -5  -2   4   24.45    5.78
   5   2  -3   32.90    6.86
  -5  -2   3   60.48    7.65
   5   2  -2  339.03   15.43
  -5  -2   2  329.15   12.79
  -5  -2   1 1274.48   28.40
  -5  -2   1 1274.70   20.61
  -5  -2   0  586.55   12.44
  -5  -2   0  662.47   15.04
   5   2   1  426.97   14.91
  -5  -2  -1  426.20   10.47
  -5  -2  -1  419.78   10.97
   5   2   2  272.43   11.52
  -5  -2  -2  275.81    9.65
  -5  -2  -2  288.33    6.88
   5   2   3   45.40    6.46
  -5  -2  -3   23.22    5.51
   5   2   4   71.62    6.39
  -5  -2  -4   75.67    7.31
   5   2   5  628.39   17.20
  -5  -2  -5  625.51   18.67
   5   2   6   55.66    5.94
  -5  -2  -6   44.36    5.78
   5   2   7  541.26   17.27
  -5  -2  -7  575.72   18.71
   5   2   8  106.88    8.19
   5   2   8  103.68    3.49
  -5  -2  -8  111.54    9.13
   5   2   9   83.49    7.65
   5   2   9   64.79    3.70
  -5  -2  -9   73.10    8.39
   5   2  10    6.86    7.03
   5   2  10   -0.65    2.92
  -5  -2 -10   13.15    6.39
   5   2  11  151.24   11.11
   5   2  11  115.53    7.53
  -5  -2 -11  135.22   11.49
   5   2  12    7.32    8.14
   5   2  12    0.03    4.10
  -5  -2 -12   -3.23    6.86
   5   2  13  249.54   12.83
   5   2  13  319.55   21.26
  -5  -2 -13  281.42   16.70
   5   2  14   -4.17    8.37
  -5  -2 -14   -5.20    8.03
   5   2  15  113.51   13.88
  -5  -2 -15  112.26   12.00
   5   2  16   12.03    9.33
   5   2  17    3.48   10.51
   5   3 -11   -4.30   13.88
  -5  -3  11   -9.88   13.21
   5   3 -10   13.20   13.05
  -5  -3  10    9.71   10.15
   5   3  -9  113.78   19.42
  -5  -3   9  142.35   17.52
   5   3  -8   44.35   14.46
  -5  -3   8   66.70   10.75
   5   3  -7  258.44   20.42
  -5  -3   7  220.15   17.90
   5   3  -6   18.11   10.21
  -5  -3   6   18.13    7.97
   5   3  -5  131.57   11.59
  -5  -3   5  106.51    9.84
   5   3  -4    1.12    8.15
  -5  -3   4   -6.87    5.64
   5   3  -3   19.78    8.11
  -5  -3   3   26.21    5.67
  -5  -3   2 1465.80   37.17
   5   3  -1  772.76   23.35
  -5  -3   1  778.76   21.31
  -5  -3   1  799.96   14.86
   5   3   0  528.85   20.05
  -5  -3   0  529.13   11.87
  -5  -3   0  565.13   15.45
   5   3   1  427.58   16.57
  -5  -3  -1  448.31   11.65
   5   3   2   -2.64    4.28
  -5  -3  -2    1.31    3.31
  -5  -3  -2    0.08    2.46
   5   3   3    1.23    4.15
  -5  -3  -3    8.30    2.50
  -5  -3  -3   -6.07    3.71
  -5  -3  -4 1238.70   28.98
   5   3   5  214.05    9.73
   5   3   6  604.24   17.87
  -5  -3  -6  609.63   20.02
   5   3   7  140.62    8.13
  -5  -3  -7  107.59    9.04
   5   3   8  649.63   22.16
  -5  -3  -8  637.05   22.12
   5   3   9   -0.49    2.08
   5   3   9    0.15    5.05
  -5  -3  -9   -4.86    4.91
   5   3  10  132.67   12.03
   5   3  10  124.27    4.93
  -5  -3 -10  150.32   11.22
   5   3  11   52.69   10.13
  -5  -3 -11   35.03    9.02
   5   3  12  161.15   13.10
  -5  -3 -12  197.16   14.13
   5   3  13    7.97    5.18
   5   3  13   18.38    8.12
  -5  -3 -13   -3.48    7.97
   5   3  14  205.34   15.91
  -5  -3 -14  230.34   16.69
   5   3  15   -1.59   10.71
  -5  -3 -15    6.79    8.40
   5   3  16   -5.60    8.68
   5   3  17   15.26   12.59
   5   4 -11    5.90   11.28
  -5  -4  11  -20.89   13.49
   5   4 -10   43.81   13.68
  -5  -4  10   60.70   12.63
   5   4  -9   19.92   11.80
  -5  -4   9   49.40   10.70
   5   4  -8  104.98   14.73
  -5  -4   8  111.96   15.03
   5   4  -7   24.26    9.81
  -5  -4   7   40.76   10.82
   5   4  -6   19.43    8.37
  -5  -4   6   -7.78    8.82
   5   4  -5  -16.06    8.88
  -5  -4   5   19.07    7.86
   5   4  -4    3.52    8.12
   5   4  -3  293.80   16.99
  -5  -4   3  321.52   13.92
   5   4  -2  624.55   23.08
  -5  -4   2  590.15   10.98
  -5  -4   2  624.27   18.86
   5   4  -1  749.20   22.89
  -5  -4   1  761.79   20.02
  -5  -4   1  737.51   14.58
   5   4   0  244.31   11.91
  -5  -4   0  216.01    8.80
  -5  -4   0  250.28    7.80
  -5  -4  -1  562.94   13.44
  -5  -4  -1  544.76   13.80
   5   4   2   52.67    6.67
  -5  -4  -2   69.04    5.51
  -5  -4  -2   68.08    4.75
   5   4   3   26.44    6.48
  -5  -4  -3   25.35    2.90
  -5  -4  -3   25.13    4.60
   5   4   4    9.38    5.61
  -5  -4  -4    9.21    1.85
  -5  -4  -4    4.30    4.63
   5   4   5  732.06   20.36
  -5  -4  -5  764.71   20.83
   5   4   6   31.74    6.73
  -5  -4  -6   11.62    5.84
   5   4   7  609.08   18.44
   5   4   8   -6.58    4.93
  -5  -4  -8    0.47    4.87
   5   4   9    7.77    5.77
   5   4   9   16.03    2.40
  -5  -4  -9   19.63    7.09
   5   4  10  122.08   11.49
   5   4  10  122.93    4.67
  -5  -4 -10  154.44   11.44
   5   4  11  158.13   11.12
   5   4  11  123.29    6.44
  -5  -4 -11  107.43   10.31
   5   4  12   -1.02    4.51
   5   4  12   -0.14    8.61
  -5  -4 -12   19.00    7.47
   5   4  13  254.46   16.54
  -5  -4 -13  258.35   16.77
   5   4  14   -0.46    7.10
  -5  -4 -14   -1.80    8.14
   5   4  15    5.71   10.65
  -5  -4 -15   21.55    9.42
   5   4  16    5.06    8.88
  -5  -4 -16   -7.04    8.44
   5   4  17   93.86   17.98
   5   5 -10   37.17   17.99
  -5  -5  10   65.03   13.00
   5   5  -9  125.14   20.42
   5   5  -8   84.01   14.07
  -5  -5   8  110.03   12.39
   5   5  -7   27.86   13.85
  -5  -5   7   52.95    9.72
   5   5  -6   65.45   12.55
  -5  -5   6   79.56   11.20
   5   5  -5   23.75    8.85
  -5  -5   5   21.17    7.26
   5   5  -4   86.58   10.95
  -5  -5   4  101.86    9.14
   5   5  -3  125.98   11.16
  -5  -5   3  157.64    9.68
   5   5  -2  610.25   21.61
  -5  -5   2  626.38   19.80
  -5  -5   2  582.32   11.85
   5   5  -1  302.36   14.04
  -5  -5   1  281.99    8.43
  -5  -5   1  316.70   13.29
   5   5   0  507.93   19.95
  -5  -5   0  525.90   14.10
   5   5   1   75.57    8.07
  -5  -5  -1   83.08    6.08
  -5  -5  -1   73.83    6.01
   5   5   2   -0.10    5.27
  -5  -5  -2    7.40    3.61
  -5  -5  -2    6.14    4.74
   5   5   3   51.03    6.05
  -5  -5  -3   40.91    3.95
  -5  -5  -3   42.43    6.64
   5   5   4  653.36   18.75
  -5  -5  -4  645.38   12.12
  -5  -5  -4  652.92   18.58
   5   5   5    1.29    1.92
   5   5   5   -3.75    5.19
  -5  -5  -5    5.28    4.49
   5   5   6  754.24   23.31
  -5  -5  -6  789.59   22.74
   5   5   7   25.56    5.44
   5   5   7   15.15    1.89
  -5  -5  -7   19.40    7.59
   5   5   8   -6.85    4.94
   5   5   8    1.24    1.67
  -5  -5  -8  -12.80    5.91
   5   5   9   43.39    6.79
   5   5   9   33.67    2.92
  -5  -5  -9   45.39    6.96
   5   5  10  198.72   11.55
   5   5  10  174.53    6.37
  -5  -5 -10  204.94   13.64
   5   5  11    5.35    3.15
   5   5  11   -2.27    7.92
  -5  -5 -11   22.50    7.71
   5   5  12  203.48   15.98
  -5  -5 -12  196.28   15.89
   5   5  13   12.58    8.00
  -5  -5 -13    9.10    7.43
   5   5  14   84.91   10.84
  -5  -5 -14   63.98   12.73
   5   5  15    2.05    7.99
  -5  -5 -15   10.07    9.16
   5   5  16   70.31   14.74
  -5  -5 -16   63.83   12.83
   5   5  17   24.76   11.56
   5   6 -10   46.55   15.10
  -5  -6  10   57.34   13.59
   5   6  -9   54.17   13.52
  -5  -6   9   52.16   11.82
   5   6  -8  121.21   18.20
  -5  -6   8  110.90   17.29
   5   6  -7   19.99   11.48
  -5  -6   7   44.98   12.21
   5   6  -6   13.08    8.85
  -5  -6   6    7.83    7.68
   5   6  -5   44.27   12.01
  -5  -6   5   43.27    8.95
   5   6  -4   35.54   10.66
  -5  -6   4   18.15    8.99
   5   6  -3  480.57   21.25
   5   6  -2   62.06   10.57
  -5  -6   2   71.09    7.50
   5   6  -1  199.82   11.53
  -5  -6   1  188.13    9.28
  -5  -6   1  170.98    7.19
   5   6   0  113.26    8.66
  -5  -6   0  104.18    6.55
  -5  -6   0  106.00    7.36
   5   6   1   37.33    6.30
  -5  -6  -1   34.02    4.79
  -5  -6  -1   22.12    4.83
   5   6   2   19.64    6.74
  -5  -6  -2   20.40    4.74
  -5  -6  -2    8.46    5.55
   5   6   3  851.30   25.17
  -5  -6  -3  830.82   18.50
  -5  -6  -3  800.43   22.67
   5   6   4   23.65    6.82
  -5  -6  -4   25.31    3.91
  -5  -6  -4    9.96    5.33
   5   6   5  313.52    7.43
   5   6   5  329.97   14.03
  -5  -6  -5  318.74   13.32
   5   6   6   56.39    3.36
   5   6   6   71.03    6.71
  -5  -6  -6   47.59    8.39
   5   6   7   83.30    8.56
  -5  -6  -7   66.62    8.10
   5   6   8   36.78    6.20
  -5  -6  -8   45.22    7.65
   5   6   9  306.76    7.46
   5   6   9  339.72   15.66
  -5  -6  -9  350.06   15.16
   5   6  10    6.83    5.77
   5   6  10    5.19    2.86
  -5  -6 -10   23.53    8.09
   5   6  11  411.42   21.83
  -5  -6 -11  464.14   20.59
   5   6  12   -9.07    7.79
  -5  -6 -12   22.07    8.70
   5   6  13   32.51    8.73
  -5  -6 -13   33.67    9.86
   5   6  14   -1.23    9.52
  -5  -6 -14  -14.87    9.79
   5   6  15   18.03   11.60
  -5  -6 -15   31.03   10.91
   5   6  16   11.73    9.42
  -5  -6 -16   18.02    8.87
   5   6  17   61.75   15.87
   5   7  -9   28.25   12.56
  -5  -7   9   24.62   12.19
   5   7  -8   31.29   14.20
  -5  -7   8   24.94   12.35
   5   7  -7    6.16    9.86
  -5  -7   7    4.64    8.01
   5   7  -6    7.77    9.32
  -5  -7   6   20.09    7.86
   5   7  -5   12.60   11.53
  -5  -7   5   30.66    8.17
   5   7  -4  274.32   20.38
  -5  -7   4  303.48   18.63
   5   7  -3   90.70   11.28
  -5  -7   3   96.49    9.80
   5   7  -2  143.14   11.24
  -5  -7   2  127.48   11.76
   5   7  -1  149.01   11.31
  -5  -7   1  150.25    7.37
  -5  -7   1  162.98    9.23
   5   7   0   14.34    6.23
  -5  -7   0    7.29    5.96
  -5  -7   0    4.00    4.57
   5   7   1    3.78    6.99
  -5  -7  -1    7.06    5.27
  -5  -7  -1    1.63    5.22
   5   7   2  196.54   12.29
  -5  -7  -2  194.40   10.21
   5   7   3   30.16    5.88
  -5  -7  -3   27.36    5.19
  -5  -7  -3   25.13    6.68
   5   7   4  657.89   21.95
  -5  -7  -4  639.27   19.17
  -5  -7  -4  591.53   15.38
   5   7   5   17.55    5.07
   5   7   5    5.82    3.36
  -5  -7  -5   26.10    7.18
   5   7   6  177.54    6.48
   5   7   6  183.95   11.66
  -5  -7  -6  190.39   10.53
   5   7   7   20.73    7.39
   5   7   7   20.16    3.91
  -5  -7  -7   29.18    8.21
   5   7   8   73.35    7.12
   5   7   8   58.31    4.31
  -5  -7  -8   58.99   10.42
   5   7   9   16.03    3.82
   5   7   9   20.95    7.27
  -5  -7  -9   44.04    7.57
   5   7  10  301.94   13.86
   5   7  10  254.82    9.17
  -5  -7 -10  311.40   16.03
   5   7  11   44.30    9.50
  -5  -7 -11   46.99    9.08
   5   7  12  272.16   15.55
  -5  -7 -12  262.07   19.35
   5   7  13    8.79    8.51
  -5  -7 -13  -10.03    7.18
   5   7  14   19.49    8.36
  -5  -7 -14   16.33    8.61
   5   7  15   14.31    9.83
  -5  -7 -15   26.31   10.67
   5   7  16   86.89   13.32
  -5  -7 -16   74.30   14.28
   5   7  17    6.28   13.07
  -5  -7 -17    9.37   11.02
   5   8  -8   16.57   13.72
  -5  -8   8   35.42   13.98
   5   8  -7    2.84    9.54
  -5  -8   7    3.96    8.93
   5   8  -6    3.57    9.61
  -5  -8   6    8.76    8.38
   5   8  -5  190.86   18.56
  -5  -8   5  162.18   17.33
   5   8  -4   29.84    9.27
  -5  -8   4   26.22    8.36
   5   8  -3  123.77   14.65
  -5  -8   3  123.42   11.17
   5   8  -2  255.96   18.09
  -5  -8   2  243.43   16.16
   5   8  -1   95.48   12.34
  -5  -8   1  109.70    6.97
  -5  -8   1  105.28    9.52
   5   8   0   16.39    6.89
  -5  -8   0   16.16    5.36
  -5  -8   0   22.79    5.44
   5   8   1  168.36   12.42
  -5  -8  -1  172.58   10.76
  -5  -8  -1  176.32   10.01
   5   8   2   -5.86    5.38
  -5  -8  -2   14.55    4.49
  -5  -8  -2    1.08    5.60
  -5  -8  -3 1108.67   29.10
  -5  -8  -3 1118.45   30.15
   5   8   4   75.71    7.40
  -5  -8  -4   93.21    7.15
  -5  -8  -4   92.91    9.47
   5   8   5  263.80    9.66
   5   8   5  249.30   11.79
  -5  -8  -5  271.47   14.63
   5   8   6    7.98    3.46
   5   8   6   -4.90    4.78
  -5  -8  -6    1.03    7.09
   5   8   7  131.01    6.82
   5   8   7  154.72    9.57
  -5  -8  -7  129.74   11.55
   5   8   8   -4.31    6.52
   5   8   8   -2.14    3.70
  -5  -8  -8   -3.85    7.78
   5   8   9  283.91   12.73
   5   8   9  232.51    8.87
  -5  -8  -9  294.99   15.68
   5   8  10   64.02    9.08
   5   8  10   28.53    5.58
  -5  -8 -10   33.14    8.98
   5   8  11  337.30   18.43
  -5  -8 -11  345.59   18.77
   5   8  12    9.44    9.50
  -5  -8 -12   27.71    8.98
   5   8  13   29.58    9.51
  -5  -8 -13   12.00   11.34
   5   8  14    2.95    8.20
  -5  -8 -14  -17.36    9.65
   5   8  15   98.08   12.11
  -5  -8 -15   73.26   12.61
   5   8  16   10.59    9.22
  -5  -8 -16   13.70   11.87
   5   8  17  173.23   19.98
  -5  -8 -17  131.86   18.80
   5   9  -7   11.82   10.47
  -5  -9   7   -3.01    9.36
   5   9  -6   44.41   13.00
  -5  -9   6   90.08   14.84
   5   9  -5   47.75   12.63
  -5  -9   5   16.94   11.92
   5   9  -4  189.65   18.06
  -5  -9   4  193.03   18.17
   5   9  -3   79.45   13.18
  -5  -9   3   67.17   11.90
   5   9  -2   55.81   11.86
  -5  -9   2   55.59    8.33
   5   9  -1    2.30    6.72
  -5  -9   1    1.71    4.26
  -5  -9   1    3.53    7.26
   5   9   0   -9.83    7.39
  -5  -9   0    7.55    7.19
  -5  -9   0   -3.97    5.23
   5   9   1   -5.23    7.35
  -5  -9  -1   -9.08    5.11
  -5  -9  -1    2.12    5.73
   5   9   2  458.38   19.32
  -5  -9  -2  456.38   18.64
  -5  -9  -2  452.26   16.34
   5   9   3    9.32    6.13
  -5  -9  -3    7.53    5.30
  -5  -9  -3    0.21    5.64
   5   9   4  593.19   21.79
  -5  -9  -4  635.46   18.42
  -5  -9  -4  575.82   23.64
   5   9   5   13.83    5.55
   5   9   5   14.37    6.69
  -5  -9  -5   20.23    6.63
   5   9   6   -4.53    6.26
   5   9   6    9.53    4.67
  -5  -9  -6   18.03    6.20
   5   9   7  153.56    8.16
   5   9   7  155.15   11.14
  -5  -9  -7  145.11   11.98
   5   9   8  249.56   10.42
   5   9   8  258.35   12.45
  -5  -9  -8  251.03   18.68
   5   9   9   36.09    7.18
   5   9   9   44.79    6.75
  -5  -9  -9   36.50    8.72
   5   9  10  136.92   11.66
   5   9  10  107.04    8.84
  -5  -9 -10  135.40   14.54
   5   9  11   27.98    6.93
  -5  -9 -11   38.91    9.28
   5   9  12   21.85    9.49
  -5  -9 -12   46.16   10.13
   5   9  13   -1.46    9.03
  -5  -9 -13   29.72    8.76
   5   9  14   56.32   12.60
  -5  -9 -14  100.24   15.44
   5   9  15   10.74    9.51
  -5  -9 -15   25.37   10.18
   5   9  16   96.39   14.81
  -5  -9 -16  135.70   18.16
   5  10  -7   25.03   14.70
  -5 -10   7   11.49   10.52
   5  10  -6    4.67   11.93
  -5 -10   6   -0.08   10.67
   5  10  -5  134.34   18.26
  -5 -10   5  113.83   14.68
   5  10  -4   48.04   12.96
  -5 -10   4   18.08   10.76
   5  10  -3  105.41   13.40
  -5 -10   3  104.40   11.93
   5  10  -2   39.96   11.77
  -5 -10   2   24.97   10.15
   5  10  -1   -2.01    7.08
  -5 -10   1   -6.47    5.59
  -5 -10   1  -18.39    7.90
   5  10   0   14.21    8.43
  -5 -10   0  -13.78    5.65
  -5 -10   0   -7.73    7.74
   5  10   1  121.16   13.23
  -5 -10  -1  127.89   11.33
  -5 -10  -1  159.36   10.81
   5  10   2    8.96    6.52
  -5 -10  -2    3.94    5.61
  -5 -10  -2   21.53    6.94
   5  10   3  377.83   18.95
  -5 -10  -3  389.99   18.60
  -5 -10  -3  387.95   17.48
   5  10   4   -2.67    3.46
   5  10   4   -3.92    5.37
  -5 -10  -4    2.55    7.40
   5  10   5   48.68    6.86
   5  10   5   69.65    8.77
  -5 -10  -5   46.98    9.95
   5  10   6   35.79    6.46
   5  10   6   31.25    6.69
  -5 -10  -6   30.34    9.34
   5  10   7   68.31    9.34
   5  10   7   68.17    7.12
  -5 -10  -7   61.42   11.25
   5  10   8   52.31    8.93
   5  10   8   56.45    7.25
  -5 -10  -8   85.34   10.52
   5  10   9  236.54   14.00
   5  10   9  193.73   11.21
  -5 -10  -9  186.83   18.54
   5  10  10   20.69    7.73
   5  10  10   31.68    8.82
  -5 -10 -10   52.43   11.80
   5  10  11   24.51    8.10
  -5 -10 -11   10.59    9.39
   5  10  12   -2.70    8.00
  -5 -10 -12    8.09    9.93
   5  10  13    1.73    9.01
  -5 -10 -13   18.58    9.20
   5  10  14   -4.71    7.58
  -5 -10 -14   -6.23   10.44
   5  10  15  134.69   15.94
  -5 -10 -15   88.81   17.71
   5  10  16   38.87   13.53
  -5 -10 -16   28.70   13.93
   5  11  -6   66.87   13.07
  -5 -11   6   41.68   12.99
   5  11  -5   11.55    9.24
  -5 -11   5  -13.75   10.49
   5  11  -4  101.57   13.26
  -5 -11   4   66.88   14.37
   5  11  -3   26.46   10.04
  -5 -11   3   61.07   11.82
   5  11  -2   25.19    9.36
  -5 -11   2   26.29   10.32
   5  11  -1    6.64   10.76
  -5 -11   1   35.97    9.78
   5  11   0  124.77   14.17
  -5 -11   0  166.69   11.49
  -5 -11   0  145.70   12.21
   5  11   1   -3.28    6.80
  -5 -11  -1   -8.89    6.66
  -5 -11  -1    0.54    8.13
   5  11   2  202.46   14.97
  -5 -11  -2  203.69   14.63
  -5 -11  -2  190.54   13.94
   5  11   3    8.01    6.97
  -5 -11  -3    9.42    7.44
  -5 -11  -3    0.50    7.49
   5  11   4   19.75    8.38
   5  11   4   26.62    5.97
  -5 -11  -4   20.33    8.47
   5  11   5   -9.50    6.95
   5  11   5   12.61    6.17
  -5 -11  -5   -0.12    6.70
   5  11   6   98.10    8.98
   5  11   6   91.97    7.97
  -5 -11  -6   45.32   10.10
   5  11   7   71.30    8.23
   5  11   7   61.09    8.76
  -5 -11  -7   49.71   10.18
   5  11   8  494.84   20.66
   5  11   8  444.40   18.42
  -5 -11  -8  459.97   23.43
   5  11   9   21.82    8.12
   5  11   9    4.35    6.60
  -5 -11  -9   26.04   10.76
   5  11  10  102.59    9.52
   5  11  10   89.21    9.10
  -5 -11 -10   95.33   13.11
   5  11  11  -12.43    7.42
  -5 -11 -11    3.07   10.46
   5  11  12    4.46    7.57
  -5 -11 -12   13.36    9.23
   5  11  13    0.29    6.67
  -5 -11 -13   -9.09   10.81
   5  11  14   80.27   13.80
  -5 -11 -14   71.63   15.65
   5  11  15   27.70    9.92
  -5 -11 -15   29.41   13.95
   5  11  16  151.98   16.54
   5  12  -4   -8.49   11.78
  -5 -12   4   15.05    8.98
   5  12  -3   12.83   11.15
  -5 -12   3    7.16   10.57
   5  12  -2  -12.02    9.88
  -5 -12   2   20.51    8.10
   5  12  -1   61.49   13.01
  -5 -12   1   82.59   10.90
   5  12   0  -13.85    8.78
  -5 -12   0    3.47    6.50
  -5 -12   0   13.48    8.80
   5  12   1  303.82   19.51
  -5 -12  -1  310.10   18.80
  -5 -12  -1  342.08   20.15
   5  12   2   -6.72    5.91
  -5 -12  -2   -7.20    7.42
  -5 -12  -2   18.11    7.58
   5  12   3   66.03   10.94
  -5 -12  -3   82.27   12.13
  -5 -12  -3   68.08   11.31
   5  12   4   -5.90    5.67
   5  12   4   15.11    6.14
  -5 -12  -4    6.17    6.98
   5  12   5    5.70    7.30
   5  12   5   11.48    7.16
  -5 -12  -5   14.16    9.68
   5  12   6  -11.88    6.94
   5  12   6    7.92    6.92
  -5 -12  -6  -21.85    9.12
   5  12   7  147.51   11.74
   5  12   7   98.53   10.91
  -5 -12  -7  100.31   12.54
   5  12   8   39.51    8.49
   5  12   8   43.24    8.85
  -5 -12  -8   28.18    9.82
   5  12   9  313.35   16.65
   5  12   9  333.55   17.37
  -5 -12  -9  284.08   20.06
   5  12  10   16.55    7.91
   5  12  10    9.85    7.59
  -5 -12 -10   33.08    9.19
   5  12  11   13.22    7.90
  -5 -12 -11   -8.18    8.44
   5  12  12   -0.10    6.55
  -5 -12 -12    2.91    8.76
   5  12  13   73.47   10.94
  -5 -12 -13   96.35   15.62
   5  12  14   53.31   12.41
  -5 -12 -14   65.96   15.28
   5  12  15  121.88   13.93
  -5 -12 -15  124.07   19.43
   5  13  -3    2.08   11.27
  -5 -13   3   16.02    9.73
   5  13  -2    0.41   10.49
  -5 -13   2  -10.60   11.19
   5  13  -1   -1.83    7.50
  -5 -13   1    1.09   10.29
   5  13   0  155.22   15.96
  -5 -13   0  143.39   13.94
   5  13   1    8.38    6.96
  -5 -13  -1    2.38    7.75
  -5 -13  -1  -14.39    9.03
   5  13   2  214.88   16.20
  -5 -13  -2  204.15   16.41
  -5 -13  -2  156.02   16.34
   5  13   3    2.42    8.09
   5  13   3   -2.93    8.15
  -5 -13  -3    9.19    6.88
   5  13   4   -9.79    7.89
   5  13   4  -14.64    6.86
  -5 -13  -4    0.18    7.52
   5  13   5   -3.66    7.69
   5  13   5    2.79    7.21
  -5 -13  -5   -0.71    9.43
   5  13   6  128.65   12.49
   5  13   6  141.89   13.16
  -5 -13  -6  100.49   15.55
   5  13   7   24.83    8.38
   5  13   7    1.09    7.64
  -5 -13  -7   18.07    8.22
   5  13   8  143.65   13.49
   5  13   8  187.15   15.11
  -5 -13  -8  193.95   15.06
   5  13   9   53.49    9.16
   5  13   9   18.87    8.93
  -5 -13  -9   18.27   10.59
   5  13  10   22.40    8.60
   5  13  10   24.17    8.76
  -5 -13 -10   25.16   12.47
   5  13  11    3.30    8.61
  -5 -13 -11   21.20    8.73
   5  13  12   67.15   12.48
  -5 -13 -12  119.03   16.11
   5  13  13    3.69    8.79
  -5 -13 -13    3.05   11.55
  -5 -13 -14  109.78   16.18
  -5 -14   2   -2.99   11.60
   5  14  -1   68.34   14.59
  -5 -14   1   72.61   15.47
   5  14   0   -3.45    9.57
  -5 -14   0    6.78    7.95
   5  14   1  138.13   15.70
  -5 -14  -1  134.86   14.70
  -5 -14  -1  197.25   17.99
   5  14   2   -5.84    9.49
   5  14   2  -12.50    5.21
  -5 -14  -2    6.88    9.25
   5  14   3   45.37   10.27
   5  14   3   15.65   10.20
  -5 -14  -3   25.48    9.22
   5  14   4   10.19    7.07
   5  14   4   -8.10    7.42
  -5 -14  -4   -0.93    7.27
   5  14   5   54.21   10.33
   5  14   5   45.71   11.64
  -5 -14  -5   64.05   12.43
   5  14   6   36.80    8.09
   5  14   6   16.34    8.95
  -5 -14  -6   20.76   12.12
   5  14   7  149.17   14.32
   5  14   7  178.13   15.38
  -5 -14  -7  163.15   17.78
   5  14   8   10.21    8.64
   5  14   8    0.33    7.94
  -5 -14  -8   23.86   11.02
   5  14   9   36.77   10.30
  -5 -14  -9   37.90   13.63
  -5 -14 -10   -5.09    9.20
  -5 -14 -11   85.96   16.34
  -5 -14 -12   -7.76   11.44
  -5 -14 -13  162.19   21.22
  -5 -15   0   57.95   12.16
   5  15   2   27.46   10.64
  -5 -15  -2    8.09   10.77
   5  15   3    3.17    7.56
  -5 -15  -3   -6.12    8.64
   5  15   4   38.39    9.87
  -5 -15  -4   29.06   13.05
   5  15   5    0.66    9.97
  -5 -15  -5   14.51    9.15
   5  15   6  127.04   15.38
  -5 -15  -6  101.31   13.34
   5  15   7   13.28   10.72
  -5 -15  -7   35.43   12.14
   5  15   8   69.07   13.89
  -5 -15  -8   87.23   13.83
  -5 -15  -9   -7.65    9.72
  -5 -15 -10    1.20    9.41
  -5 -15 -11   19.14   13.79
  -5 -15 -12  134.63   20.51
   5  16   3    5.74   11.67
  -5 -16  -3   13.98   11.54
   5  16   4    3.24    8.82
  -5 -16  -4   10.83   11.03
   5  16   5   66.19   12.83
  -5 -16  -5   81.91   16.54
   5  16   6    6.93   10.86
  -5 -16  -6    4.83   11.97
   5  16   7   92.57   13.89
  -5 -16  -7   72.72   13.35
  -5 -16  -8   -1.31   11.22
  -5 -16  -9   -7.58   10.08
  -5 -16 -10   -3.62   12.46
   6 -14  -5  146.56   17.42
  -6  14   5  108.77   19.47
   6 -14  -4    7.67   10.72
  -6  14   4   11.84   15.52
   6 -14  -3   97.28   18.15
  -6  14   3  144.55   18.64
   6 -14  -2   11.85   10.29
  -6  14   2  -26.01   10.90
   6 -14  -1   10.08   12.31
  -6  14   1   -2.18   10.47
   6 -14   0    4.43   13.10
  -6  14   0  -20.34   13.92
   6 -14   1   93.51   17.72
  -6  14  -1  137.58   20.92
   6 -14   2    2.50   13.35
  -6  14  -2   36.00   13.41
   6 -13  -7   13.73   11.24
  -6  13   7   33.08   12.92
   6 -13  -6  151.12   21.84
  -6  13   6  163.53   20.77
   6 -13  -5    7.18   12.65
  -6  13   5  -18.14   12.15
   6 -13  -4  156.02   19.74
  -6  13   4  124.43   18.17
   6 -13  -3   12.03   11.87
  -6  13   3   -3.23   10.16
   6 -13  -2   40.75   11.69
  -6  13   2   16.08   15.46
   6 -13  -1   -7.33    8.97
  -6  13   1    2.48   10.55
   6 -13   0  129.37   14.90
  -6  13   0   93.50   16.59
   6 -13   1    4.64    9.09
  -6  13  -1    0.95    9.57
   6 -13   2  153.83   17.97
  -6  13  -2  137.08   16.81
   6 -13   3    8.76   10.58
  -6  13  -3   -9.05    9.79
   6 -13   4   60.13   13.38
  -6  13  -4   33.17   13.26
   6 -13   5    0.35    9.22
  -6  13  -5    0.80   10.73
   6 -12  -8  -10.27   11.36
  -6  12   8   19.17   13.38
   6 -12  -7  116.62   18.48
  -6  12   7  112.54   21.65
   6 -12  -6    8.75    9.04
  -6  12   6  -15.34   10.26
   6 -12  -5  218.51   18.86
  -6  12   5  223.97   20.26
   6 -12  -4   -5.40    8.44
  -6  12   4    9.07    9.27
   6 -12  -3   30.36   11.37
  -6  12   3   38.28   11.52
   6 -12  -2    4.56   11.91
  -6  12   2   22.45   11.66
   6 -12  -1   44.57   12.20
  -6  12   1   58.78   12.53
   6 -12   0    3.85    9.24
  -6  12   0   25.48   13.20
   6 -12   1  213.89   21.27
  -6  12  -1  234.26   22.59
   6 -12   2   -2.91    8.64
  -6  12  -2   30.57   11.36
   6 -12   3   81.25   12.81
  -6  12  -3   89.23   13.16
   6 -12   4    8.49    8.52
  -6  12  -4   -5.37    8.59
   6 -12   5    4.60    9.50
  -6  12  -5   -2.39   10.83
   6 -12   6   21.27   12.32
  -6  12  -6   24.59   10.69
   6 -12   7   35.22   13.69
  -6  12  -7   76.98   13.35
   6 -11  -9   -5.43   12.62
  -6  11   9  -16.98   11.46
   6 -11  -8   95.32   16.50
  -6  11   8   71.34   14.31
   6 -11  -7   -5.47   10.98
  -6  11   7   32.93   11.13
   6 -11  -6  200.54   17.95
  -6  11   6  204.42   20.51
   6 -11  -5   -3.31    9.90
  -6  11   5    0.17   10.84
   6 -11  -4   97.16   15.67
  -6  11   4  107.70   18.57
   6 -11  -3    5.30   10.84
  -6  11   3   17.82   10.20
   6 -11  -2  114.18   13.43
  -6  11   2  117.48   14.37
   6 -11  -1    5.16    8.16
  -6  11   1   -5.63    8.94
   6 -11   0  209.34   17.30
  -6  11   0  233.41   21.75
   6 -11   1    0.22    8.33
  -6  11  -1  -10.16    8.40
   6 -11   2  117.38   12.89
  -6  11  -2  105.18   13.85
   6 -11   3    8.72    8.50
  -6  11  -3   15.23   10.52
   6 -11   4    3.55    8.90
  -6  11  -4   27.11   11.27
   6 -11   5   21.37   12.62
  -6  11  -5   73.69   14.01
   6 -11   6   90.04   14.38
  -6  11  -6   78.18   15.31
   6 -11   7   -7.67   10.36
  -6  11  -7   17.54   10.52
   6 -11   8   18.76   11.86
  -6  11  -8   38.45   11.90
   6 -10 -10  -10.78   10.51
  -6  10  10   11.24   11.86
   6 -10  -9   42.66   11.37
  -6  10   9   56.00   14.93
   6 -10  -8    1.03   10.53
  -6  10   8    8.78   10.50
   6 -10  -7  167.14   17.49
  -6  10   7  164.68   17.01
   6 -10  -6    1.93    8.39
  -6  10   6   23.94   10.24
   6 -10  -5  121.61   15.81
  -6  10   5   90.85   15.32
   6 -10  -4   -2.44    9.68
  -6  10   4  -11.32    9.53
   6 -10  -3   -4.68    9.83
  -6  10   3   -2.49   11.38
   6 -10  -2   13.26    7.86
  -6  10   2   -6.76    9.43
   6 -10  -1  182.22   15.90
  -6  10   1  251.34   16.78
   6 -10   0   47.54   10.01
  -6  10   0   41.33   13.37
   6 -10   1  168.80   14.96
  -6  10  -1  155.87   15.35
   6 -10   2   27.12    8.07
  -6  10  -2   21.73    8.91
   6 -10   3   -0.34    7.13
  -6  10  -3   -5.91    7.41
   6 -10   4   -9.78    7.16
  -6  10  -4   25.77    9.40
   6 -10   5   19.73   10.58
  -6  10  -5   27.03   10.49
   6 -10   6   67.31   12.56
  -6  10  -6   28.96   12.37
   6 -10   7  112.46   16.12
  -6  10  -7  160.59   14.46
   6 -10   8   -9.10    8.52
  -6  10  -8   -5.93   10.66
   6 -10   9    1.57    9.81
  -6  10  -9    6.27    8.49
  -6   9  10   29.75   11.61
   6  -9  -9    8.27    9.65
  -6   9   9    2.68    9.14
   6  -9  -8  139.50   14.05
  -6   9   8  149.49   15.79
   6  -9  -7    9.42    8.84
  -6   9   7   53.94   13.18
   6  -9  -6  202.31   14.73
  -6   9   6  160.46   17.14
   6  -9  -5   -0.70    9.05
  -6   9   5    6.81    7.89
   6  -9  -4   -2.72    8.10
  -6   9   4    9.36    8.65
   6  -9  -3   42.80   10.90
  -6   9   3   48.72   13.01
   6  -9  -2  108.59   10.97
  -6   9   2  100.14   13.40
   6  -9  -1   60.02    9.50
  -6   9   1   59.96   11.54
   6  -9   0  484.65   24.18
  -6   9   0  494.10   27.59
   6  -9   1   52.36   11.14
  -6   9  -1   48.47    9.91
   6  -9   2   60.82    9.84
  -6   9  -2  101.90   12.95
   6  -9   3   -7.70    8.66
  -6   9  -3   -2.36    7.24
   6  -9   4   40.67   10.66
  -6   9  -4   36.80   11.25
   6  -9   5   61.47   12.10
  -6   9  -5   51.27   11.03
   6  -9   6  149.73   13.23
  -6   9  -6  158.79   15.55
   6  -9   7   55.45   12.07
  -6   9  -7   58.52   12.16
   6  -9   8  109.17   14.54
  -6   9  -8  115.28   12.57
   6  -9   9   -7.72    8.90
  -6   9  -9    5.51    7.04
   6  -9  10   24.72   10.32
  -6   9 -10   -4.24   10.06
  -6   8  11    5.66   11.63
  -6   8  10    7.15   11.69
   6  -8  -9  185.61   16.61
  -6   8   9  219.73   21.02
   6  -8  -8   11.81    7.01
  -6   8   8    1.95   11.13
   6  -8  -7  229.30   17.95
  -6   8   7  251.32   21.51
   6  -8  -6   55.04   10.49
  -6   8   6   38.65   10.60
   6  -8  -5    5.74    8.19
  -6   8   5   -2.56    9.72
   6  -8  -4    1.76    6.80
  -6   8   4   12.48    7.74
   6  -8  -3  171.04   12.43
  -6   8   3  154.66   13.33
   6  -8  -2   12.46    8.56
  -6   8   2   28.52    8.40
   6  -8  -1  723.66   30.90
  -6   8   1  764.50   30.20
   6  -8   0   28.01    7.55
  -6   8   0    2.64    7.98
   6  -8   1  244.52   14.00
  -6   8  -1  274.44   15.92
   6  -8   2   43.64    8.31
  -6   8  -2   51.85    8.92
   6  -8   3    7.35    6.76
  -6   8  -3   12.08    8.42
   6  -8   4  116.55   12.25
  -6   8  -4   84.52   10.17
   6  -8   5  227.96   15.56
  -6   8  -5  266.56   14.65
   6  -8   6   63.14    8.47
  -6   8  -6   51.35   10.10
  -6   8  -6   20.43    6.79
   6  -8   7   90.79   12.19
  -6   8  -7   80.04   11.39
  -6   8  -7   73.53    9.11
   6  -8   8    8.25    9.10
  -6   8  -8    8.75    8.07
  -6   8  -8    6.97    7.48
   6  -8   9   27.38    9.27
  -6   8  -9   17.62    9.24
  -6   8  -9    5.19    8.04
   6  -8  10   17.86    9.54
  -6   8 -10    0.03    7.30
  -6   8 -10   11.25    8.50
   6  -8  11   17.20    9.58
  -6   8 -11   29.34   11.70
  -6   7  11  -15.18   13.05
  -6   7  10  118.37   17.80
   6  -7  -9  -18.02    8.19
  -6   7   9   10.29    9.65
   6  -7  -8  259.51   17.21
  -6   7   8  262.96   18.88
   6  -7  -7    0.55    7.85
  -6   7   7   16.17   10.62
   6  -7  -6  117.96   10.13
  -6   7   6  126.26   13.50
   6  -7  -5   24.18    9.00
  -6   7   5   31.58   11.28
   6  -7  -4   54.56    8.02
  -6   7   4   61.63    9.89
   6  -7  -3   -0.35    5.79
  -6   7   3    3.58    6.85
   6  -7  -2  237.17   16.23
  -6   7   2  258.39   15.92
   6  -7  -1   44.64    8.92
  -6   7   1    9.50   10.13
   6  -7   0  159.50   11.44
  -6   7   0  146.05   11.79
   6  -7   1   -9.09    5.60
  -6   7  -1    5.42    8.31
   6  -7   2  -11.10    5.99
  -6   7  -2    7.95    6.78
   6  -7   3   13.49    7.54
  -6   7  -3   14.21    6.44
   6  -7   4  238.60    9.21
   6  -7   4  260.89   14.12
  -6   7  -4  253.82   15.75
   6  -7   5  126.77   13.18
   6  -7   5  141.79    9.18
  -6   7  -5  144.23   10.66
   6  -7   6  188.56   10.46
   6  -7   6  177.26   14.73
  -6   7  -6  208.60   14.28
   6  -7   7   16.26    7.00
   6  -7   7   37.12    7.01
  -6   7  -7    9.34    8.05
   6  -7   8    2.91    7.63
  -6   7  -8   11.67    7.69
   6  -7   9   55.82    9.45
  -6   7  -9   52.98    9.66
  -6   7  -9   56.31    7.90
   6  -7  10   59.82   10.36
   6  -7  10   94.41   12.90
  -6   7 -10   68.65   11.29
   6  -7  11  128.89   15.31
  -6   7 -11  105.58   14.09
  -6   7 -11  111.32   13.30
   6  -7  12   29.66   10.78
  -6   7 -12    1.29   10.96
  -6   6  11   82.04   17.47
   6  -6 -10   -7.02    9.09
  -6   6  10    0.32    8.64
   6  -6  -9  109.73   12.17
   6  -6  -9  138.57   13.74
  -6   6   9  138.33   14.48
   6  -6  -8   -8.67    6.37
   6  -6  -8    0.59    7.20
  -6   6   8    6.81    8.28
   6  -6  -7  118.18   11.51
   6  -6  -7  128.65   11.75
  -6   6   7  129.92   12.61
   6  -6  -6    4.07    6.77
   6  -6  -6    6.38    6.22
  -6   6   6   14.95    8.15
   6  -6  -5   32.47    8.41
   6  -6  -5   26.12    5.97
  -6   6   5   27.38   10.52
   6  -6  -4  107.97   10.50
   6  -6  -4  106.93    7.61
  -6   6   4  115.37   14.05
   6  -6  -3  577.57   21.75
   6  -6  -3  477.16   13.77
  -6   6   3  522.19   25.17
   6  -6  -2   93.95    8.96
   6  -6  -2   78.00    4.80
  -6   6   2  119.18   11.43
   6  -6  -1  270.39   13.80
  -6   6   1  286.68   14.53
   6  -6   0   -1.93    5.36
  -6   6   0    2.78    5.80
   6  -6   1  118.80    8.68
  -6   6  -1  112.53    9.70
   6  -6   2   51.97    4.00
   6  -6   2   58.38    7.66
  -6   6  -2   78.29    7.71
   6  -6   3  320.04   15.25
   6  -6   3  319.30    9.06
  -6   6  -3  335.04   15.76
   6  -6   4  190.38    8.89
   6  -6   4  228.11   14.09
  -6   6  -4  215.39   11.05
   6  -6   5  431.91   13.90
   6  -6   5  422.24   19.55
  -6   6  -5  416.14   16.06
   6  -6   6   94.69    8.33
   6  -6   6  119.68   11.35
  -6   6  -6  129.18   10.80
   6  -6   7   -0.59    6.48
   6  -6   7   20.13    6.83
  -6   6  -7   32.13    6.64
   6  -6   8   -9.52    6.64
   6  -6   8   -9.45    7.90
  -6   6  -8   -3.77    6.56
   6  -6   9   -0.55    7.48
   6  -6   9    7.64    6.17
   6  -6   9    2.51    7.55
   6  -6  10  187.44   15.07
   6  -6  10  171.25   12.27
   6  -6  10  155.46   14.95
   6  -6  11   80.51   12.48
  -6   6 -11   78.01   10.91
  -6   6 -11   82.42   11.74
   6  -6  12   78.34   13.24
  -6   6 -12  101.30   14.31
   6  -6  13    5.65   10.23
  -6   6 -13   11.38   11.32
  -6   5  11   -9.30   10.00
   6  -5 -10  206.21   18.76
  -6   5  10  209.72   22.46
   6  -5  -9    3.18    8.73
  -6   5   9   -3.54    7.77
   6  -5  -8   96.34    9.55
   6  -5  -8  108.15   12.93
  -6   5   8   93.32   13.00
   6  -5  -7   -9.34    5.89
   6  -5  -7   -0.36    6.98
  -6   5   7   -7.29    8.12
   6  -5  -6   24.45    5.74
   6  -5  -6   35.94    7.31
  -6   5   6   19.61    8.26
   6  -5  -5   51.96    8.68
   6  -5  -5   67.98    7.67
  -6   5   5   65.89   11.55
   6  -5  -4  387.47   17.07
   6  -5  -4  368.73   13.80
  -6   5   4  422.39   19.23
   6  -5  -3   40.34    6.69
   6  -5  -3   26.43    5.01
  -6   5   3   47.87    7.56
   6  -5  -2  883.38   19.13
   6  -5  -2  855.57   28.20
  -6   5   2  875.29   30.74
   6  -5  -1   44.59    6.32
   6  -5  -1   23.34    4.19
  -6   5   1   31.88    6.72
   6  -5   0   91.35    9.47
  -6   5   0  126.97    9.06
   6  -5   1   24.76    5.57
   6  -5   1   15.05    3.10
  -6   5  -1    4.42    6.94
   6  -5   2   49.49    3.83
   6  -5   2   48.40    6.59
  -6   5  -2   52.12    6.88
   6  -5   3  314.36    9.24
   6  -5   3  359.35   16.87
   6  -5   4  705.29   23.74
   6  -5   5  195.18    9.38
   6  -5   5  188.35   11.65
  -6   5  -5  221.36   10.87
   6  -5   6   75.07    7.23
   6  -5   6   64.69    7.90
  -6   5  -6   76.35    7.54
   6  -5   7   -1.00    7.27
   6  -5   7   12.65    6.08
  -6   5  -7    6.53    5.54
   6  -5   8   72.59   10.56
   6  -5   8   57.23    9.09
  -6   5  -8   79.21    7.12
   6  -5   9   39.55    7.55
   6  -5   9   35.20    9.13
   6  -5   9   49.83    9.29
   6  -5  10   41.92    9.83
   6  -5  10   46.63    9.64
  -6   5 -10   46.92    9.04
   6  -5  11  118.51   12.29
   6  -5  11  127.95   14.32
  -6   5 -11  114.66   12.16
   6  -5  12   21.37    9.41
  -6   5 -12   17.49    8.18
   6  -5  13   35.15   11.07
  -6   5 -13   35.77   10.29
  -6   5 -14   -3.54   10.60
   6  -4 -11  133.01   18.18
  -6   4  11  108.33   20.48
   6  -4 -10    1.54    9.75
  -6   4  10   -0.27    9.19
   6  -4  -9  117.31   15.85
  -6   4   9  130.44   16.78
   6  -4  -8   30.51    6.94
   6  -4  -8   33.91   11.01
  -6   4   8   34.07   10.00
   6  -4  -7   15.87    6.26
   6  -4  -7   23.28    7.64
  -6   4   7   26.62   10.69
   6  -4  -6   15.11    6.03
   6  -4  -6   21.72    7.83
  -6   4   6   16.57    9.37
   6  -4  -5  314.49   14.35
   6  -4  -5  287.77   14.78
  -6   4   5  337.68   16.97
   6  -4  -4   58.71    6.38
   6  -4  -4   45.50    7.14
  -6   4   4   40.05   10.20
   6  -4  -3  561.08   18.14
   6  -4  -3  562.11   17.28
  -6   4   3  564.01   20.88
   6  -4  -2   35.01    5.09
   6  -4  -2   43.61    7.14
  -6   4   2   39.97    8.45
   6  -4  -1   86.94    7.32
  -6   4   1   73.16    8.13
   6  -4   0  234.45   11.61
   6  -4   0  209.46    8.14
  -6   4   0  219.79   12.45
   6  -4   1   -5.55    3.54
   6  -4   1    2.31    4.97
  -6   4  -1   -5.37    5.09
   6  -4   2  353.45    9.51
  -6   4  -2  364.70   12.86
   6  -4   3  950.29   19.25
   6  -4   3 1026.17   30.18
  -6   4  -3  909.60   24.89
   6  -4   4  190.55   10.47
   6  -4   4  236.91    8.78
  -6   4  -4  205.53    9.73
   6  -4   5  220.88    9.86
   6  -4   5  216.59   11.28
  -6   4  -5  229.61   10.59
   6  -4   6   50.24    6.62
   6  -4   6   50.25    5.40
  -6   4  -6   44.95    6.20
   6  -4   7   -2.12    5.81
   6  -4   7    9.17    6.85
  -6   4  -7    7.46    4.01
   6  -4   8  150.60    9.69
   6  -4   8  158.76   10.64
   6  -4   9  242.54   15.52
   6  -4   9  254.50   13.75
   6  -4  10  183.03   12.57
   6  -4  10  202.01   12.37
  -6   4 -10  172.19   13.72
   6  -4  11   86.82   12.69
   6  -4  11   89.58    9.62
  -6   4 -11   72.30   10.01
   6  -4  12  113.69   14.36
   6  -4  12   95.04   11.15
  -6   4 -12   86.97   11.29
   6  -4  13   -4.41    7.89
   6  -4  13    7.95    8.20
  -6   4 -13    3.95    8.00
  -6   4 -14    6.13    9.04
   6  -3 -11   -8.25   12.35
  -6   3  11   18.48   10.53
   6  -3 -10  205.72   20.09
  -6   3  10  194.88   19.14
   6  -3  -9   60.97   13.51
  -6   3   9   68.15   12.19
   6  -3  -8   40.73   11.72
  -6   3   8   44.72   13.06
   6  -3  -7    7.98    5.43
   6  -3  -7   -1.86    6.91
  -6   3   7   10.01    7.64
   6  -3  -6   48.02    6.49
   6  -3  -6   70.90    9.71
  -6   3   6   61.35    9.61
   6  -3  -5   44.28    6.51
   6  -3  -5   55.25    8.48
  -6   3   5   51.94    8.91
   6  -3  -4  831.81   24.34
   6  -3  -4  845.60   25.64
  -6   3   4  839.04   28.68
   6  -3  -3  166.92    8.51
   6  -3  -3  161.39    9.96
  -6   3   3  179.20   12.20
   6  -3  -2   68.50    7.31
   6  -3  -2   61.30    6.48
  -6   3   2   66.24    9.18
   6  -3  -1  186.11   10.10
   6  -3  -1  196.62    8.85
  -6   3   1  193.48   10.47
   6  -3   0    3.96    3.62
  -6   3   0    5.42    6.17
   6  -3   1  149.98    8.58
   6  -3   1  141.91    6.27
   6  -3   2  649.35   15.04
   6  -3   2  640.96   19.65
  -6   3  -2  669.61   19.66
   6  -3   3  253.91    8.73
   6  -3   3  233.40   12.75
  -6   3  -3  247.60   10.60
   6  -3   4  515.17   14.04
  -6   3  -4  517.64   13.51
   6  -3   5   81.93    6.59
   6  -3   5   68.72    7.21
  -6   3  -5   78.04    6.12
   6  -3   6   40.45    6.43
   6  -3   6   51.00    5.39
  -6   3  -6   48.78    5.42
   6  -3   7  -11.62    5.40
   6  -3   7    8.31    5.17
  -6   3  -7   -3.12    4.16
   6  -3   8  314.73   15.01
   6  -3   8  283.50   15.78
   6  -3   8  324.10   12.97
   6  -3   9  482.17   18.47
   6  -3   9  491.64   18.34
  -6   3  -9  456.16   18.37
   6  -3  10   16.95    8.10
   6  -3  10    9.62    6.08
  -6   3 -10    2.52    7.00
   6  -3  11   68.12    9.84
   6  -3  11   51.38    8.69
  -6   3 -11   53.79    9.26
   6  -3  12   22.79    7.62
   6  -3  12    2.02   10.12
  -6   3 -12   23.06    9.04
   6  -3  13   16.20   10.60
   6  -3  13   -0.82    7.29
  -6   3 -13    7.89    7.89
   6  -3  14   26.20   12.34
  -6   3 -15   53.67   11.49
   6  -2 -11  151.06   20.00
  -6   2  11  120.07   17.35
   6  -2 -10  -12.74   11.93
  -6   2  10  -10.73    9.45
   6  -2  -9  107.16   15.48
  -6   2   9   82.83   13.16
   6  -2  -8    4.90    8.73
  -6   2   8   -2.11    7.82
   6  -2  -7   63.44   11.28
  -6   2   7   57.12   13.01
   6  -2  -6   53.08   10.38
   6  -2  -6   38.14    6.38
   6  -2  -5  685.82   19.14
   6  -2  -5  739.96   25.04
  -6   2   5  727.91   27.11
   6  -2  -4  268.04   10.98
   6  -2  -4  305.50   14.70
  -6   2   4  295.16   14.75
   6  -2  -3  202.64    9.59
   6  -2  -3  177.61   10.89
  -6   2   3  220.06   11.56
   6  -2  -2   53.88    5.30
   6  -2  -2   72.59    7.07
  -6   2   2   53.01    7.31
   6  -2  -1  139.75    8.90
   6  -2  -1  154.64    8.69
  -6   2   1  155.60    8.85
   6  -2   0  188.10   10.45
   6  -2   0  195.18    8.74
  -6   2   0  193.14    9.28
   6  -2   1  635.20   20.25
   6  -2   1  664.84   15.85
   6  -2   2  155.54    8.42
   6  -2   2  173.44    7.51
  -6   2  -2  195.23    9.34
   6  -2   3  302.64   10.09
   6  -2   3  303.46   13.00
  -6   2  -3  281.39   10.59
   6  -2   4  318.30   10.61
   6  -2   4  257.32   11.26
  -6   2  -4  305.37    9.75
   6  -2   5   61.17    5.31
   6  -2   5   82.24    8.30
  -6   2  -5   78.11    5.15
   6  -2   6    3.78    6.62
  -6   2  -6   24.45    4.04
   6  -2   7   28.08    6.85
   6  -2   7   28.52    5.23
  -6   2  -7   15.98    4.34
   6  -2   8  543.05   15.99
   6  -2   8  478.52   19.24
  -6   2  -8  528.71   19.61
   6  -2   9  243.96   12.44
   6  -2   9  243.80   10.41
  -6   2  -9  202.75   11.82
   6  -2  10  412.72   20.81
   6  -2  10  433.69   15.84
  -6   2 -10  383.90   17.88
   6  -2  11    8.64    6.17
   6  -2  11   -1.74    5.12
  -6   2 -11   -4.27    6.93
   6  -2  12    2.95    7.23
   6  -2  12    7.20    6.46
  -6   2 -12    4.18    7.69
   6  -2  13   23.92    8.27
   6  -2  13    4.78    6.60
  -6   2 -13   11.82    6.79
   6  -2  14   64.36   11.21
  -6   2 -14   70.03   12.21
   6  -2  15   -5.33    9.41
   6  -1 -11   -2.68   12.41
  -6   1  11   -0.97   11.59
   6  -1 -10   51.30   14.57
  -6   1  10   66.91   12.29
   6  -1  -9   -1.62   10.36
  -6   1   9    8.13    9.06
   6  -1  -8   45.05   13.42
  -6   1   8   61.69   12.72
   6  -1  -7    6.73    9.82
  -6   1   7   15.07   10.01
   6  -1  -6  412.61   19.50
  -6   1   6  439.30   23.83
   6  -1  -5  169.54   13.72
   6  -1  -5  152.02    7.29
  -6   1   5  191.42   14.75
   6  -1  -4  335.92   10.77
   6  -1  -4  306.03   16.42
  -6   1   4  347.94   15.79
   6  -1  -3   46.56    5.66
   6  -1  -3   55.85    6.93
  -6   1   3   63.61    8.62
   6  -1  -2  155.67    7.90
   6  -1  -2  148.35    9.78
  -6   1   2  157.77   11.01
   6  -1  -1  122.49    7.82
   6  -1  -1  147.14    8.82
  -6   1   1  135.11    8.55
   6  -1   0  416.85   14.00
   6  -1   0  439.29   13.97
  -6   1  -1 1420.98   31.27
   6  -1   2 1317.33   30.41
  -6   1  -2 1388.50   28.21
   6  -1   3  367.76   14.23
   6  -1   4  219.68   10.93
   6  -1   4  206.32    8.41
  -6   1  -4  195.71    6.60
   6  -1   5   -3.29    4.84
   6  -1   5    9.67    4.37
  -6   1  -5   -0.34    2.83
   6  -1   6   13.06    5.02
  -6   1  -6   -0.00    2.89
   6  -1   7  247.79   12.82
  -6   1  -7  254.62   13.18
  -6   1  -7  262.63    7.99
   6  -1   8  321.73   14.94
   6  -1   8  281.40    8.87
  -6   1  -8  289.83   12.30
   6  -1   9 1085.50   35.70
   6  -1   9 1102.76   24.88
  -6   1  -9 1128.32   34.07
   6  -1  10   82.85    8.82
   6  -1  10   67.96    7.15
  -6   1 -10   52.83    9.78
   6  -1  11   98.72   11.33
   6  -1  11   92.00    7.57
  -6   1 -11   94.52   11.20
   6  -1  12   12.25    9.08
   6  -1  12   18.65    5.68
  -6   1 -12    7.08    7.71
   6  -1  13   49.47    9.17
   6  -1  13   20.35    6.95
  -6   1 -13   34.36    9.76
   6  -1  14   28.28    9.54
  -6   1 -14   25.12   10.01
   6  -1  15  114.63   17.44
   6  -1  16   21.82   13.14
  -6   0  11   79.58   17.71
   6   0 -10   18.80    9.78
  -6   0  10   -7.90    9.54
   6   0  -9   -3.75    9.39
  -6   0   9  -25.49   11.66
   6   0  -8    4.05    9.70
  -6   0   8    1.00    7.14
   6   0  -7  317.76   21.43
  -6   0   7  310.34   20.60
   6   0  -6  116.37   11.93
  -6   0   6  118.65   11.68
   6   0  -5  467.34   19.97
  -6   0   5  414.17   21.79
   6   0  -4  207.85   12.14
  -6   0   4  209.07   14.09
   6   0  -3   14.13    4.04
   6   0  -3   11.64    6.01
  -6   0   3   20.04    7.09
   6   0  -2    3.44    4.13
   6   0  -2    9.09    5.04
  -6   0   2    4.70    6.12
   6   0  -1   11.13    3.95
   6   0  -1   13.63    4.99
  -6   0   1   13.88    4.92
   6   0   0  360.65   10.62
  -6   0   0  383.93   13.08
   6   0   1 1444.53   32.78
   6   0   1 1509.45   33.91
  -6   0  -1 1517.85   30.05
   6   0   2 1166.39   27.44
  -6   0  -2 1217.74   23.43
   6   0   3  664.03   16.95
   6   0   4  107.83    7.47
   6   0   4  106.55    6.77
  -6   0  -4  113.63    4.60
   6   0   5    3.15    5.26
  -6   0  -5    2.74    2.34
  -6   0  -5    2.27    4.41
  -6   0  -6   66.56    7.94
  -6   0  -6   68.65    3.48
   6   0   7  453.47   16.35
  -6   0  -7  410.65   14.47
   6   0   8  626.09   21.63
   6   0   8  624.70   12.93
  -6   0  -8  596.24   21.43
   6   0   9   44.48    4.22
   6   0   9   45.67    8.15
  -6   0  -9   34.79    6.38
   6   0  10  192.92    8.07
   6   0  10  222.87   14.17
  -6   0 -10  228.17   13.74
   6   0  11   17.32    6.72
   6   0  11    6.29    4.26
  -6   0 -11   -4.51    7.52
   6   0  12   33.83    7.91
   6   0  12   12.65    5.07
  -6   0 -12   15.90    8.40
   6   0  13   41.78    7.42
   6   0  13   45.80    9.59
  -6   0 -13   74.14   10.60
   6   0  14  213.62   19.50
  -6   0 -14  199.08   16.29
   6   0  15    1.86   10.02
  -6   0 -15    1.53    8.33
   6   0  16   52.31   12.58
   6   1 -11    8.79   14.16
  -6  -1  11   19.95   14.13
   6   1 -10   24.08   13.13
  -6  -1  10    7.90   10.87
   6   1  -9  -20.61    9.22
  -6  -1   9    4.71    8.58
   6   1  -8  113.15   14.02
  -6  -1   8  105.04   13.16
   6   1  -7   92.83   12.64
  -6  -1   7  104.94   14.48
   6   1  -6  534.80   29.28
  -6  -1   6  503.99   25.90
   6   1  -5  148.94   15.20
  -6  -1   5  173.58   12.35
   6   1  -4   78.59    8.85
  -6  -1   4   76.15    4.25
  -6  -1   4   82.11    8.90
   6   1  -3   44.57    7.97
  -6  -1   3   28.88    4.02
  -6  -1   3   34.96    6.63
   6   1  -2   42.22    6.19
  -6  -1   2   29.47    3.02
  -6  -1   2   43.85    6.68
   6   1  -1  205.54   11.62
  -6  -1   1  201.73    9.19
   6   1   0  722.26   23.19
  -6  -1   0  752.20   19.24
  -6  -1  -1  538.27   13.75
  -6  -1  -2  849.88   17.75
  -6  -1  -2  871.98   20.97
   6   1   3  217.64    9.62
  -6  -1  -3  236.52    6.19
  -6  -1  -3  215.48   10.79
   6   1   4   11.86    4.12
  -6  -1  -4    2.42    2.22
  -6  -1  -4    6.48    5.09
   6   1   5   13.25    5.88
  -6  -1  -5   16.75    5.01
  -6  -1  -6  865.32   23.06
   6   1   7 1497.04   38.88
  -6  -1  -7 1507.53   36.56
   6   1   8  166.15   12.31
  -6  -1  -8  195.88   10.45
   6   1   9   82.52    4.21
   6   1   9   76.19    9.96
  -6  -1  -9   94.35    7.84
   6   1  10   48.96    9.50
  -6  -1 -10   51.20    8.89
   6   1  11   49.67   10.71
   6   1  11   57.04    5.33
  -6  -1 -11   68.29    8.35
   6   1  12   43.65    8.24
   6   1  12   39.37    6.48
  -6  -1 -12   47.84   10.02
   6   1  13  265.42   16.92
  -6  -1 -13  238.22   17.19
   6   1  14    6.42   11.04
  -6  -1 -14   11.17    8.77
   6   1  15  154.62   16.11
  -6  -1 -15  159.41   16.76
   6   1  16   13.73   12.09
   6   2 -11  -23.27   13.27
  -6  -2  11   29.79   13.01
   6   2 -10   17.57   14.33
  -6  -2  10   10.54   13.63
   6   2  -9   54.01   15.52
  -6  -2   9   46.88   13.98
   6   2  -8   16.85   10.24
  -6  -2   8   17.93   11.90
   6   2  -7  257.32   17.99
  -6  -2   7  209.32   19.55
   6   2  -6  164.71   15.02
  -6  -2   6  204.17   14.16
   6   2  -5  156.79   12.05
  -6  -2   5  121.32   10.88
   6   2  -4   60.93    9.20
  -6  -2   4   58.08    9.74
   6   2  -3    4.88    7.08
  -6  -2   3    6.85    2.80
  -6  -2   3   10.18    5.47
   6   2  -2   23.06    7.22
  -6  -2   2   28.08    3.55
  -6  -2   2   31.66    6.85
   6   2  -1  827.95   26.25
  -6  -2   1  859.89   17.82
  -6  -2   1  887.21   22.88
   6   2   0  688.70   21.31
  -6  -2   0  647.20   14.45
   6   2   1  527.46   18.38
  -6  -2  -1  523.46   13.56
  -6  -2  -1  497.39   13.25
   6   2   2  152.76    8.54
  -6  -2  -2  140.95    6.65
  -6  -2  -2  153.64    6.02
   6   2   3  276.38   11.38
  -6  -2  -3  274.42    9.72
  -6  -2  -3  260.46    6.35
   6   2   4   30.42    6.42
  -6  -2  -4   20.04    4.64
  -6  -2  -4   15.48    1.90
   6   2   5  176.57    9.06
  -6  -2  -5  192.37   10.91
  -6  -2  -6 1658.76   42.80
   6   2   7   32.05    7.42
  -6  -2  -7   30.95    5.81
   6   2   8  356.40   15.84
  -6  -2  -8  357.48   15.48
   6   2   9   10.47    7.17
  -6  -2  -9   21.91    6.97
   6   2  10   14.80    6.13
  -6  -2 -10  -10.14    6.75
   6   2  11   52.60   10.26
  -6  -2 -11   66.10   10.11
   6   2  12  116.78   10.97
  -6  -2 -12   89.45   11.84
   6   2  13   12.97    8.00
  -6  -2 -13   -0.37    6.67
   6   2  14  242.23   17.30
  -6  -2 -14  234.94   17.82
   6   2  15   24.92   10.25
  -6  -2 -15   -9.15    8.97
   6   2  16   33.07   10.48
   6   2  17   -4.79   12.44
   6   3 -10   49.43   15.59
  -6  -3  10   32.53   14.96
   6   3  -9   -1.47   12.78
  -6  -3   9   10.11    9.41
   6   3  -8  105.43   13.74
  -6  -3   8   86.74   13.73
   6   3  -7   76.96   13.76
  -6  -3   7   94.08   15.01
   6   3  -6  234.29   17.40
  -6  -3   6  192.33   15.04
   6   3  -5   66.08   12.69
  -6  -3   5   46.91    8.51
   6   3  -4   23.13    8.60
  -6  -3   4   34.82    8.72
   6   3  -3   50.81    8.34
  -6  -3   3   46.09    8.72
   6   3  -2  370.71   16.88
  -6  -3   2  351.73    9.11
  -6  -3   2  396.00   14.30
   6   3  -1  570.05   19.63
  -6  -3   1  572.81   13.09
  -6  -3   1  587.42   18.65
   6   3   0  590.40   18.97
  -6  -3   0  534.10   13.15
  -6  -3   0  521.97   15.63
   6   3   1  668.44   20.79
  -6  -3  -1  644.40   16.31
  -6  -3  -1  673.74   15.25
   6   3   2   33.73    5.98
  -6  -3  -2   47.83    5.71
  -6  -3  -2   37.66    4.14
   6   3   3   30.90    5.69
  -6  -3  -3   29.22    5.83
  -6  -3  -3   32.94    3.29
   6   3   4   36.13    6.05
  -6  -3  -4   29.82    2.14
  -6  -3  -4   37.56    4.96
   6   3   5 1091.22   29.06
  -6  -3  -5 1108.74   26.77
   6   3   6  227.18   10.91
  -6  -3  -6  223.10   10.69
   6   3   7 1390.87   38.62
   6   3   8   83.31    7.94
  -6  -3  -8   49.72    8.63
   6   3   9   39.11    8.76
  -6  -3  -9   56.88    7.21
   6   3  10   21.14    6.66
  -6  -3 -10   42.50    8.62
   6   3  11   11.46    8.81
  -6  -3 -11   19.88    6.85
   6   3  12    6.96    6.76
  -6  -3 -12    2.02    6.72
   6   3  13  529.06   28.29
  -6  -3 -13  477.90   24.16
   6   3  14   24.07    9.84
  -6  -3 -14    1.63    7.21
   6   3  15  102.41   15.30
  -6  -3 -15   96.76   13.78
   6   3  16    6.06    9.27
  -6  -3 -16   11.33    9.73
   6   3  17   15.73   13.10
   6   4 -10   -4.56   10.88
  -6  -4  10   -2.68   12.25
   6   4  -9   51.32   13.75
  -6  -4   9   61.63   12.80
   6   4  -8   89.13   14.85
  -6  -4   8   81.75   12.51
   6   4  -7  106.37   14.32
  -6  -4   7   95.57   15.34
   6   4  -6   15.26    9.66
  -6  -4   6   15.99   10.53
   6   4  -5   15.84   11.42
  -6  -4   5   16.08    9.59
   6   4  -4   42.12    9.26
  -6  -4   4   24.71    9.05
   6   4  -3   80.64   11.45
  -6  -4   3   82.68    8.52
   6   4  -2  482.32   19.20
  -6  -4   2  507.95   16.98
  -6  -4   2  438.32   10.24
   6   4  -1  833.84   26.75
  -6  -4   1  833.28   24.59
  -6  -4   1  831.88   17.69
  -6  -4   0 1132.29   28.47
  -6  -4   0 1143.55   23.18
  -6  -4  -1  148.57    7.67
  -6  -4  -1  122.82    7.16
   6   4   2   18.97    5.61
  -6  -4  -2   10.67    5.07
  -6  -4  -2   15.73    3.66
   6   4   3   12.47    5.07
  -6  -4  -3    9.59    2.99
  -6  -4  -3    9.33    5.38
   6   4   4  501.32   17.74
  -6  -4  -4  468.17    8.35
  -6  -4  -4  495.23   16.38
   6   4   5  313.44   12.51
  -6  -4  -5  304.89   12.29
   6   4   6 1123.75   32.81
  -6  -4  -6 1112.40   29.59
   6   4   7  334.27   15.99
  -6  -4  -7  365.71   14.49
   6   4   8  190.91   12.28
  -6  -4  -8  178.58   12.73
   6   4   9    3.79    6.81
  -6  -4  -9    4.58    5.30
   6   4  10  112.31   11.32
  -6  -4 -10   79.29   10.98
   6   4  11    0.81    5.93
  -6  -4 -11    2.43    7.58
   6   4  12  367.06   21.43
  -6  -4 -12  371.13   18.51
   6   4  13   26.30    8.25
  -6  -4 -13   20.46    9.74
   6   4  14  262.28   19.40
  -6  -4 -14  240.83   19.11
   6   4  15    0.20   10.43
  -6  -4 -15    7.08    9.42
   6   4  16    6.99    9.08
  -6  -4 -16    0.06    9.65
   6   4  17    3.41   12.24
   6   5  -9   39.14   13.81
  -6  -5   9   41.33   14.85
   6   5  -8  197.31   22.97
  -6  -5   8  150.63   17.00
   6   5  -7   93.68   14.23
  -6  -5   7   73.78   11.78
   6   5  -6   20.09   11.01
  -6  -5   6   17.62    8.26
   6   5  -5    0.17    9.14
  -6  -5   5   10.35    8.51
   6   5  -4   34.18    9.14
  -6  -5   4   22.71    7.48
   6   5  -3   60.06   11.87
  -6  -5   3   55.09    7.81
   6   5  -2  324.59   17.54
  -6  -5   2  263.19    8.13
  -6  -5   2  267.72   14.72
   6   5  -1  625.68   25.83
  -6  -5   1  599.32   20.58
  -6  -5   1  593.50   14.23
   6   5   0  384.90   18.54
  -6  -5   0  331.08   14.27
  -6  -5   0  366.73   10.90
   6   5   1  337.21   17.08
  -6  -5  -1  314.27   10.88
  -6  -5  -1  356.77   11.68
   6   5   2   -3.99    5.32
  -6  -5  -2    6.46    3.75
  -6  -5  -2    8.42    4.74
   6   5   3  126.93   10.20
  -6  -5  -3  128.21    5.76
  -6  -5  -3  136.72    8.71
   6   5   4   53.71    7.92
  -6  -5  -4   53.76    4.07
  -6  -5  -4   57.72    7.54
   6   5   5 1256.65   31.80
  -6  -5  -5 1135.47   15.79
  -6  -5  -5 1199.24   32.76
   6   5   6   33.46    6.56
  -6  -5  -6   22.30    7.35
   6   5   7  207.07   13.44
  -6  -5  -7  229.83   11.31
   6   5   8   29.19    6.04
  -6  -5  -8    7.02    6.62
   6   5   9   39.42    8.28
  -6  -5  -9   44.06    8.93
   6   5  10   49.76    8.02
  -6  -5 -10   44.05    8.27
   6   5  11  309.89   17.04
  -6  -5 -11  267.79   16.16
   6   5  12   59.85   11.08
  -6  -5 -12   50.65    9.38
   6   5  13  206.84   14.41
  -6  -5 -13  189.23   16.70
   6   5  14    0.59    9.55
  -6  -5 -14   -2.05    7.36
   6   5  15   -3.67    9.97
  -6  -5 -15   -0.17    9.53
   6   5  16    6.27   11.56
  -6  -5 -16    6.20   10.47
   6   5  17   61.34   12.88
  -6  -5 -17   55.74   13.06
   6   6  -9   95.41   17.06
  -6  -6   9  103.40   19.24
   6   6  -8   17.92   13.44
  -6  -6   8   46.13   12.96
   6   6  -7   45.21   13.58
  -6  -6   7   70.08   13.70
   6   6  -6   34.44   10.28
  -6  -6   6   -0.96    8.84
   6   6  -5    4.50    8.36
  -6  -6   5    2.41    9.03
   6   6  -4   47.76   10.15
  -6  -6   4   57.58   10.87
   6   6  -3  324.88   21.48
  -6  -6   3  298.56   16.11
   6   6  -2  435.42   21.85
  -6  -6   2  388.67   19.56
   6   6  -1  198.92   15.10
  -6  -6   1  199.90   11.13
   6   6   0  104.91    9.49
  -6  -6   0  138.70    7.28
  -6  -6   0  113.26    8.03
   6   6   1   -0.97    7.66
  -6  -6  -1    0.58    4.87
  -6  -6  -1   10.91    4.59
   6   6   2  151.81   12.20
  -6  -6  -2  141.44    8.02
  -6  -6  -2  154.32    9.05
   6   6   3  140.83   10.89
  -6  -6  -3  160.72    7.00
  -6  -6  -3  138.02    8.14
   6   6   4  741.47   23.41
  -6  -6  -4  796.94   16.33
  -6  -6  -4  757.21   23.97
   6   6   5   35.59    6.73
  -6  -6  -5   45.24    7.41
  -6  -6  -5   38.41    3.17
   6   6   6  286.05    6.15
   6   6   6  294.84   12.75
  -6  -6  -6  283.57   12.76
   6   6   7   64.90    9.14
  -6  -6  -7   46.02    9.38
   6   6   8   16.74    6.82
  -6  -6  -8    4.65    6.00
   6   6   9   -9.30    7.18
  -6  -6  -9    1.53    6.42
   6   6  10  394.10   20.04
  -6  -6 -10  423.61   18.67
   6   6  11   17.41    8.57
  -6  -6 -11    5.03    8.73
   6   6  12  401.47   21.86
  -6  -6 -12  385.47   20.28
   6   6  13   -5.29    8.76
  -6  -6 -13   -7.93    7.85
   6   6  14   -2.77    7.28
  -6  -6 -14   -0.72    9.09
   6   6  15   28.09    9.31
  -6  -6 -15   -2.84   11.02
   6   6  16   77.88   12.84
  -6  -6 -16   50.09   13.74
   6   6  17   12.76   11.99
  -6  -6 -17   -0.42    8.41
   6   7  -8   52.14   13.68
  -6  -7   8   46.03   15.11
   6   7  -7    4.38   12.78
  -6  -7   7   12.49    8.97
   6   7  -6   -2.77   11.21
  -6  -7   6   -1.98    9.69
   6   7  -5   18.32    9.30
  -6  -7   5    7.28    9.31
   6   7  -4  124.80   16.64
  -6  -7   4  148.00   14.35
   6   7  -3  257.23   17.03
  -6  -7   3  277.74   15.61
   6   7  -2  147.09   12.85
  -6  -7   2  124.20   10.29
   6   7  -1  184.79   15.53
  -6  -7   1  175.72    8.72
  -6  -7   1  170.72   12.78
   6   7   0   89.69    9.13
  -6  -7   0   53.31    6.71
  -6  -7   0   69.08    7.31
   6   7   1   48.88    8.30
  -6  -7  -1   50.28    7.06
  -6  -7  -1   68.90    7.35
   6   7   2   33.44    8.71
  -6  -7  -2   38.14    6.64
  -6  -7  -2   28.37    5.79
  -6  -7  -3  943.66   28.51
  -6  -7  -3 1015.95   25.33
   6   7   4  145.99   11.51
  -6  -7  -4  133.71    7.31
  -6  -7  -4  153.96   10.98
   6   7   5  382.73   15.17
  -6  -7  -5  375.89   11.03
  -6  -7  -5  373.79   15.48
   6   7   6   97.02    4.50
   6   7   6  137.70   10.35
  -6  -7  -6  108.65   10.30
   6   7   7   -3.22    2.75
   6   7   7   -4.01    5.22
  -6  -7  -7    5.10    6.01
   6   7   8   49.55    7.76
  -6  -7  -8   52.04   10.25
   6   7   9   55.35    9.25
  -6  -7  -9   68.90    9.04
   6   7  10   12.77    6.64
  -6  -7 -10   17.17    9.53
   6   7  11  722.88   30.79
  -6  -7 -11  751.76   29.39
   6   7  12   19.83    7.82
  -6  -7 -12   22.22    8.89
   6   7  13   57.77   11.38
  -6  -7 -13   40.51    9.97
   6   7  14    1.10    9.37
  -6  -7 -14   -9.81    9.30
   6   7  15   69.15   13.15
  -6  -7 -15   38.58   12.99
   6   7  16   -9.53   10.56
  -6  -7 -16   14.07    8.71
   6   7  17   54.60   16.11
  -6  -7 -17   65.91   14.11
   6   8  -7    4.76   10.10
  -6  -8   7   -1.39    9.42
   6   8  -6   35.28   10.46
  -6  -8   6    6.95    9.74
   6   8  -5   34.39   12.82
  -6  -8   5   33.60    9.91
   6   8  -4   89.42   12.57
  -6  -8   4   97.22   11.70
   6   8  -3  152.08   17.17
  -6  -8   3  138.57   12.10
   6   8  -2  165.35   12.94
  -6  -8   2  114.30   11.95
   6   8  -1   49.42    9.61
  -6  -8   1    4.91    5.43
  -6  -8   1    6.25    5.98
   6   8   0    0.05    7.38
  -6  -8   0   10.17    5.33
  -6  -8   0   17.79    6.85
   6   8   1   46.97    8.81
  -6  -8  -1   12.82    6.45
  -6  -8  -1   13.48    6.72
   6   8   2  447.31   18.85
  -6  -8  -2  444.40   16.47
  -6  -8  -2  448.57   17.54
   6   8   3   58.77    7.71
  -6  -8  -3   46.48    6.97
  -6  -8  -3   68.54    8.80
   6   8   4  495.32   17.98
  -6  -8  -4  473.18   17.39
  -6  -8  -4  455.21   14.74
   6   8   5   25.20    6.28
  -6  -8  -5   58.71    9.05
   6   8   6   53.98    5.43
   6   8   6   48.30    8.69
  -6  -8  -6   80.82    8.49
   6   8   7    1.03    3.22
   6   8   7    3.88    6.30
  -6  -8  -7   11.70    7.79
   6   8   8  288.73   16.24
  -6  -8  -8  276.99   19.06
   6   8   9   -3.73    5.90
  -6  -8  -9    1.09    8.88
   6   8  10  379.12   19.11
  -6  -8 -10  334.82   18.54
   6   8  11   -2.53    6.51
  -6  -8 -11    2.40    7.34
   6   8  12  278.56   18.89
  -6  -8 -12  274.94   17.84
   6   8  13   -1.54    9.65
  -6  -8 -13  -18.90   10.15
   6   8  14    1.32    7.79
  -6  -8 -14   10.65    8.45
   6   8  15    4.07   10.75
  -6  -8 -15    6.01   10.49
   6   8  16   95.34   16.48
  -6  -8 -16  100.65   14.28
   6   8  17   28.03   12.87
  -6  -8 -17   10.67   10.14
   6   9  -7    9.29   10.84
  -6  -9   7   -4.38    9.15
   6   9  -6   16.63   11.16
  -6  -9   6    9.80    9.92
   6   9  -5   89.98   15.78
  -6  -9   5   69.69   12.24
   6   9  -4   75.23   13.09
  -6  -9   4   88.21   13.47
   6   9  -3  136.77   14.03
  -6  -9   3  161.05   14.51
   6   9  -2   65.16   10.45
  -6  -9   2   51.25   10.99
   6   9  -1   27.58    8.66
  -6  -9   1   18.09    5.26
  -6  -9   1   19.41    9.06
   6   9   0    9.72    6.85
  -6  -9   0   -5.75    5.40
  -6  -9   0    6.41    5.55
   6   9   1  124.20   13.52
  -6  -9  -1  116.85   10.44
  -6  -9  -1  132.25   11.12
   6   9   2   51.66   10.14
  -6  -9  -2   34.06    7.52
  -6  -9  -2   49.84    7.51
   6   9   3  532.79   23.30
  -6  -9  -3  545.33   19.45
  -6  -9  -3  553.47   18.47
   6   9   4   25.27    6.78
  -6  -9  -4   13.11    6.31
  -6  -9  -4    5.51    5.63
   6   9   5  335.45   12.66
   6   9   5  324.94   17.70
  -6  -9  -5  333.17   15.91
   6   9   6   15.50    7.28
   6   9   6   11.49    4.63
  -6  -9  -6   12.72    8.79
   6   9   7  106.95   10.71
   6   9   7   83.64    6.78
  -6  -9  -7   84.70    9.77
   6   9   8    3.45    7.59
   6   9   8    7.81    4.75
  -6  -9  -8   34.60    8.99
   6   9   9  124.09   10.57
  -6  -9  -9  151.10   13.62
   6   9  10   39.95    7.81
  -6  -9 -10   30.88   11.76
   6   9  11  182.79   12.85
  -6  -9 -11  171.86   14.33
   6   9  12   26.76    7.63
  -6  -9 -12  -21.17    7.67
   6   9  13   -5.78    9.74
  -6  -9 -13  -16.62    8.95
   6   9  14    4.41    7.36
  -6  -9 -14    4.12   10.36
   6   9  15  124.02   15.12
  -6  -9 -15  103.69   13.65
   6   9  16   15.47   13.22
  -6  -9 -16   55.66   13.35
   6  10  -6   72.18   13.69
  -6 -10   6   42.58   12.84
   6  10  -5   49.64   13.99
  -6 -10   5   17.60   10.62
   6  10  -4   66.34   13.48
  -6 -10   4   99.34   14.93
   6  10  -3   50.05    9.57
  -6 -10   3    1.98   11.24
   6  10  -2   98.89   13.70
  -6 -10   2   69.41   10.52
   6  10  -1   -0.68    6.77
  -6 -10   1    0.95    6.38
   6  10   0   62.47   12.21
  -6 -10   0   52.64    8.03
  -6 -10   0   60.07   10.52
   6  10   1   15.33    7.63
  -6 -10  -1   19.36    8.01
  -6 -10  -1   12.19    6.60
   6  10   2  181.75   15.56
  -6 -10  -2  211.53   14.30
  -6 -10  -2  199.30   13.02
   6  10   3   25.49    8.11
  -6 -10  -3    7.27    8.11
  -6 -10  -3   31.70    7.62
   6  10   4  539.06   23.81
  -6 -10  -4  462.63   19.75
  -6 -10  -4  541.07   23.54
   6  10   5   70.92    7.82
   6  10   5   65.76   10.20
  -6 -10  -5   79.05   11.07
   6  10   6   -2.45    4.75
   6  10   6    4.67    6.84
  -6 -10  -6   -9.46    6.75
   6  10   7   29.10    5.76
   6  10   7   33.90    7.42
  -6 -10  -7   36.09   10.16
   6  10   8  327.64   12.66
   6  10   8  387.44   18.94
  -6 -10  -8  290.60   17.59
   6  10   9   19.63    8.59
   6  10   9   16.85    5.51
  -6 -10  -9   45.70   10.76
   6  10  10  163.74   14.35
  -6 -10 -10  159.95   17.50
   6  10  11   10.25    7.00
  -6 -10 -11    6.19    8.90
   6  10  12    2.16    8.01
  -6 -10 -12    2.35    9.56
   6  10  13   -0.08    8.96
  -6 -10 -13    3.93   10.40
   6  10  14  121.79   12.82
  -6 -10 -14   82.64   16.87
   6  10  15   17.52   11.05
  -6 -10 -15   22.04   10.95
   6  10  16  175.65   17.51
  -6 -10 -16  182.85   20.99
   6  11  -5   85.40   17.74
  -6 -11   5   61.52   12.57
   6  11  -4   41.90   12.28
  -6 -11   4   55.68   13.81
   6  11  -3   10.64    9.30
  -6 -11   3    6.14   10.65
   6  11  -2   29.23   10.91
  -6 -11   2    5.91    8.29
   6  11  -1   17.27   10.23
  -6 -11   1    7.78    7.91
   6  11   0    3.85   10.38
  -6 -11   0    6.16    6.44
  -6 -11   0   18.29    8.65
   6  11   1  251.39   17.89
  -6 -11  -1  215.31   15.05
  -6 -11  -1  243.89   16.40
   6  11   2   26.37    8.31
  -6 -11  -2   53.38    8.66
   6  11   3  148.22   14.04
  -6 -11  -3  131.52   10.94
  -6 -11  -3  159.50   12.43
   6  11   4   13.25    7.18
  -6 -11  -4   20.06    7.11
  -6 -11  -4   12.26    6.44
   6  11   5   27.60    6.95
   6  11   5    9.76    8.91
  -6 -11  -5   17.28   10.29
   6  11   6    8.63    6.65
   6  11   6   -6.65    5.60
  -6 -11  -6    5.58    8.27
   6  11   7  348.98   16.62
   6  11   7  318.67   14.41
  -6 -11  -7  273.44   21.14
   6  11   8    6.98    7.34
   6  11   8   -3.68    5.01
  -6 -11  -8    7.60    9.17
   6  11   9  523.30   23.74
   6  11   9  445.88   17.07
  -6 -11  -9  558.46   26.63
   6  11  10    4.94    8.25
  -6 -11 -10   -0.55   10.05
   6  11  11    8.28    9.09
  -6 -11 -11   21.75    9.30
   6  11  12    3.96    7.09
  -6 -11 -12   10.50    9.16
   6  11  13   26.98    8.89
  -6 -11 -13   55.75   11.52
   6  11  14   12.99   11.01
  -6 -11 -14   37.83   13.33
   6  11  15  138.85   14.90
  -6 -11 -15  173.07   18.15
   6  11  16    5.09   11.13
  -6 -11 -16   14.62   11.40
   6  12  -4   42.39   15.15
  -6 -12   4   37.25   14.71
   6  12  -3    9.62   12.42
  -6 -12   3    7.77   11.33
   6  12  -2  -10.64   11.29
  -6 -12   2   13.18    8.20
   6  12  -1    3.05   10.90
  -6 -12   1   25.02   10.40
   6  12   0  125.34   13.52
  -6 -12   0  140.31   12.86
   6  12   1   16.86    8.72
  -6 -12  -1   13.54    8.11
  -6 -12  -1   18.71    7.78
   6  12   2  308.07   20.17
  -6 -12  -2  335.77   19.73
  -6 -12  -2  331.32   20.63
   6  12   3   20.45    8.87
  -6 -12  -3   -0.78    8.38
  -6 -12  -3   20.82    8.79
   6  12   4   10.47    5.25
   6  12   4   -4.35    6.59
  -6 -12  -4   -9.17    8.17
   6  12   5   -6.78    6.53
   6  12   5    6.32    5.96
  -6 -12  -5    3.45    7.08
   6  12   6   68.88    9.44
   6  12   6   79.10   11.12
  -6 -12  -6   71.66   10.30
   6  12   7    5.03    6.49
   6  12   7   11.66    7.59
  -6 -12  -7  -17.45    9.41
   6  12   8  269.79   17.71
   6  12   8  207.57   12.79
  -6 -12  -8  238.28   20.05
   6  12   9    3.27    8.16
   6  12   9    2.91    6.74
  -6 -12  -9   21.78    8.92
   6  12  10   75.13   12.14
  -6 -12 -10   92.45   15.51
   6  12  11    6.49    8.73
  -6 -12 -11   17.47   11.36
   6  12  12   22.61    9.69
  -6 -12 -12   18.21   12.13
   6  12  13   11.41    8.75
  -6 -12 -13   -9.19    9.46
   6  12  14   79.08   13.76
  -6 -12 -14   84.03   13.84
   6  12  15   10.89    9.32
  -6 -12 -15   -0.57   12.98
   6  13  -2  -10.44    9.10
  -6 -13   2   -0.05   11.66
   6  13  -1   -5.81    9.03
  -6 -13   1   23.78    9.87
   6  13   0    0.79    9.76
  -6 -13   0   -3.23    9.29
   6  13   1  232.90   16.09
  -6 -13  -1  157.37   16.34
  -6 -13  -1  209.13   15.55
   6  13   2   21.71    9.98
  -6 -13  -2    5.80    8.65
  -6 -13  -2   14.93   10.10
   6  13   3   62.05   12.43
  -6 -13  -3   69.22   12.20
  -6 -13  -3   71.99   12.18
   6  13   4   12.17    8.45
   6  13   4   -3.28    7.45
  -6 -13  -4   -1.70    9.10
   6  13   5   26.45    7.83
   6  13   5   17.31    8.00
  -6 -13  -5   37.79   10.34
   6  13   6   33.55    7.52
   6  13   6   32.44    8.32
  -6 -13  -6   26.72   11.23
   6  13   7  156.02   13.66
   6  13   7  165.51   14.70
  -6 -13  -7  136.23   14.80
   6  13   8   -1.37    8.69
   6  13   8    1.26    7.32
  -6 -13  -8   17.93   10.11
   6  13   9  147.77   14.61
  -6 -13  -9  134.88   14.83
   6  13  10    9.72    6.90
  -6 -13 -10    4.45    9.28
   6  13  11   12.70    8.53
  -6 -13 -11   11.80   10.12
   6  13  12    5.86    8.53
  -6 -13 -12  -12.51    9.87
   6  13  13  139.38   15.61
  -6 -13 -13  150.66   20.76
   6  13  14    4.75    9.13
  -6 -13 -14   -3.89   10.13
   6  14  -1    4.81   11.35
  -6 -14   1    2.20   10.77
   6  14   0   95.89   15.93
  -6 -14   0   91.47   16.15
   6  14   1   -8.42    9.98
  -6 -14  -1  -12.80   10.76
   6  14   2   80.27   13.96
  -6 -14  -2   89.68   13.21
   6  14   3    0.48    7.15
   6  14   3   -0.07    7.12
  -6 -14  -3    7.75    8.83
   6  14   4    8.10    7.29
   6  14   4    4.28    8.80
  -6 -14  -4   -0.15    9.79
   6  14   5   -3.66    8.63
   6  14   5    4.59    8.03
  -6 -14  -5   -1.38    9.65
   6  14   6  140.40   13.85
   6  14   6   97.05   14.59
  -6 -14  -6  104.20   16.17
   6  14   7   16.74    9.22
   6  14   7    3.78    9.67
  -6 -14  -7   26.03    8.98
   6  14   8   80.47   12.53
   6  14   8   88.68   12.12
  -6 -14  -8   75.00   15.17
   6  14   9  -21.75    9.58
  -6 -14  -9   -8.65   12.31
   6  14  10   -2.41    9.22
  -6 -14 -10  -12.06    9.40
  -6 -14 -11   20.77   13.28
  -6 -14 -12  101.45   17.98
  -6 -14 -13   39.00   16.01
  -6 -15  -1   39.07   11.43
   6  15   2    8.97    6.02
   6  15   3   -8.40    9.83
  -6 -15  -3   -9.07   10.53
   6  15   4   11.88   10.02
  -6 -15  -4   -1.93   10.48
   6  15   5   65.73   13.46
  -6 -15  -5   76.44   14.60
   6  15   6   -0.83    8.99
  -6 -15  -6    2.59   10.17
   6  15   7  153.76   16.62
  -6 -15  -7  172.98   19.10
  -6 -15  -8   -3.69    9.53
  -6 -15  -9   16.33    9.99
  -6 -15 -10    5.17   11.91
  -6 -15 -11   35.29   12.35
   6  16   5   10.57    9.79
  -6 -16  -5   -8.02   11.08
  -6 -16  -6  117.94   18.43
  -6 -16  -7   -4.49   11.35
  -6 -16  -8   42.12   12.04
  -6 -16  -9   -8.18   12.96
   7 -13  -5  119.14   20.35
  -7  13   5  122.89   23.14
   7 -13  -4   -0.57    9.99
  -7  13   4    0.56   10.28
   7 -13  -3   44.74   12.71
  -7  13   3   23.16   16.79
  -7  13   2   -2.82   13.66
   7 -13  -1   20.10   10.67
  -7  13   1  -10.34   11.46
   7 -13   0   33.13   10.99
  -7  13   0   -6.79   14.93
   7 -13   1  156.61   17.85
  -7  13  -1  151.27   23.39
   7 -13   2   12.45   11.46
  -7  13  -2  -10.65    9.76
   7 -13   3   95.39   13.95
  -7  13  -3  109.44   18.56
   7 -13   4   -8.86   12.68
  -7  13  -4   -6.97   12.96
   7 -12  -6  112.35   19.75
  -7  12   6  120.10   20.91
   7 -12  -5   13.11   10.38
  -7  12   5   35.15   13.38
   7 -12  -4   76.91   14.00
  -7  12   4   76.47   14.97
   7 -12  -3   -5.32   10.29
  -7  12   3   -1.75   11.07
   7 -12  -2    5.33    9.53
  -7  12   2   -5.18   12.61
   7 -12  -1   49.79   11.82
  -7  12   1    7.38   14.92
   7 -12   0   98.37   16.65
  -7  12   0  118.97   16.05
   7 -12   1  -13.13   11.10
  -7  12  -1    9.67   12.22
   7 -12   2  119.56   14.91
  -7  12  -2  134.64   16.96
   7 -12   3    4.39   10.94
  -7  12  -3    5.74    8.99
   7 -12   4   -3.09   10.09
  -7  12  -4    5.95    8.87
   7 -12   5   14.65   11.14
  -7  12  -5   -5.24    9.62
   7 -12   6   48.33   15.99
  -7  12  -6   75.99   16.60
   7 -11  -8   16.23   13.04
  -7  11   8   23.93   11.40
   7 -11  -7  102.29   16.53
  -7  11   7  112.96   15.96
   7 -11  -6   14.50   10.98
  -7  11   6   -2.74   10.87
   7 -11  -5  106.56   13.43
  -7  11   5   93.37   18.90
   7 -11  -4  -16.32    9.00
  -7  11   4   15.06   13.13
   7 -11  -3   13.59    9.54
  -7  11   3   22.43   13.24
   7 -11  -2   21.95    9.46
  -7  11   2    8.75   13.81
   7 -11  -1  152.01   19.92
  -7  11   1  183.52   20.69
   7 -11   0    1.70   10.60
  -7  11   0    1.98   11.32
   7 -11   1  183.57   18.08
  -7  11  -1  178.40   21.66
   7 -11   2   -7.68    8.79
  -7  11  -2  -13.74    9.92
   7 -11   3   -2.46   10.48
  -7  11  -3   27.60   11.95
   7 -11   4  -21.99    9.46
  -7  11  -4   21.72    9.73
   7 -11   5   30.80   11.92
  -7  11  -5   32.46   12.99
   7 -11   6   24.79   10.17
  -7  11  -6   49.13   13.74
   7 -11   7  172.32   19.08
  -7  11  -7  128.60   19.63
   7 -11   8   10.94   10.79
  -7  11  -8  -17.49   11.55
   7 -10  -8   29.68   11.49
  -7  10   8   67.23   13.46
   7 -10  -7   15.11   10.91
  -7  10   7   14.77   11.16
   7 -10  -6  162.05   15.05
  -7  10   6  102.70   16.90
   7 -10  -5   -5.12    8.47
  -7  10   5  -20.61    9.24
   7 -10  -4   37.82   11.25
  -7  10   4   63.50   12.69
   7 -10  -3   13.56    8.60
  -7  10   3   -1.25    9.89
   7 -10  -2   80.84   12.54
  -7  10   2   98.53   16.23
   7 -10  -1   12.12   10.54
  -7  10   1    3.76   12.03
   7 -10   0  256.98   20.89
  -7  10   0  264.42   22.41
   7 -10   1   -2.78    9.52
  -7  10  -1    8.15   10.32
   7 -10   2   -6.99    7.25
  -7  10  -2   29.49   10.72
   7 -10   3   -1.43    9.89
  -7  10  -3   -8.59   10.58
   7 -10   4    5.57   10.63
  -7  10  -4   17.88    8.65
   7 -10   5   61.15   13.65
  -7  10  -5   92.02   12.38
   7 -10   6  155.02   15.04
  -7  10  -6  153.20   14.76
   7 -10   7   43.51   12.48
  -7  10  -7   37.84   13.15
   7 -10   8   84.98   15.00
  -7  10  -8   91.04   12.91
   7 -10   9   27.79   12.15
  -7  10  -9   19.39   10.14
   7  -9  -9   55.47   13.86
  -7   9   9   62.64   15.62
   7  -9  -8   37.23   11.49
  -7   9   8   19.67   13.78
   7  -9  -7  142.15   16.48
  -7   9   7  168.88   19.85
   7  -9  -6   -1.98    9.38
  -7   9   6   -0.30   11.24
   7  -9  -5   81.82   13.81
  -7   9   5  105.05   14.96
   7  -9  -4   -5.70   10.14
  -7   9   4   -7.10    8.79
   7  -9  -3   23.27   10.73
  -7   9   3   25.44    9.83
   7  -9  -2   32.75   11.89
  -7   9   2   78.09   14.39
   7  -9  -1  297.89   17.85
  -7   9   1  309.30   19.80
   7  -9   0   -2.69    7.53
  -7   9   0   16.50   10.49
   7  -9   1  149.71   13.21
  -7   9  -1  141.41   16.81
   7  -9   2   65.09   11.65
  -7   9  -2   48.25   10.86
   7  -9   3   -9.45    6.98
  -7   9  -3    7.33    7.37
   7  -9   4   90.81   11.94
  -7   9  -4  103.18   12.08
   7  -9   5  146.12   15.99
  -7   9  -5  147.10   15.05
   7  -9   6   -5.59    8.06
  -7   9  -6   22.75    9.86
   7  -9   7  228.49   18.94
  -7   9  -7  255.01   20.01
   7  -9   8   45.23   11.54
  -7   9  -8   14.04   11.26
   7  -9   9   14.56   10.47
  -7   9  -9    7.43   10.58
   7  -9  10   26.97    8.98
  -7   9 -10   -4.47   11.28
  -7   8  10   24.28   13.79
  -7   8   9   13.19   10.32
   7  -8  -8  247.17   16.64
  -7   8   8  229.18   19.54
   7  -8  -7   23.41   10.35
  -7   8   7    6.94   12.30
   7  -8  -6  145.43   14.80
  -7   8   6  147.09   15.07
   7  -8  -5    8.39    9.54
  -7   8   5   16.09    9.08
   7  -8  -4   15.95    8.10
  -7   8   4   20.04    8.86
   7  -8  -3   10.09    7.25
  -7   8   3  -23.98    9.44
   7  -8  -2  161.20   15.62
  -7   8   2  167.39   14.40
   7  -8  -1    6.53    8.04
  -7   8   1   38.34    9.38
   7  -8   0  288.55   16.33
  -7   8   0  293.00   21.18
   7  -8   1    3.58    6.61
  -7   8  -1    2.71    7.60
   7  -8   2    5.21    9.54
  -7   8  -2   29.23    8.39
   7  -8   3   20.35    8.04
  -7   8  -3    8.84    8.98
   7  -8   4  107.87   12.37
  -7   8  -4  150.11   13.87
   7  -8   5   58.61   10.85
  -7   8  -5   24.76   10.78
   7  -8   6  242.18   16.31
  -7   8  -6  272.58   15.87
   7  -8   7   11.19    8.81
  -7   8  -7    3.45    8.59
   7  -8   8   56.61   11.58
  -7   8  -8   63.34   11.82
   7  -8   9   21.14   10.67
  -7   8  -9   24.80   10.68
   7  -8  10   53.48    9.84
  -7   8 -10   28.10   10.95
  -7   8 -11   52.65   12.13
  -7   7  10   13.51   13.99
  -7   7   9   78.47   13.92
   7  -7  -8   18.46    9.58
  -7   7   8   21.81    9.97
   7  -7  -7  165.52   13.25
  -7   7   7  170.19   19.24
   7  -7  -6   20.69    8.92
  -7   7   6   -3.81   10.84
   7  -7  -5    3.78    6.64
  -7   7   5    2.12    8.27
   7  -7  -4   13.99    7.51
  -7   7   4  -19.33    8.17
   7  -7  -3  117.31   12.49
  -7   7   3   97.10   11.74
   7  -7  -2   19.74    9.66
  -7   7   2   57.17   11.33
   7  -7  -1  139.18   11.59
  -7   7   1  130.59   12.67
   7  -7   0   19.90    7.46
  -7   7   0   18.81    8.37
   7  -7   1   -5.58    6.47
  -7   7  -1   -7.50    7.30
   7  -7   2    2.56    7.89
  -7   7  -2  -10.65    6.80
   7  -7   3  126.97   12.98
  -7   7  -3   88.73    9.61
   7  -7   4   50.28   10.95
  -7   7  -4   74.43   10.77
   7  -7   5  372.28   14.75
   7  -7   5  466.80   23.41
  -7   7  -5  430.61   18.95
   7  -7   6   63.64    8.43
   7  -7   6   76.57    9.37
  -7   7  -6   63.82   10.76
   7  -7   7   54.99    8.22
   7  -7   7   45.26    8.70
  -7   7  -7   69.25    8.41
   7  -7   8   -3.20    6.66
   7  -7   8  -10.02    6.53
  -7   7  -8    6.18    7.33
   7  -7   9   -0.42    7.85
   7  -7   9    1.55    7.17
  -7   7  -9    2.26    6.08
   7  -7  10   84.78   12.32
  -7   7 -10   73.03   10.84
  -7   7 -10   56.74    9.75
  -7   7 -11   79.36   12.00
  -7   7 -11   63.72   11.73
  -7   7 -11   62.61   12.65
  -7   7 -12   65.25   12.22
  -7   7 -12   70.66   13.97
  -7   6  10   71.57   16.56
  -7   6   9   -5.95    9.67
   7  -6  -8   91.10   11.48
   7  -6  -8   82.25   13.61
  -7   6   8  124.52   16.27
   7  -6  -7    4.80    7.47
   7  -6  -7    6.47    7.81
  -7   6   7   15.94   10.99
   7  -6  -6   22.61    9.04
   7  -6  -6   27.41    7.86
  -7   6   6   34.51    9.79
   7  -6  -5    8.18    6.10
   7  -6  -5   13.32    6.45
  -7   6   5    7.16   10.09
   7  -6  -4   96.37   11.18
   7  -6  -4   84.02    7.50
  -7   6   4   81.76   11.90
   7  -6  -3   -2.20    6.03
   7  -6  -3    6.73    4.68
  -7   6   3    8.73    9.09
   7  -6  -2  258.99   15.88
  -7   6   2  246.48   15.26
   7  -6  -1    1.49    6.11
  -7   6   1    2.36    7.15
   7  -6   0  111.73   11.46
  -7   6   0  114.26   10.94
   7  -6   1    6.51    6.33
  -7   6  -1    7.82    8.13
   7  -6   2   65.42    4.49
   7  -6   2   75.88   10.26
  -7   6  -2   53.16   10.21
   7  -6   3  144.44    7.03
   7  -6   3  147.10   11.51
  -7   6  -3  146.93   12.39
   7  -6   4  452.19   13.32
   7  -6   4  475.94   20.19
  -7   6  -4  499.18   21.09
   7  -6   5   67.51    9.80
   7  -6   5   48.73    6.63
  -7   6  -5   67.53    8.75
   7  -6   6  154.57   10.92
   7  -6   6  167.42   11.95
  -7   6  -6  159.68   10.90
   7  -6   7    2.32    8.28
   7  -6   7    0.49    6.49
  -7   6  -7   15.83    6.46
   7  -6   8    7.43    5.79
   7  -6   8    3.92    8.11
  -7   6  -8    1.62    6.68
   7  -6   9   45.72    8.32
   7  -6   9   51.18    9.06
  -7   6  -9   53.59    7.81
   7  -6  10   54.51   11.31
   7  -6  10   58.69   12.00
  -7   6 -10   64.51    9.77
   7  -6  11  130.54   15.31
  -7   6 -11   83.10   12.60
  -7   6 -11  129.66   13.34
  -7   6 -12   55.48    8.00
  -7   6 -12   74.26   12.01
  -7   6 -13    2.05   10.10
   7  -5 -10    1.46    8.67
  -7   5  10   -6.94    9.51
   7  -5  -9  146.89   14.87
  -7   5   9  166.00   18.93
   7  -5  -8    5.13    8.95
  -7   5   8   -0.52    9.15
   7  -5  -7   58.46    9.21
   7  -5  -7   87.58   11.25
  -7   5   7   71.49   13.64
   7  -5  -6    2.70    6.04
   7  -5  -6    1.65    7.09
  -7   5   6   -5.23    9.33
   7  -5  -5   50.67    8.86
   7  -5  -5   44.22    8.37
  -7   5   5   77.63   12.63
   7  -5  -4   -9.99    7.00
   7  -5  -4  -15.38    5.94
  -7   5   4   -8.59    7.75
   7  -5  -3  101.99   10.60
  -7   5   3  138.62   11.54
   7  -5  -2    8.41    7.04
   7  -5  -2   11.47    4.49
  -7   5   2   16.95    7.04
   7  -5  -1   90.01    8.40
   7  -5  -1   84.88    6.63
  -7   5   1   87.04    9.48
   7  -5   0   30.43    6.59
   7  -5   0   23.16    4.40
  -7   5   0   29.70    8.36
   7  -5   1   -1.93    4.92
   7  -5   1   -0.98    3.09
  -7   5  -1   -3.34    5.64
   7  -5   2   84.56    5.67
   7  -5   2   70.03    9.67
  -7   5  -2  107.34   10.24
   7  -5   3  405.32   18.79
  -7   5  -3  398.00   17.80
   7  -5   4   42.59    5.36
   7  -5   4   78.72    9.79
  -7   5  -4   53.81    8.48
   7  -5   5  390.88   13.76
   7  -5   5  356.81   16.47
  -7   5  -5  385.29   14.82
   7  -5   6   75.34   10.48
   7  -5   6   56.10    7.36
  -7   5  -6   47.05    8.23
   7  -5   7   24.43    6.66
   7  -5   7   22.46    7.28
  -7   5  -7   23.47    5.29
   7  -5   8   56.32    8.84
   7  -5   8   52.65    8.21
  -7   5  -8   70.43    8.41
   7  -5   9   21.22    7.78
   7  -5   9   11.97    6.86
  -7   5  -9   14.25    7.18
   7  -5  10  203.20   15.74
  -7   5 -10  223.44   13.23
  -7   5 -10  169.89   13.54
   7  -5  11   88.63   13.77
  -7   5 -11  115.48   10.89
   7  -5  12   81.03   13.92
   7  -5  12   88.72   12.29
  -7   5 -12   86.47   12.27
   7  -5  13   17.80   11.89
  -7   5 -14   -8.63   11.43
   7  -4 -11    1.00   12.14
  -7   4  11  -15.35   13.32
   7  -4 -10  145.28   15.66
  -7   4  10  148.51   20.29
   7  -4  -9    3.06   10.61
  -7   4   9   11.55    9.33
   7  -4  -8  115.97   14.22
  -7   4   8  105.76   14.57
   7  -4  -7  -12.52    5.91
   7  -4  -7   -2.17    6.60
  -7   4   7   21.41   10.52
   7  -4  -6   66.38    8.50
   7  -4  -6   74.59   10.66
  -7   4   6   75.56   12.79
   7  -4  -5   69.66    7.97
   7  -4  -5   57.96    9.57
  -7   4   5   53.56    9.86
   7  -4  -4   13.16    7.20
   7  -4  -4   22.58    7.47
  -7   4   4   20.76    7.94
   7  -4  -3   15.68    6.89
   7  -4  -3   10.26    5.87
  -7   4   3   13.24    9.04
   7  -4  -2  502.62   19.85
   7  -4  -2  528.38   17.99
  -7   4   2  484.71   22.27
   7  -4  -1   45.29    6.51
   7  -4  -1   40.20    5.64
   7  -4   0   22.50    6.10
   7  -4   0   25.25    4.66
  -7   4   0   51.51    8.09
   7  -4   1   24.85    6.07
   7  -4   1   22.85    3.94
  -7   4  -1   49.80    7.77
   7  -4   2  139.09   11.96
   7  -4   2  151.72    7.10
  -7   4  -2  175.90   10.80
   7  -4   3  127.25   11.08
   7  -4   3  109.41    6.51
  -7   4  -3  124.48    9.61
   7  -4   4  489.02   14.29
   7  -4   4  490.74   20.93
  -7   4  -4  498.59   18.06
   7  -4   5  291.37   11.75
   7  -4   5  310.46   16.62
  -7   4  -5  307.88   12.25
   7  -4   6   46.07    6.64
   7  -4   6   48.62    7.42
  -7   4  -6   39.53    6.47
   7  -4   7   30.69    6.93
   7  -4   7   20.76    6.34
  -7   4  -7   17.15    6.25
   7  -4   8  116.98    9.33
   7  -4   8   93.48   12.05
  -7   4  -8  126.65    9.42
   7  -4   9  153.39   12.47
   7  -4   9  119.36   11.54
  -7   4  -9  113.20    9.71
   7  -4  10  120.86   10.15
  -7   4 -10   88.40   10.20
  -7   4 -10   95.25    8.07
   7  -4  11  172.12   16.00
   7  -4  11  148.74   12.96
  -7   4 -11  135.07   13.95
   7  -4  12  103.45   11.90
   7  -4  12  124.76   14.82
  -7   4 -12   84.22   10.76
   7  -4  13   41.82   11.90
  -7   4 -13   16.34   10.89
   7  -4  14   22.79   13.45
   7  -3 -11   92.19   19.00
  -7   3  11  110.49   17.10
   7  -3 -10  -11.49   12.39
  -7   3  10   -8.20   10.64
   7  -3  -9  119.28   14.36
  -7   3   9  139.79   16.10
   7  -3  -8   24.24   11.11
  -7   3   8   17.11   10.50
   7  -3  -7    9.96    8.74
  -7   3   7    3.27    9.76
   7  -3  -6    2.67    5.21
   7  -3  -6    9.96    6.68
  -7   3   6   -2.14    7.83
   7  -3  -5   48.16    6.88
   7  -3  -5   38.96    8.00
  -7   3   5   68.45   11.49
   7  -3  -4   20.04    6.07
   7  -3  -4   13.07    7.90
  -7   3   4    4.94    9.15
   7  -3  -3  496.01   18.94
   7  -3  -3  472.16   16.95
  -7   3   3  472.64   22.34
   7  -3  -2   -0.61    5.55
   7  -3  -2   25.86    5.65
  -7   3   2   10.28    5.99
   7  -3  -1   32.09    7.09
   7  -3  -1   30.19    6.21
  -7   3   1   21.41    7.68
   7  -3   0   -6.35    5.14
   7  -3   0   12.09    4.36
  -7   3   0    5.85    5.18
   7  -3   1  252.90    9.59
   7  -3   1  262.87   11.81
  -7   3  -1  235.17   12.94
   7  -3   2   53.20    8.23
   7  -3   2   49.32    5.44
  -7   3  -2   49.22    7.43
   7  -3   3  699.61   18.50
  -7   3  -3  689.14   19.84
   7  -3   4  168.96   10.08
  -7   3  -4  145.26    8.99
   7  -3   5  237.38   10.66
   7  -3   5  267.57   12.69
  -7   3  -5  261.11   10.12
   7  -3   6   -7.38    4.56
   7  -3   6    6.63    6.45
  -7   3  -6    5.63    4.03
   7  -3   7   69.54    8.22
   7  -3   7   67.87    8.13
  -7   3  -7   56.45    6.19
   7  -3   8  527.55   20.32
  -7   3  -8  528.01   16.89
   7  -3   9  304.16   15.44
  -7   3  -9  326.65   12.85
  -7   3  -9  320.45   16.01
   7  -3  10  120.80   12.12
  -7   3 -10  108.10    9.81
   7  -3  11  213.30   13.75
   7  -3  11  168.80   12.80
  -7   3 -11  206.52   14.59
   7  -3  12   -5.62    7.32
   7  -3  12    5.10    9.27
  -7   3 -12    8.89    8.32
   7  -3  13    8.83    8.71
  -7   3 -13   10.82    8.99
   7  -3  14    6.66    9.58
  -7   3 -14    1.07    9.39
   7  -3  15   -7.01   10.21
   7  -2 -10  112.50   18.76
  -7   2  10  114.34   16.08
   7  -2  -9   13.35   10.60
  -7   2   9   -3.47    9.58
   7  -2  -8   23.84   11.52
  -7   2   8   11.25    9.77
   7  -2  -7    2.80    8.30
  -7   2   7   19.39    8.87
   7  -2  -6   21.26    8.90
  -7   2   6   53.74    9.71
   7  -2  -5   -7.42    4.49
   7  -2  -5   -0.26    7.72
  -7   2   5   24.58    8.39
   7  -2  -4  257.59   11.37
   7  -2  -4  257.58   14.18
  -7   2   4  251.31   15.59
   7  -2  -3    8.28    5.98
   7  -2  -3   -3.40    5.11
  -7   2   3   -4.15    5.36
   7  -2  -2   82.52    8.11
   7  -2  -2   81.86    7.19
  -7   2   2   93.99    8.56
   7  -2  -1   -9.76    5.47
   7  -2  -1   -4.79    5.38
   7  -2   0  298.68   12.14
   7  -2   0  312.86   11.85
  -7   2   0  281.99   12.28
   7  -2   1    6.41    5.76
   7  -2   1   10.24    5.16
  -7   2  -1    9.00    5.57
   7  -2   2  652.07   19.89
   7  -2   2  641.17   17.85
  -7   2  -2  622.11   18.69
   7  -2   3  213.66   11.48
   7  -2   3  175.84    8.95
  -7   2  -3  163.48    8.66
   7  -2   4  119.63    6.75
   7  -2   4  110.31    9.88
  -7   2  -4  104.44    6.96
   7  -2   5   17.69    6.95
   7  -2   5   21.11    5.53
  -7   2  -5   12.86    4.33
   7  -2   6    3.20    4.11
   7  -2   6    4.53    6.76
  -7   2  -6    0.88    3.61
   7  -2   7  190.26   11.18
   7  -2   7  183.16   11.02
  -7   2  -7  198.72    7.82
   7  -2   8  189.33   12.14
  -7   2  -8  181.89    7.96
  -7   2  -8  194.64   11.35
   7  -2   9  765.95   29.69
  -7   2  -9  829.23   29.42
   7  -2  10  150.92   11.46
  -7   2 -10  137.71   12.82
   7  -2  11  187.40   12.62
   7  -2  11  173.30   10.84
  -7   2 -11  200.71   14.79
   7  -2  12   16.73    7.94
   7  -2  12    4.91    6.25
  -7   2 -12   14.03    9.12
   7  -2  13  -13.44   10.30
  -7   2 -13    0.77    8.48
   7  -2  14   23.87   11.15
  -7   2 -14   13.78   10.40
   7  -2  15   48.05   12.43
   7  -1 -10    0.97   13.69
  -7   1  10  -25.61   13.70
   7  -1  -9   32.16   13.36
  -7   1   9   10.55   11.11
   7  -1  -8   28.23   11.65
  -7   1   8   -7.62   10.72
   7  -1  -7   82.94   13.83
  -7   1   7   70.63   13.98
   7  -1  -6  -15.05    9.22
  -7   1   6   17.19    8.03
   7  -1  -5  269.18   11.20
   7  -1  -5  269.87   18.29
  -7   1   5  263.54   16.26
   7  -1  -4   31.92    5.37
   7  -1  -4   27.60    9.00
  -7   1   4   32.70    9.56
   7  -1  -3   85.89    8.28
   7  -1  -3   92.76   11.02
  -7   1   3   66.10   10.60
   7  -1  -2   15.14    5.06
   7  -1  -2   28.32    6.80
  -7   1   2   21.82    5.76
   7  -1  -1   15.71    5.40
   7  -1  -1   16.86    5.42
  -7   1   1   20.20    5.62
   7  -1   0  196.48    9.25
   7  -1   0  165.39   10.54
  -7   1   0  186.43   10.75
   7  -1   1  760.48   22.10
   7  -1   1  749.31   20.65
  -7   1  -1  716.74   20.57
   7  -1   2  360.49   14.73
   7  -1   2  382.59   12.41
   7  -1   3  267.34   10.78
   7  -1   3  278.12   11.31
  -7   1  -3  249.93    9.47
   7  -1   4  206.40   11.89
  -7   1  -4  183.10    7.48
   7  -1   5   31.74    6.25
   7  -1   5   31.84    6.30
   7  -1   6  187.36    9.25
   7  -1   7  133.40    8.28
  -7   1  -7  121.50    5.37
  -7   1  -7  148.43   10.71
   7  -1   8  442.45   18.03
  -7   1  -8  482.46   17.32
  -7   1  -8  448.34   11.68
   7  -1   9  317.98   16.79
  -7   1  -9  323.78   17.06
   7  -1  10  215.90   15.42
  -7   1 -10  231.19   12.99
   7  -1  11   44.23    7.60
  -7   1 -11   33.70    8.43
   7  -1  12    6.39    7.66
  -7   1 -12   14.00    7.07
   7  -1  13    2.23    7.90
  -7   1 -13    6.31    7.10
   7  -1  14  115.08   15.58
  -7   1 -14   69.78   14.32
   7  -1  15   48.87   11.31
  -7   1 -15   39.27   11.64
   7  -1  16  108.52   15.00
   7   0 -10   47.98   17.70
  -7   0  10   82.98   17.94
   7   0  -9    2.50    9.20
  -7   0   9    1.29    9.38
   7   0  -8   33.98   14.73
  -7   0   8   54.97   10.84
   7   0  -7   27.91   11.31
  -7   0   7   19.55    9.04
   7   0  -6  160.45   15.15
  -7   0   6  205.01   15.01
   7   0  -5   48.50    8.64
  -7   0   5   10.61    8.34
   7   0  -4  146.61    7.90
   7   0  -4  133.76   11.74
  -7   0   4  130.48   13.03
   7   0  -3   43.97    5.50
   7   0  -3   55.22   10.03
  -7   0   3   58.91    7.79
   7   0  -2    9.18    5.45
   7   0  -2   -6.46    4.17
  -7   0   2    4.14    4.99
   7   0  -1   15.41    5.54
   7   0  -1   25.10    7.30
  -7   0   1   35.96    6.87
   7   0   0  164.08    9.54
  -7   0   0  164.76   10.40
   7   0   1  253.43   11.40
   7   0   1  267.12   10.93
  -7   0  -1  262.43   10.84
   7   0   2  696.56   20.95
  -7   0  -2  673.69   16.91
   7   0   3  260.48   11.02
   7   0   3  270.54   11.88
  -7   0  -3  263.02    8.80
   7   0   4   15.24    5.31
  -7   0  -4    1.83    3.29
   7   0   5   80.22    6.56
  -7   0  -5   96.11    7.22
  -7   0  -5   87.79    4.60
   7   0   6  138.56    8.80
  -7   0  -6  141.85    4.58
  -7   0  -6  137.00   11.38
   7   0   7  396.91   14.37
  -7   0  -7  347.05    7.20
  -7   0  -7  391.73   16.41
   7   0   8  466.01   18.27
  -7   0  -8  394.94    8.78
  -7   0  -8  448.72   17.88
   7   0   9  391.63   19.27
  -7   0  -9  372.86    9.49
  -7   0  -9  475.62   17.47
   7   0  10  218.94   15.78
  -7   0 -10  234.81   15.97
   7   0  11   37.17    9.31
  -7   0 -11   10.74    8.75
   7   0  12   35.92    8.31
  -7   0 -12   28.18   10.38
   7   0  13   63.94   10.25
  -7   0 -13   48.77   11.77
   7   0  14   75.54   13.46
  -7   0 -14   69.45   10.26
   7   0  15  153.29   16.55
  -7   0 -15  168.54   17.90
   7   0  16    8.16   11.84
   7   1 -10   -6.48   10.60
  -7  -1  10    4.47   12.64
   7   1  -9   27.61   13.44
  -7  -1   9    8.72   12.81
   7   1  -8    0.77    8.66
  -7  -1   8    1.04    8.74
   7   1  -7   82.29   12.77
  -7  -1   7   92.72   12.64
   7   1  -6    8.36    8.74
  -7  -1   6   11.99    8.39
   7   1  -5  247.49   15.88
  -7  -1   5  212.36   17.46
   7   1  -4   76.26   12.02
  -7  -1   4   82.60   11.67
   7   1  -3   12.33    6.49
  -7  -1   3    1.43    3.44
  -7  -1   3   -8.80    5.79
   7   1  -2   11.08    5.92
  -7  -1   2   10.21    4.09
  -7  -1   2   -0.86    4.90
   7   1  -1  202.01   11.23
  -7  -1   1  212.03    8.72
  -7  -1   1  198.99   11.64
   7   1   0  142.08    9.37
  -7  -1   0  149.61    8.10
  -7  -1   0  157.74    9.55
   7   1   1  248.50   11.10
  -7  -1  -1  226.87   10.53
  -7  -1  -1  248.35   10.04
   7   1   2   61.49    6.72
  -7  -1  -2   62.62    5.26
  -7  -1  -2   76.71    6.14
   7   1   3  270.36   11.47
  -7  -1  -3  291.42    8.24
  -7  -1  -3  287.69   10.87
   7   1   4  166.61    8.40
  -7  -1  -4  157.98    5.41
  -7  -1  -4  156.30    8.64
   7   1   5  168.49   10.08
  -7  -1  -5  150.16    4.04
  -7  -1  -5  132.26    8.92
   7   1   6  614.81   21.44
  -7  -1  -6  603.53   21.17
   7   1   7  635.70   20.72
  -7  -1  -7  597.79   20.04
   7   1   8  340.61   15.97
  -7  -1  -8  400.97   16.99
   7   1   9   86.37    9.90
  -7  -1  -9   65.85   10.39
   7   1  10  236.36   13.31
  -7  -1 -10  247.46   16.12
   7   1  11    5.22    6.33
  -7  -1 -11    2.31    6.48
   7   1  12   49.61   11.23
  -7  -1 -12   57.91   11.67
   7   1  13   66.60   10.90
  -7  -1 -13   55.97   11.23
   7   1  14  276.98   21.32
  -7  -1 -14  268.72   21.13
   7   1  15   53.89   13.08
  -7  -1 -15   37.52   10.51
   7   1  16   71.42   12.84
  -7  -1 -16   41.25   10.53
   7   2 -10  -19.28   14.56
  -7  -2  10    1.58   13.40
   7   2  -9  -14.86   11.42
  -7  -2   9   -3.87   13.20
   7   2  -8   40.12   15.29
  -7  -2   8   66.57   14.43
   7   2  -7   31.05   13.49
  -7  -2   7   37.20   11.77
   7   2  -6  326.97   23.46
  -7  -2   6  352.54   20.58
   7   2  -5   53.64   12.49
  -7  -2   5   52.94    9.05
   7   2  -4    1.42    9.23
  -7  -2   4   22.30    8.57
   7   2  -3  115.04   12.61
  -7  -2   3   89.32    5.37
  -7  -2   3   84.67   11.40
   7   2  -2   90.10    9.22
  -7  -2   2   96.44    6.29
  -7  -2   2   80.38    8.31
   7   2  -1   93.11    9.45
  -7  -2   1   99.56    5.75
  -7  -2   1   88.63    9.10
   7   2   0  184.69   13.72
  -7  -2   0  210.51    8.80
  -7  -2   0  194.93   10.01
   7   2   1   51.09    6.78
  -7  -2  -1   42.61    4.61
  -7  -2  -1   44.61    5.77
   7   2   2  238.91   10.99
  -7  -2  -2  230.78    9.95
  -7  -2  -2  215.74    7.85
   7   2   3   46.18    6.46
  -7  -2  -3   63.69    5.66
  -7  -2  -3   43.68    4.26
   7   2   4   13.80    5.34
  -7  -2  -4    9.45    4.47
  -7  -2  -5  244.16   11.30
   7   2   6  641.55   22.82
  -7  -2  -6  626.89   22.58
   7   2   8  181.58   13.36
  -7  -2  -8  183.42   11.12
   7   2   9  175.93   10.83
  -7  -2  -9  197.32   13.57
   7   2  10    5.89    7.35
  -7  -2 -10    6.39    8.08
   7   2  11   47.91    8.31
  -7  -2 -11   51.51    8.81
   7   2  12   45.32   10.54
  -7  -2 -12   45.16    8.94
   7   2  13  427.16   22.53
  -7  -2 -13  457.15   24.18
   7   2  14   56.52   10.47
  -7  -2 -14   14.36   11.25
   7   2  15  135.42   15.34
  -7  -2 -15  153.88   13.65
   7   2  16   27.62   12.32
  -7  -2 -16    1.67   10.70
   7   2  17   19.00   10.38
   7   3  -9   54.20   13.20
  -7  -3   9   41.01   12.13
   7   3  -8   54.23   12.09
  -7  -3   8   22.29   10.32
   7   3  -7  197.21   17.64
  -7  -3   7  170.51   19.12
   7   3  -6   17.35    9.68
  -7  -3   6   20.98    9.07
   7   3  -5   84.82   12.17
  -7  -3   5  102.28   13.53
   7   3  -4   34.72    9.18
  -7  -3   4   42.32    8.13
   7   3  -3   21.50    8.18
  -7  -3   3    7.97    6.11
   7   3  -2  165.56   11.82
  -7  -3   2  149.70    6.93
  -7  -3   2  180.23   10.92
   7   3  -1  380.46   19.68
  -7  -3   1  370.68   11.97
   7   3   0  359.00   18.58
  -7  -3   0  349.24   11.53
  -7  -3   0  361.09   12.66
   7   3   1   92.57   11.01
  -7  -3  -1  127.94    6.37
  -7  -3  -1  103.56    6.77
   7   3   2   75.76    7.34
  -7  -3  -2   94.56    6.80
  -7  -3  -2   64.75    5.40
   7   3   3    1.83    5.78
  -7  -3  -3    3.35    4.68
  -7  -3  -3   -1.50    2.76
   7   3   4  698.00   20.60
  -7  -3  -4  650.77   10.97
  -7  -3  -4  680.95   19.49
   7   3   5  450.50   16.23
  -7  -3  -5  465.72   15.79
   7   3   6 1095.96   31.54
  -7  -3  -6 1075.31   30.50
   7   3   7  327.11   17.65
  -7  -3  -7  374.25   14.19
   7   3   8 1080.53   33.64
   7   3   9   88.06   10.31
  -7  -3  -9   66.51   10.13
   7   3  10    6.33    7.88
  -7  -3 -10   15.94    7.16
   7   3  11   12.92    6.69
  -7  -3 -11    0.98    8.61
   7   3  12  430.46   20.96
  -7  -3 -12  431.81   20.47
   7   3  13   30.07   10.27
  -7  -3 -13   46.62    9.30
   7   3  14  268.34   20.56
  -7  -3 -14  244.06   17.15
   7   3  15    2.00    9.83
  -7  -3 -15   -0.07    7.36
   7   3  16   33.66   13.63
  -7  -3 -16   26.91   11.90
   7   3  17   -5.04   10.04
   7   4  -9   10.45   11.68
  -7  -4   9   10.72   11.03
   7   4  -8  136.13   17.58
  -7  -4   8  131.44   19.97
   7   4  -7    6.92   10.19
  -7  -4   7   21.69   10.02
   7   4  -6    8.37    8.90
  -7  -4   6    0.57    7.72
   7   4  -5   -6.34   10.78
  -7  -4   5   -9.67    9.52
   7   4  -4  -18.02    9.59
  -7  -4   4   12.52    6.71
   7   4  -3   68.71    9.39
  -7  -4   3   38.10    8.16
   7   4  -2  342.97   16.56
  -7  -4   2  290.62   16.01
  -7  -4   2  265.02    8.99
   7   4  -1  447.74   19.12
  -7  -4   1  464.74   18.19
  -7  -4   1  430.05   12.27
   7   4   0  401.73   18.00
  -7  -4   0  386.13   15.28
  -7  -4   0  439.16   13.03
   7   4   1  124.69   11.95
  -7  -4  -1  107.38    7.71
  -7  -4  -1  136.89    7.82
   7   4   2   11.76    7.00
  -7  -4  -2    8.24    3.89
  -7  -4  -2   -2.41    4.71
   7   4   3   12.14    6.68
  -7  -4  -3   -1.58    3.15
  -7  -4  -3    9.61    4.32
   7   4   4   64.83    7.23
  -7  -4  -4   50.63    3.58
  -7  -4  -4   47.19    7.61
   7   4   5  676.88   23.69
  -7  -4  -5  711.01   21.57
   7   4   6  392.13   16.26
  -7  -4  -6  370.99   15.42
   7   4   7  654.85   25.26
  -7  -4  -7  630.48   21.97
   7   4   8   51.19    7.41
  -7  -4  -8   65.14    7.77
   7   4   9    8.38    6.38
  -7  -4  -9   15.44    6.84
   7   4  10  145.24   10.98
  -7  -4 -10  120.67   11.16
   7   4  11  103.67   10.54
  -7  -4 -11  113.11   10.90
   7   4  12   67.14   11.41
  -7  -4 -12   55.33   11.59
   7   4  13  339.64   19.33
  -7  -4 -13  301.70   20.24
   7   4  14   31.58   12.73
  -7  -4 -14   41.02   11.01
   7   4  15   91.42   14.79
  -7  -4 -15   80.97   14.10
   7   4  16    0.96   10.97
   7   4  17   12.70    9.44
  -7  -4 -17   -7.13   10.60
   7   5  -8   17.66   15.12
  -7  -5   8   22.01   12.84
   7   5  -7   80.35   14.44
  -7  -5   7   61.93   15.17
   7   5  -6  105.41   14.43
  -7  -5   6   84.89   14.39
   7   5  -5    9.30   12.05
  -7  -5   5  -20.17    7.75
   7   5  -4  -10.69   11.06
  -7  -5   4  -13.83    7.05
   7   5  -3   95.25   11.02
  -7  -5   3   56.02    8.41
   7   5  -2   44.15    8.75
  -7  -5   2   43.92    7.36
   7   5  -1  251.10   17.28
  -7  -5   1  241.41   13.63
  -7  -5   1  223.48    8.79
   7   5   0  208.69   11.94
  -7  -5   0  169.54   11.01
  -7  -5   0  191.12    8.98
   7   5   1   10.25    7.59
  -7  -5  -1   33.48    5.47
  -7  -5  -1   27.76    5.46
   7   5   2   -6.11    5.68
  -7  -5  -2   -6.11    4.48
  -7  -5  -2   -0.47    5.14
   7   5   3   82.22    8.35
  -7  -5  -3   98.26    6.57
  -7  -5  -3   93.49    8.53
   7   5   4  226.39   12.37
  -7  -5  -4  237.07    6.92
  -7  -5  -4  222.14   12.00
   7   5   5  180.23   12.59
  -7  -5  -5  156.56    4.60
  -7  -5  -5  155.42    9.29
   7   5   6  900.65   27.91
  -7  -5  -6  883.97   26.03
   7   5   7  236.49   12.50
  -7  -5  -7  211.84   12.19
   7   5   8  183.88   11.23
  -7  -5  -8  164.35   11.38
   7   5   9   16.28    6.59
  -7  -5  -9   17.79    6.68
   7   5  10  301.83   14.96
  -7  -5 -10  321.02   19.46
   7   5  11  115.06   11.02
  -7  -5 -11  125.99   13.36
   7   5  12  349.86   19.98
  -7  -5 -12  355.44   21.78
   7   5  13   32.76   10.02
  -7  -5 -13   35.44   11.29
   7   5  14  170.18   17.06
  -7  -5 -14  168.98   14.24
   7   5  15   -4.39   10.36
  -7  -5 -15   -7.23   10.28
   7   5  16  -17.77   12.24
  -7  -5 -16  -21.28   11.84
   7   5  17    4.09   11.26
  -7  -5 -17    5.95    9.49
   7   6  -8  104.08   20.75
  -7  -6   8   84.85   17.55
   7   6  -7   31.12   13.83
  -7  -6   7    8.41    9.95
   7   6  -6   26.30   14.28
  -7  -6   6   23.47    9.84
   7   6  -5   49.62   14.19
  -7  -6   5   57.55   12.43
   7   6  -4   55.94   13.30
  -7  -6   4   53.39   11.38
   7   6  -3  119.85   13.99
  -7  -6   3  155.49   14.46
   7   6  -2   58.64   12.87
  -7  -6   2   74.19   10.65
   7   6  -1   96.56   10.69
  -7  -6   1   77.71   10.02
   7   6   0  103.09   11.52
  -7  -6   0  108.07    9.71
  -7  -6   0   95.78    7.65
   7   6   1   61.73    8.60
  -7  -6  -1   30.71    6.93
  -7  -6  -1   37.16    6.36
   7   6   2   63.88   10.31
  -7  -6  -2   75.45    6.87
  -7  -6  -2   78.16    7.66
   7   6   3  291.57   15.70
  -7  -6  -3  281.14   10.59
  -7  -6  -3  308.74   13.86
   7   6   4  322.66   14.21
  -7  -6  -4  294.82    8.95
  -7  -6  -4  300.07   12.56
   7   6   5  944.64   29.12
  -7  -6  -5  856.91   26.36
   7   6   6  246.59   12.47
  -7  -6  -6  238.71   14.27
   7   6   7  180.56   11.73
  -7  -6  -7  190.87   11.06
   7   6   8   10.82    7.07
  -7  -6  -8  -15.20    7.81
   7   6   9   38.59    7.73
  -7  -6  -9   44.34    8.47
   7   6  10   -2.84    6.14
  -7  -6 -10   12.57    8.18
   7   6  11  662.37   26.96
  -7  -6 -11  692.89   27.53
   7   6  12   88.43   11.06
  -7  -6 -12   95.75   13.46
   7   6  13  261.98   17.07
  -7  -6 -13  284.07   20.39
   7   6  14   15.50   10.44
  -7  -6 -14   12.44   11.16
   7   6  15   15.02    8.76
  -7  -6 -15    3.68   10.53
   7   6  16   -5.86    9.48
  -7  -6 -16   14.88    8.68
   7   6  17   71.37   13.18
  -7  -6 -17   37.84   14.46
   7   7  -7   29.40   13.39
  -7  -7   7   24.96   11.44
   7   7  -6   14.02    9.15
  -7  -7   6   -9.90   10.30
   7   7  -5    3.03   10.67
  -7  -7   5   38.23    9.23
   7   7  -4   50.44   14.01
  -7  -7   4   34.74    9.04
   7   7  -3  156.61   15.03
  -7  -7   3  183.41   15.87
   7   7  -2  182.84   16.93
  -7  -7   2  137.21   11.31
   7   7  -1   80.91   10.98
  -7  -7   1   72.00    6.72
  -7  -7   1  109.15   10.37
   7   7   0   58.20   10.99
  -7  -7   0   35.15    6.26
  -7  -7   0   47.26    7.76
   7   7   1   15.26    8.22
  -7  -7  -1   24.52    6.11
  -7  -7  -1    9.57    5.02
   7   7   2  176.78   13.58
  -7  -7  -2  123.33    9.55
  -7  -7  -2  140.38   10.12
   7   7   3  104.90    9.42
  -7  -7  -3   97.27    7.45
  -7  -7  -3  109.64    9.10
   7   7   4  566.98   21.66
  -7  -7  -4  551.53   15.28
  -7  -7  -4  572.87   19.29
   7   7   5   40.48    7.01
  -7  -7  -5   18.58    3.98
  -7  -7  -5   34.47    7.90
   7   7   6  169.98    5.38
   7   7   6  190.33   13.81
  -7  -7  -6  205.33   11.70
   7   7   7   86.77   11.28
  -7  -7  -7   97.32   11.46
   7   7   8   -7.03    6.36
  -7  -7  -8    5.59    6.51
   7   7   9   68.54   11.08
  -7  -7  -9   97.50   10.70
   7   7  10  372.20   20.71
  -7  -7 -10  314.24   18.64
   7   7  11   13.52    7.09
  -7  -7 -11    9.53    8.15
   7   7  12  552.72   27.80
  -7  -7 -12  547.83   29.54
   7   7  13   12.95    8.75
  -7  -7 -13   -8.75    8.16
   7   7  14    2.54    7.32
  -7  -7 -14   -4.19    7.55
   7   7  15    7.70    9.42
  -7  -7 -15   -9.13    8.43
   7   7  16   36.54   14.13
  -7  -7 -16   51.36   11.39
   7   7  17    3.35   11.57
  -7  -7 -17   -7.20   11.40
  -7  -8   7    5.96   10.32
   7   8  -6    5.07   12.73
  -7  -8   6    2.32   10.88
   7   8  -5   19.49   13.54
  -7  -8   5   22.97   11.18
   7   8  -4  120.22   14.67
  -7  -8   4   84.26   14.48
   7   8  -3  136.38   15.29
  -7  -8   3  159.14   13.05
   7   8  -2   96.93   11.86
  -7  -8   2   68.47    9.61
   7   8  -1   62.68   10.76
  -7  -8   1   95.07   10.76
   7   8   0   11.01    9.02
  -7  -8   0   -1.34    5.09
  -7  -8   0    3.56    6.30
   7   8   1   88.98   10.74
  -7  -8  -1   66.28    8.47
  -7  -8  -1   88.57    9.27
   7   8   2   -1.29    8.39
  -7  -8  -2    5.28    5.51
  -7  -8  -2   -0.59    6.14
   7   8   3  613.19   23.97
  -7  -8  -3  592.20   23.38
  -7  -8  -3  606.38   19.70
   7   8   4  102.36   10.65
  -7  -8  -4  108.92   10.85
  -7  -8  -4   94.38    7.59
   7   8   5  597.95   23.09
  -7  -8  -5  581.79   16.05
  -7  -8  -5  565.02   21.73
   7   8   6   83.14   10.34
   7   8   6   64.76    4.73
  -7  -8  -6   89.80    9.18
   7   8   7   22.00    7.39
  -7  -8  -7   28.43    7.58
   7   8   8    0.26    7.83
  -7  -8  -8   15.40    7.24
   7   8   9  215.41   14.09
  -7  -8  -9  216.53   15.23
   7   8  10    9.55    7.24
  -7  -8 -10    8.16   10.07
   7   8  11  971.97   38.30
  -7  -8 -11  953.64   42.65
   7   8  12   -4.97    7.46
  -7  -8 -12   -5.63    9.84
  -7  -8 -13  129.88   14.25
   7   8  14   27.07   10.03
  -7  -8 -14  -26.53   11.12
   7   8  15   34.24    9.96
  -7  -8 -15   24.39    9.91
   7   8  16   -4.08   10.94
  -7  -8 -16   -2.78    9.44
   7   8  17  134.35   19.66
  -7  -8 -17  125.76   16.78
   7   9  -6   -7.85   11.82
  -7  -9   6   26.16   12.01
   7   9  -5   62.29   14.08
  -7  -9   5   49.56   15.10
   7   9  -4   67.26   12.44
  -7  -9   4   70.01   11.00
   7   9  -3   62.88   11.79
  -7  -9   3   69.85   13.13
   7   9  -2   44.87   11.06
  -7  -9   2   58.73   11.23
   7   9  -1    0.94    8.15
  -7  -9   1   15.34    8.55
   7   9   0   24.26   10.50
  -7  -9   0   17.34    7.14
  -7  -9   0    7.53    8.35
   7   9   1   40.60   10.75
  -7  -9  -1   15.03    7.90
  -7  -9  -1   29.29    7.36
   7   9   2  164.60   13.21
  -7  -9  -2  198.65   13.10
  -7  -9  -2  208.49   11.19
   7   9   3   33.33    9.69
  -7  -9  -3   47.72    8.19
  -7  -9  -3   36.87    7.21
   7   9   4  834.95   31.16
  -7  -9  -4  840.98   31.12
  -7  -9  -4  875.90   26.15
   7   9   5  243.83   14.44
  -7  -9  -5  238.07   16.40
  -7  -9  -5  243.92   12.30
   7   9   6    0.43    4.39
   7   9   6   -0.99    6.20
  -7  -9  -6    2.95    7.79
   7   9   7   27.64    4.53
   7   9   7   46.56    9.47
  -7  -9  -7   25.69   10.66
   7   9   8   93.02   12.69
  -7  -9  -8  117.12   11.48
   7   9   9   48.46    9.03
  -7  -9  -9   49.21    9.33
   7   9  10  424.64   20.14
  -7  -9 -10  355.94   21.55
   7   9  11   20.43    9.73
  -7  -9 -11   44.38   12.19
   7   9  12  115.75   12.28
  -7  -9 -12  113.83   15.48
   7   9  13   -0.48    7.40
  -7  -9 -13  -14.98   10.93
   7   9  14   36.55   11.83
  -7  -9 -14    3.74   12.19
   7   9  15    3.42    8.20
  -7  -9 -15   -8.69    9.22
   7   9  16  116.53   19.40
  -7  -9 -16  178.74   16.84
   7  10  -5   20.72   11.34
  -7 -10   5    5.00   10.53
   7  10  -4   66.62   13.92
  -7 -10   4   -2.26    9.83
   7  10  -3   60.46   14.79
  -7 -10   3   60.64   10.99
   7  10  -2  -11.40    8.81
  -7 -10   2    5.81    7.45
   7  10  -1   24.31   10.83
  -7 -10   1   -0.55    8.85
   7  10   0   18.27    9.14
  -7 -10   0   21.97    6.79
   7  10   1   58.21   12.19
  -7 -10  -1   44.64    8.51
  -7 -10  -1   43.44   10.02
   7  10   2   51.08    9.80
  -7 -10  -2   46.56    9.00
  -7 -10  -2   58.06    9.53
   7  10   3  159.02   12.53
  -7 -10  -3  152.47   13.35
  -7 -10  -3  135.63   11.38
   7  10   4   79.82   12.49
  -7 -10  -4   69.87   11.35
  -7 -10  -4   87.81    9.17
   7  10   5   58.03    9.02
  -7 -10  -5   56.04   10.75
  -7 -10  -5   54.63    7.33
   7  10   6    6.72    5.48
   7  10   6  -11.26    6.11
  -7 -10  -6  -10.58    7.83
   7  10   7   55.71    7.26
   7  10   7   52.32    8.73
  -7 -10  -7   73.86   10.85
   7  10   8   15.55    8.54
  -7 -10  -8   24.63   10.55
   7  10   9  460.53   24.77
  -7 -10  -9  462.67   25.78
   7  10  10    9.63    7.68
  -7 -10 -10   16.43    8.08
   7  10  11  164.22   14.84
  -7 -10 -11  170.31   18.01
   7  10  12   -1.67    6.86
  -7 -10 -12   -3.62    8.33
   7  10  13   14.16    9.21
  -7 -10 -13   30.75    9.74
   7  10  14  -15.98   10.16
  -7 -10 -14   -8.93    9.83
   7  10  15  150.22   18.40
  -7 -10 -15  146.01   20.58
   7  10  16   14.95   12.38
  -7 -10 -16    8.65   10.45
   7  11  -4   62.20   14.25
  -7 -11   4   -0.15   10.58
   7  11  -3   17.80   12.67
  -7 -11   3    4.12    9.47
   7  11  -2   18.04   11.28
  -7 -11   2    0.55    8.23
   7  11  -1  -16.62   10.33
  -7 -11   1   11.93    8.58
   7  11   0   63.37   15.03
  -7 -11   0   76.65   10.10
   7  11   1    8.41    8.29
  -7 -11  -1    4.08    7.28
  -7 -11  -1   22.68    8.89
   7  11   2  285.13   19.94
  -7 -11  -2  231.52   15.86
  -7 -11  -2  259.66   14.91
   7  11   3   38.61    8.45
  -7 -11  -3   27.38    7.77
  -7 -11  -3   32.23    8.80
   7  11   4   57.83    8.67
  -7 -11  -4   51.66    8.73
  -7 -11  -4   43.34    8.68
   7  11   5   12.79    5.27
   7  11   5    7.47    8.71
  -7 -11  -5   18.22    9.28
   7  11   6   10.31    6.34
   7  11   6   18.67    7.11
  -7 -11  -6   13.62    9.53
   7  11   7  -10.23    5.39
   7  11   7   -6.62    7.19
  -7 -11  -7   -4.50    7.82
   7  11   8  463.52   22.28
  -7 -11  -8  481.02   23.73
   7  11   9   -3.78    7.29
  -7 -11  -9  -13.46   10.17
   7  11  10  575.59   28.13
  -7 -11 -10  575.57   32.00
   7  11  11    5.83    7.33
  -7 -11 -11    6.38    9.40
   7  11  12   20.29    9.39
  -7 -11 -12   -0.95    9.07
   7  11  13   -3.90    8.71
  -7 -11 -13    7.41   11.07
   7  11  14   72.88   14.59
  -7 -11 -14   76.32   16.10
   7  11  15   16.88   12.03
  -7 -11 -15   10.89   12.98
   7  12  -3    6.73   12.26
  -7 -12   3   -8.52    8.61
   7  12  -2   -0.42   11.00
  -7 -12   2    7.58    8.27
   7  12  -1   32.56   10.23
  -7 -12   1   22.30   11.81
   7  12   0   21.45   10.09
  -7 -12   0   47.86   11.37
   7  12   1  190.29   18.79
  -7 -12  -1  199.06   16.74
   7  12   2   36.53   11.83
  -7 -12  -2   28.52    7.93
  -7 -12  -2   38.73   10.11
   7  12   3  149.47   12.71
  -7 -12  -3  118.73   13.96
  -7 -12  -3  110.51   13.54
   7  12   4   17.74    8.33
  -7 -12  -4   11.49    7.88
  -7 -12  -4   12.61    8.30
   7  12   5   14.86    6.97
   7  12   5   14.62    9.14
  -7 -12  -5   -6.49    9.38
   7  12   6    5.61    6.06
   7  12   6   11.91    8.43
  -7 -12  -6   -2.11    9.39
   7  12   7  172.03   13.57
   7  12   7  166.16   15.37
  -7 -12  -7  187.00   15.00
   7  12   8   10.59    8.77
  -7 -12  -8    1.21   10.12
   7  12   9  404.93   20.54
  -7 -12  -9  313.60   20.78
   7  12  10   34.45   10.43
  -7 -12 -10   18.21   12.41
   7  12  11    2.29    8.05
  -7 -12 -11   18.44   11.27
   7  12  12   12.21    8.88
  -7 -12 -12   -7.08   11.82
   7  12  13   27.15   11.34
  -7 -12 -13   27.82   11.58
   7  12  14    3.40    8.12
  -7 -12 -14    3.27   12.25
   7  12  15   99.94   16.85
  -7 -12 -15   95.43   18.40
   7  13  -1   -0.30    9.04
  -7 -13   1    1.77    9.96
   7  13   0   50.85   12.15
  -7 -13   0   56.77   13.37
   7  13   1   19.68   12.29
  -7 -13  -1   24.27   11.10
   7  13   2  187.35   16.67
  -7 -13  -2  120.08   14.55
  -7 -13  -2  151.30   15.94
   7  13   3  -21.62    8.98
  -7 -13  -3   -1.01    7.04
  -7 -13  -3   16.82    8.36
   7  13   4    0.89    4.29
   7  13   4    5.00    9.28
  -7 -13  -4    2.49    8.40
   7  13   5   -1.77    5.89
   7  13   5  -17.25    8.60
  -7 -13  -5   11.44    7.24
   7  13   6  108.03   11.67
   7  13   6  134.84   14.75
  -7 -13  -6  139.27   12.82
   7  13   7   -3.29    7.16
   7  13   7    1.02    7.30
  -7 -13  -7  -16.91    8.27
   7  13   8  291.97   21.08
  -7 -13  -8  310.34   21.19
   7  13   9   -9.54    9.10
  -7 -13  -9    3.47    8.77
   7  13  10   90.21   13.02
  -7 -13 -10   56.77   15.29
   7  13  11    9.03    8.12
  -7 -13 -11   14.62   10.05
   7  13  12    7.64    9.80
  -7 -13 -12   17.56   10.08
   7  13  13   -0.78    9.73
  -7 -13 -13    4.15    9.87
   7  13  14  104.77   13.49
  -7 -13 -14  127.76   16.97
   7  14   0   -7.94   10.37
  -7 -14   0    7.36   10.67
   7  14   1  106.54   17.14
  -7 -14  -1  108.70   13.99
   7  14   2   24.68   11.62
  -7 -14  -2    2.91    7.98
   7  14   3   37.03   12.83
  -7 -14  -3   38.71   11.54
  -7 -14  -3   42.44   12.22
   7  14   4   -0.59    8.31
   7  14   4  -17.45    9.77
  -7 -14  -4    4.62    9.88
   7  14   5    9.62   10.20
   7  14   5   35.01   10.70
  -7 -14  -5   38.11   11.21
   7  14   6   -3.91    8.30
   7  14   6   -0.41    9.73
  -7 -14  -6  -11.31    8.61
   7  14   7  235.75   16.35
  -7 -14  -7  208.71   20.67
   7  14   8   26.54   10.15
  -7 -14  -8    3.83    9.49
   7  14   9   87.80   14.51
  -7 -14  -9   96.02   13.97
   7  14  10   -9.94    9.00
  -7 -14 -10    6.57    8.78
   7  14  11   -0.04    9.71
  -7 -14 -11  -15.19   12.68
   7  14  12   10.49   10.57
  -7 -14 -12   27.82   14.38
  -7 -14 -13  118.14   20.91
   7  15   3   25.42   11.37
   7  15   4  -13.87    7.51
  -7 -15  -4   18.20   10.04
   7  15   5   -1.98    9.86
  -7 -15  -5   20.03   11.39
  -7 -15  -6  186.66   21.24
  -7 -15  -7   -2.30   10.88
  -7 -15  -8  114.51   16.58
  -7 -15  -9   10.56   12.03
  -7 -15 -10   31.11   13.57
  -7 -15 -11   20.26   10.69
   8 -13  -1    5.23   12.49
  -8  13   1    8.05   14.59
   8 -13   0   61.01   15.13
  -8  13   0   74.37   15.83
   8 -13   1   27.49   11.58
  -8  13  -1    1.54   12.45
   8 -12  -4   -6.67    9.59
  -8  12   4    6.14   13.06
   8 -12  -3   12.43   10.23
  -8  12   3   -1.87   11.71
   8 -12  -2   -3.89   10.13
  -8  12   2   25.94   14.28
   8 -12  -1   40.03   11.79
  -8  12   1   18.10   12.42
   8 -12   0  -24.92   10.60
  -8  12   0    7.88   13.06
   8 -12   1  125.16   19.26
  -8  12  -1  106.93   16.51
   8 -12   2   32.99    9.76
  -8  12  -2  -25.04   13.67
   8 -12   3   83.43   14.86
  -8  12  -3  118.46   18.56
   8 -12   4   17.02   12.34
  -8  12  -4    2.86   10.72
   8 -12   5   -2.60   10.97
  -8  12  -5  -10.65   10.70
   8 -11  -6  161.67   21.01
  -8  11   6  133.92   23.22
   8 -11  -5   22.92   11.76
  -8  11   5  -22.83   10.97
   8 -11  -4   86.45   14.00
  -8  11   4   98.15   15.94
   8 -11  -3   -6.98    9.57
  -8  11   3    4.61   12.09
   8 -11  -2   58.25   12.40
  -8  11   2   43.25   15.83
   8 -11  -1    8.41   11.55
  -8  11   1   10.73    9.91
   8 -11   0  219.64   18.57
  -8  11   0  166.39   20.18
   8 -11   1   23.61   10.65
  -8  11  -1  -13.48   12.29
   8 -11   2  129.63   15.51
  -8  11  -2  139.83   16.22
   8 -11   3    0.46    8.86
  -8  11  -3   -4.81   11.47
   8 -11   4   47.78   13.96
  -8  11  -4   31.68   14.13
   8 -11   5   10.40   11.11
  -8  11  -5   -4.30   11.60
   8 -11   6  163.45   18.87
  -8  11  -6  126.01   16.23
   8 -11   7   17.89    9.15
  -8  11  -7  -19.37   11.71
   8 -10  -7  174.21   20.36
  -8  10   7  150.81   21.81
   8 -10  -6   31.09   13.58
  -8  10   6   44.05   16.23
   8 -10  -5   85.34   12.86
  -8  10   5   64.63   14.63
   8 -10  -4   18.49   12.65
  -8  10   4   37.29   10.99
   8 -10  -3   16.68    8.88
  -8  10   3    4.14   10.18
   8 -10  -2   10.87    9.04
  -8  10   2   16.67   10.64
   8 -10  -1  336.58   23.69
  -8  10   1  312.30   22.83
   8 -10   0   21.17    9.06
  -8  10   0    2.35   10.47
   8 -10   1  207.24   17.81
  -8  10  -1  276.04   23.45
   8 -10   2    7.19    8.35
  -8  10  -2    6.35   10.69
   8 -10   3    7.15   11.04
  -8  10  -3   11.25    9.59
   8 -10   4   -8.17    8.97
  -8  10  -4  -16.35   10.99
   8 -10   5  118.48   13.51
  -8  10  -5  136.92   17.62
   8 -10   6   13.59   10.02
  -8  10  -6   27.16   11.99
   8 -10   7  176.19   17.43
  -8  10  -7  137.10   18.91
   8 -10   8    2.60   10.77
  -8  10  -8   20.18   11.90
   8  -9  -8  122.33   17.27
  -8   9   8  151.95   21.12
   8  -9  -7   24.26   12.02
  -8   9   7   26.13   14.23
   8  -9  -6   84.62   14.79
  -8   9   6   92.27   14.68
   8  -9  -5   -2.69    9.91
  -8   9   5   -2.33    9.77
   8  -9  -4    8.31    8.16
  -8   9   4   -3.44    9.17
   8  -9  -3   -8.59    8.39
  -8   9   3   -9.48    9.98
   8  -9  -2  117.97   13.39
  -8   9   2  159.59   14.81
   8  -9  -1    3.28    7.94
  -8   9   1   -9.13    8.50
   8  -9   0  279.84   18.66
  -8   9   0  277.79   22.62
   8  -9   1   86.26   13.56
  -8   9  -1   72.52   14.09
   8  -9   2   61.63   12.40
  -8   9  -2   85.93   13.88
   8  -9   3   42.84    9.56
  -8   9  -3   56.68   13.70
   8  -9   4  118.02   15.21
  -8   9  -4   97.06   13.79
   8  -9   5    4.85    9.67
  -8   9  -5   -9.27    9.08
   8  -9   6  129.61   16.34
  -8   9  -6  116.82   15.65
   8  -9   7   19.82    8.52
  -8   9  -7   -3.83   10.21
   8  -9   8   89.49   15.98
  -8   9  -8   82.95   14.82
   8  -9   9   -5.06    8.22
  -8   9  -9    4.02    9.18
  -8   9 -10   11.09   10.73
  -8   8   8   32.19   12.22
   8  -8  -7  151.82   14.86
[truncated: 171,730 more chars]
