# Supplementary material for: (3-Methyl­benzo­nitrile-κN)tetra­kis(μ-N-phenyl­acetamidato)-κ4 N:O;κ4 O:N-di­rhodium(II)(Rh—Rh)
Source: Acta Crystallogr Sect E Struct Rep Online. 2013 Nov 6;69(Pt 12):m639. doi: 10.1107/S1600536813029838 (PMC3884982; doi:10.1107/S1600536813029838)
Supplement: Supplementary file 2 [file e-69-0m639-Isup2.hkl]

#
# h,k,l, Fc-squared, Fo-squared, sigma(Fo-squared), status flag
#
data_I
_shelx_title ' _TransRh2Phen4mPhCNp14MeOHtrial4'
_shelx_refln_list_code          4
_shelx_F_calc_maximum      236.96
_exptl_crystal_F_000       872.00
_reflns_d_resolution_high  0.7700

loop_
 _space_group_symop_operation_xyz
 'x, y, z'
 '-x, -y, -z'

_cell_length_a    11.7109
_cell_length_b    13.0181
_cell_length_c    13.3980
_cell_angle_alpha  72.337
_cell_angle_beta   66.780
_cell_angle_gamma  82.742

_shelx_F_squared_multiplier     1.000

loop_
 _refln_index_h
 _refln_index_k
 _refln_index_l
 _refln_F_squared_calc
 _refln_F_squared_meas
 _refln_F_squared_sigma
 _refln_observed_status
   2   0   0      37859.76      38706.21       407.53 o
   4   0   0      14612.77      14795.88       157.08 o
   5   0   0      12503.84      12875.89       255.88 o
   6   0   0       3709.78       3643.78       114.55 o
   7   0   0       1541.76       1617.84        69.19 o
   8   0   0        497.61        515.81        42.68 o
   9   0   0        621.43        680.54        54.56 o
  10   0   0        161.03        140.80        39.93 o
  11   0   0        736.19        838.20        79.29 o
  12   0   0         17.04          5.62        48.60 o
  13   0   0        341.78        300.71        68.21 o
 -13   1   0          0.51        -12.69        50.76 o
 -12   1   0          1.10         30.34        48.15 o
 -11   1   0         88.42         65.89        58.00 o
 -10   1   0        228.31        392.29        74.37 o
  -9   1   0        287.79        357.97        47.33 o
  -8   1   0       1358.94       1302.34        55.24 o
  -7   1   0       1989.82       1819.70        75.66 o
  -6   1   0       4046.14       4215.94       110.42 o
  -5   1   0      20391.58      21881.18       245.51 o
  -4   1   0      16384.61      17760.85       221.32 o
  -3   1   0      43628.11      45111.88       646.19 o
  -2   1   0         30.88         60.52        28.07 o
   2   1   0        878.66        840.11        20.60 o
   3   1   0       4747.81       4278.28       104.58 o
   4   1   0       2262.98       1999.73       108.21 o
   5   1   0      11702.52      12554.77       292.49 o
   6   1   0       6993.22       7285.45       147.33 o
   7   1   0       1426.01       1475.65        50.76 o
   8   1   0       3195.68       3365.80       114.97 o
   9   1   0        106.01        156.01        41.59 o
  10   1   0       2101.21       2068.46        74.25 o
  11   1   0          0.52         12.35        57.65 o
  12   1   0        907.37        883.45        69.42 o
  13   1   0        114.31        109.71       117.90 o
 -13   2   0         26.17         -5.71        77.06 o
 -12   2   0         17.14         31.29        47.86 o
 -11   2   0         37.57         71.86        57.95 o
 -10   2   0        705.73        666.98        57.47 o
  -9   2   0        211.16        343.11        49.98 o
  -8   2   0        241.27        300.15        67.96 o
  -7   2   0       2866.04       2940.04        71.75 o
  -6   2   0       1874.72       1895.53        53.48 o
  -5   2   0       1654.44       1508.66        53.24 o
  -4   2   0      12148.28      12300.65       131.04 o
  -3   2   0        208.84        240.20        22.62 o
  -2   2   0         69.81         84.92        34.07 o
  -1   2   0          7.48         64.04        33.36 o
   1   2   0       9780.32       9721.01        98.62 o
   2   2   0         14.35         28.89        27.73 o
   3   2   0       2355.65       2304.68        77.60 o
   4   2   0       4348.56       3920.47        73.61 o
   5   2   0       6167.25       6098.15       373.58 o
   6   2   0       7075.30       6503.53       204.21 o
   7   2   0       2128.26       1974.70        73.17 o
   8   2   0         89.57         81.72        31.54 o
   9   2   0       5034.67       5212.46       136.39 o
  10   2   0          3.12         36.48        68.93 o
  11   2   0       3771.09       3857.79       116.55 o
  12   2   0        193.27        368.74        72.88 o
  13   2   0        677.08        718.94       206.57 o
 -13   3   0         12.22        -72.52       116.47 o
 -12   3   0         98.02        133.00        55.63 o
 -11   3   0         34.41        -12.01        42.56 o
 -10   3   0        247.58        331.67        53.52 o
  -9   3   0         74.59         49.54        39.51 o
  -8   3   0        493.50        556.11        67.69 o
  -7   3   0         25.38         42.54        46.32 o
  -6   3   0         23.50         44.28        30.73 o
  -5   3   0        727.72        644.57        36.38 o
  -4   3   0        252.93        297.74        23.05 o
  -3   3   0        850.61        854.93        91.28 o
  -2   3   0        143.89        164.69        47.73 o
  -1   3   0         33.60         12.69        25.43 o
   0   3   0          0.23         -6.22        14.99 o
   1   3   0       4863.79       4689.70       115.03 o
   2   3   0          0.43          6.49        19.99 o
   3   3   0       2032.72       1649.45        57.03 o
   4   3   0       2322.81       2294.77        51.21 o
   5   3   0       5353.85       5319.65       110.62 o
   6   3   0       5504.92       5351.54       181.18 o
   7   3   0       3486.94       3498.26        76.25 o
   8   3   0       2498.12       2525.93        70.71 o
   9   3   0        577.37        567.07        47.67 o
  10   3   0       4093.56       4007.87       217.13 o
  11   3   0         36.63        -41.84        60.31 o
  12   3   0       2500.83       2607.27       148.74 o
  13   3   0         90.80        179.49        67.59 o
 -13   4   0        225.55        274.52        77.07 o
 -12   4   0         23.16         48.99        54.10 o
 -11   4   0       1238.84       1206.76        72.99 o
 -10   4   0        253.97        342.46        47.71 o
  -9   4   0        298.52        360.09        87.75 o
  -8   4   0       1007.92       1002.83       215.33 o
  -7   4   0        236.33        321.71        84.55 o
  -6   4   0       2106.17       2151.89        60.59 o
  -5   4   0        374.25        369.31        47.35 o
  -4   4   0        528.12        501.32        22.93 o
  -3   4   0        246.78        309.23        58.46 o
  -2   4   0        367.97        313.00        31.42 o
  -1   4   0        243.43        252.99        25.49 o
   0   4   0        315.14        239.41        24.74 o
   1   4   0       1233.03       1197.10        32.97 o
   2   4   0        739.44        646.39        39.99 o
   3   4   0       1086.29       1149.07        33.36 o
   4   4   0       5188.02       5661.70       106.56 o
   5   4   0       2352.31       2342.30        94.12 o
   6   4   0      10932.31      11210.22       176.90 o
   7   4   0       4083.47       4081.12       153.07 o
   8   4   0       1820.05       1769.15        74.08 o
   9   4   0       6441.23       6558.23       256.42 o
  10   4   0        712.40        608.54        54.31 o
  11   4   0       2823.32       2693.37       163.89 o
  12   4   0          8.95         76.94        68.38 o
  13   4   0       1474.98       1279.20       220.35 o
 -13   5   0         50.34         20.64        88.72 o
 -12   5   0        981.58        699.03        92.54 o
 -11   5   0          0.40         33.08        57.62 o
 -10   5   0       1927.84       2009.96       173.45 o
  -9   5   0       1679.13       1458.28       172.07 o
  -8   5   0        322.91        374.18        54.86 o
  -7   5   0        258.99        261.30        32.99 o
  -6   5   0       1102.16       1110.38       175.28 o
  -5   5   0        343.03        318.49        41.20 o
  -4   5   0        408.70        403.21        45.65 o
  -3   5   0        230.22        324.07        76.66 o
  -2   5   0         15.36         78.25        44.83 o
  -1   5   0        164.88        179.29        18.91 o
   0   5   0       2743.31       2569.01        67.36 o
   1   5   0       4505.69       4503.44        82.88 o
   2   5   0         12.04        -21.77        21.77 o
   3   5   0       5998.84       6265.49       179.61 o
   4   5   0       1141.94       1158.18        38.90 o
   5   5   0       4903.88       5118.04       113.32 o
   6   5   0       3454.63       3545.66       139.80 o
   7   5   0       1829.45       1872.49        92.79 o
   8   5   0        816.10        738.67        75.94 o
   9   5   0        685.63        669.16       105.37 o
  10   5   0       2445.66       2276.99       148.14 o
  11   5   0         43.12        -10.55        56.91 o
  12   5   0       1316.00       1459.53       116.29 o
  13   5   0         21.40       -100.28       100.28 o
 -12   6   0         64.71         72.40        61.26 o
 -11   6   0       1550.47       1500.03       203.96 o
 -10   6   0         88.95        142.03        65.84 o
  -9   6   0       1627.29       1620.94       100.14 o
  -8   6   0        312.03        282.51        60.04 o
  -7   6   0       1146.96       1112.75        77.88 o
  -6   6   0          5.56          3.27        38.74 o
  -5   6   0       1447.87       1423.46       131.83 o
  -4   6   0        653.41        668.72        58.56 o
  -3   6   0         77.85        134.79        56.15 o
  -2   6   0          1.26          7.78        28.10 o
  -1   6   0        465.95        491.99        22.43 o
   0   6   0       3800.15       4135.31        76.14 o
   1   6   0         83.02         65.52        23.43 o
   2   6   0       4742.39       4922.27       149.69 o
   3   6   0         39.75         57.37        28.56 o
   4   6   0        295.01        286.05        30.89 o
   5   6   0       1067.60       1054.11        41.92 o
   6   6   0       1362.82       1215.66       102.19 o
   7   6   0       1004.74        997.25        52.43 o
   8   6   0        165.41        205.79        42.68 o
   9   6   0        806.62        831.47        61.45 o
  10   6   0        103.29        163.79        70.36 o
  11   6   0        863.20        973.05        94.50 o
  12   6   0          0.20         59.54        69.51 o
  13   6   0        971.81       1160.99       192.60 o
 -12   7   0        512.28        451.91       110.42 o
 -11   7   0        425.35        399.02        90.41 o
 -10   7   0       2462.72       2385.65       191.02 o
  -9   7   0         36.14         44.51        61.37 o
  -8   7   0       1750.16       1599.67       187.72 o
  -7   7   0        196.84        190.79        54.81 o
  -6   7   0       1718.30       1508.42        80.80 o
  -5   7   0        338.27        397.27        50.54 o
  -4   7   0        762.15        932.84        69.97 o
  -3   7   0        602.12        550.78        86.16 o
  -2   7   0        179.31        265.15        39.78 o
  -1   7   0         89.25        134.17        37.05 o
   0   7   0        554.34        392.76        35.95 o
   1   7   0        600.27        652.32        50.96 o
   2   7   0        860.75        769.33        38.47 o
   3   7   0          0.40         27.99        27.66 o
   4   7   0        109.32        154.60        44.35 o
   5   7   0         80.18         79.15        30.85 o
   6   7   0        641.52        689.55        86.68 o
   7   7   0        430.31        439.68        59.46 o
   8   7   0        329.84        298.98        41.11 o
   9   7   0        144.70         80.70        53.13 o
  10   7   0        484.03        739.04        79.74 o
  11   7   0         72.47        152.97        69.85 o
  12   7   0        721.69        591.80        93.31 o
 -12   8   0        462.20        501.54       142.70 o
 -11   8   0       1227.82       1153.30       113.17 o
 -10   8   0        620.00        666.46        91.72 o
  -9   8   0       3288.13       3637.55       171.58 o
  -8   8   0         21.38        104.28       123.80 o
  -7   8   0       2934.29       2856.22       127.27 o
  -6   8   0        139.40        167.44       124.84 o
  -5   8   0       4484.78       4857.46       151.69 o
  -4   8   0       1322.97       1343.29        70.91 o
  -3   8   0       2179.74       2285.61        88.92 o
  -2   8   0       4244.67       4363.08       173.90 o
  -1   8   0       1528.36       1625.80        87.40 o
   0   8   0       2748.23       2798.81        59.03 o
   1   8   0        239.99        264.24        32.17 o
   2   8   0       1176.72       1126.60        94.40 o
   3   8   0        232.19        205.26        29.69 o
   4   8   0         11.83         14.23        48.71 o
   5   8   0        211.30        188.02        32.87 o
   6   8   0         52.63         94.66        42.43 o
   7   8   0          9.84         32.15        35.68 o
   8   8   0        609.09        513.31        68.19 o
   9   8   0        403.48        384.84        83.55 o
  10   8   0         30.65        -58.58        58.58 o
  11   8   0        164.06        150.00        77.19 o
  12   8   0         29.00         88.87       130.40 o
 -11   9   0        398.52        319.97       117.01 o
 -10   9   0       1476.51       1564.37       124.44 o
  -9   9   0        248.54        299.66        85.27 o
  -8   9   0       2680.87       2745.88       141.66 o
  -7   9   0          2.03         52.44        94.43 o
  -6   9   0       4514.74       4810.48       178.96 o
  -5   9   0       1107.51       1066.44        74.94 o
  -4   9   0       6504.46       6792.93       267.00 o
  -3   9   0       3309.00       3360.93       174.78 o
  -2   9   0       1455.04       1367.46        81.56 o
  -1   9   0       3016.80       2970.02       141.59 o
   0   9   0        603.05        672.82       104.35 o
   1   9   0       1452.08       1308.96        49.46 o
   2   9   0        179.36        193.27        44.61 o
   3   9   0       1017.15       1052.21        56.22 o
   4   9   0          4.38         -3.09        42.65 o
   5   9   0          0.70        -21.97        44.35 o
   6   9   0         22.00         29.04        43.91 o
   7   9   0        114.73        156.35        47.44 o
   8   9   0        223.01        228.51        71.43 o
   9   9   0          0.37        -56.81        60.35 o
  10   9   0        101.33         68.07        67.06 o
  11   9   0         18.90         28.68        63.99 o
 -10  10   0        296.98        253.77        90.88 o
  -9  10   0       2267.58       2104.94       139.19 o
  -8  10   0         16.40        122.42        92.61 o
  -7  10   0       2257.91       2563.61       150.38 o
  -6  10   0        277.69        447.84        78.86 o
  -5  10   0       3734.60       3935.37       143.37 o
  -4  10   0        757.21        880.01       112.14 o
  -3  10   0       1358.56       1391.72        99.41 o
  -2  10   0       1096.25       1090.68        73.82 o
  -1  10   0       1763.34       1717.24       216.41 o
   0  10   0       1825.77       1738.46       102.33 o
   1  10   0          6.95        -23.91        30.35 o
   2  10   0       2823.38       2647.95       138.81 o
   3  10   0         28.28        -31.10        35.60 o
   4  10   0       1040.78       1177.97       139.19 o
   5  10   0         15.44        -40.59        73.29 o
   6  10   0        554.87        563.17        55.67 o
   7  10   0        191.19        201.36        53.64 o
   8  10   0         67.24         24.28        60.84 o
   9  10   0         84.22         52.94        62.02 o
  10  10   0         11.85         62.26       102.84 o
  11  10   0          1.78         34.44       101.76 o
 -10  11   0       1475.83       1353.47       143.29 o
  -9  11   0         18.98        -74.35        91.40 o
  -8  11   0       2067.41       1956.76       262.03 o
  -7  11   0         12.73         18.06        76.15 o
  -6  11   0       2027.88       2158.18       133.25 o
  -5  11   0        479.18        631.18        81.42 o
  -4  11   0       1567.38       1643.37        96.37 o
  -3  11   0        913.16        909.57        77.66 o
  -2  11   0        300.12        278.26        64.56 o
  -1  11   0        587.59        611.00        63.98 o
   0  11   0       2205.64       2240.61       106.30 o
   1  11   0       1825.77       1746.95       135.81 o
   2  11   0        283.76        340.26        45.53 o
   3  11   0       2978.46       2862.90        89.58 o
   4  11   0          3.89        -14.99        41.26 o
   5  11   0       1726.67       1480.31       108.18 o
   6  11   0         99.69         92.24        45.51 o
   7  11   0        712.87        718.81        82.50 o
   8  11   0        480.05        343.71       123.12 o
   9  11   0         23.94         14.21        71.45 o
  10  11   0          1.05        -26.72        67.69 o
  -9  12   0        605.30        811.50       169.91 o
  -8  12   0          1.77       -100.63       161.40 o
  -7  12   0        950.64       1082.74       113.72 o
  -6  12   0         59.23        125.54       106.43 o
  -5  12   0       2275.93       2305.01       137.18 o
  -4  12   0        208.12        185.28        78.58 o
  -3  12   0       1268.22       1330.54       107.91 o
  -2  12   0       1996.49       2124.68       156.33 o
  -1  12   0       2793.27       3017.31       132.51 o
   0  12   0       3133.09       3304.45       120.11 o
   1  12   0       1557.07       1511.78        85.35 o
   2  12   0       3974.08       3739.85       214.54 o
   3  12   0        117.40        167.08        43.94 o
   4  12   0       2291.72       2266.47        91.20 o
   5  12   0         21.39         12.60        68.48 o
   6  12   0       1433.23       1315.00        91.70 o
   7  12   0        135.35        355.24       129.96 o
   8  12   0        509.54        438.23        82.37 o
   9  12   0        144.30        202.57        90.44 o
  -8  13   0        630.17        669.70       107.64 o
  -7  13   0         13.48        159.93       196.43 o
  -6  13   0       1028.31       1143.17       176.51 o
  -5  13   0        326.23        547.75        89.76 o
  -4  13   0       2208.83       2235.71       257.99 o
  -3  13   0        913.56        771.51        94.13 o
  -2  13   0       1668.44       1929.85       117.77 o
  -1  13   0       1782.84       1824.68       121.67 o
   0  13   0        886.51        848.14        95.85 o
   1  13   0       2198.97       2004.38       112.32 o
   2  13   0        177.06        240.59        53.39 o
   3  13   0       2409.87       2375.42        99.99 o
   4  13   0          2.60         21.49        52.72 o
   5  13   0       1528.30       1463.82       103.33 o
   6  13   0          0.40        -12.49        66.22 o
   7  13   0        651.11        528.38        88.49 o
   8  13   0        128.54        111.13       216.76 o
  -6  14   0          1.05        -74.59       121.89 o
  -5  14   0        870.33        847.58       120.24 o
  -4  14   0        409.60        575.93        92.50 o
  -3  14   0        692.50        913.69       115.54 o
  -2  14   0        806.26        850.32        92.51 o
  -1  14   0        944.78        820.99       148.06 o
   0  14   0        884.54       1018.24       108.71 o
   1  14   0        383.37        427.19       105.40 o
   2  14   0        556.69        592.76        87.73 o
   3  14   0         60.00         82.18        89.95 o
   4  14   0       1578.43       1519.42       160.56 o
   5  14   0         29.95         21.04        60.18 o
   6  14   0        810.08        922.75       111.61 o
   7  14   0         47.16         -3.93        75.29 o
  -4  15   0        438.35        398.15       177.93 o
  -3  15   0         11.01        -23.51        67.56 o
  -2  15   0        772.82       1041.64       119.12 o
  -1  15   0        284.64        212.54        73.21 o
   0  15   0        350.39        600.41        96.55 o
   1  15   0        828.07        781.36        86.05 o
   2  15   0         66.54        103.68        61.13 o
   3  15   0        624.34        602.49       110.72 o
   4  15   0         44.97         94.08        98.91 o
   5  15   0        518.22        570.31       119.67 o
  -1  16   0        175.17        323.48        91.09 o
   0  16   0        315.03        251.59       100.83 o
   1  16   0          1.77        -79.53        79.53 o
  -4 -15   1        704.23        748.93       135.61 o
  -2 -15   1        628.94        687.62       142.60 o
  -1 -15   1        190.10        166.42       114.85 o
   0 -15   1        754.13        631.42       102.08 o
   1 -15   1        428.49        641.51       198.75 o
   2 -15   1        364.24        410.16        94.80 o
   3 -15   1        793.77        850.02       159.09 o
   4 -15   1        123.96        201.91        85.37 o
  -6 -14   1         11.61         34.16        76.89 o
  -5 -14   1        777.98        692.98       104.46 o
  -4 -14   1          3.89        103.93        89.75 o
  -3 -14   1        903.01        854.23       150.67 o
  -2 -14   1        177.31        270.34        97.73 o
  -1 -14   1       1396.83       1282.80        91.57 o
   0 -14   1        952.46       1139.94       187.23 o
   1 -14   1        879.77        888.13        95.39 o
   2 -14   1       1203.08       1024.85       104.27 o
   3 -14   1        403.29        457.63        82.82 o
   4 -14   1       1549.43       1651.39       132.71 o
   5 -14   1        120.48          3.90        68.35 o
   6 -14   1       1023.07       1142.99       216.86 o
  -7 -13   1          2.89          6.74        65.88 o
  -6 -13   1        293.83         81.95       145.60 o
  -5 -13   1         15.00         -5.89        59.65 o
  -4 -13   1       1133.52       1049.51       159.73 o
  -3 -13   1          8.59         -5.83        51.19 o
  -2 -13   1       2053.44       1741.91        81.89 o
  -1 -13   1        202.11        286.84        63.30 o
   0 -13   1       2356.00       2259.16       213.51 o
   1 -13   1       1453.62       1548.78       103.35 o
   2 -13   1       1164.91       1268.93       273.20 o
   3 -13   1       2268.98       2183.87       287.42 o
   4 -13   1        454.20        519.45        84.63 o
   5 -13   1       2857.35       3017.71       164.78 o
   6 -13   1         19.60         27.97        64.86 o
   7 -13   1       1416.94       1522.34       139.65 o
   8 -13   1         53.22        147.47       127.69 o
  -8 -12   1         85.64        195.87        72.84 o
  -7 -12   1        246.54        275.05        76.10 o
  -6 -12   1         24.92        140.66       108.11 o
  -5 -12   1        807.09        741.53       103.83 o
  -4 -12   1         32.36         33.91        41.14 o
  -3 -12   1       1581.27       1436.51        73.13 o
  -2 -12   1        100.21         93.59        55.48 o
  -1 -12   1       1401.35       1317.70        69.98 o
   0 -12   1       2080.28       2025.06       102.71 o
   1 -12   1       1705.29       1793.60       135.02 o
   2 -12   1       1116.13       1117.91       195.25 o
   3 -12   1        663.45        796.10        88.36 o
   4 -12   1       2735.35       2657.04       135.06 o
   5 -12   1        307.40        358.82       136.70 o
   6 -12   1       2202.43       2203.74       152.40 o
   7 -12   1         14.19        -22.41       112.19 o
   8 -12   1       1083.55       1135.30       123.36 o
   9 -12   1         71.17        138.26       123.51 o
  -9 -11   1          2.80          5.07        68.58 o
  -8 -11   1          0.15        107.01       109.63 o
  -7 -11   1         10.80        -10.08       140.49 o
  -6 -11   1        168.46        117.29        61.58 o
  -5 -11   1        129.80        231.10       144.32 o
  -4 -11   1        713.35        776.24        87.42 o
  -3 -11   1         44.07        -13.85        48.96 o
  -2 -11   1         67.01         62.35        41.47 o
  -1 -11   1        292.69        308.26        74.70 o
   0 -11   1        489.89        481.65        44.65 o
   1 -11   1       1218.96       1287.73        73.53 o
   2 -11   1       1073.16        939.69        79.04 o
   3 -11   1        812.95        846.39       212.52 o
   4 -11   1        102.37        129.06        76.91 o
   5 -11   1       1432.14       1514.72       131.48 o
   6 -11   1         15.47        -48.70        58.21 o
   7 -11   1       1680.61       1786.04       136.60 o
   8 -11   1          0.10         62.89       182.51 o
   9 -11   1       2157.95       2467.11       161.92 o
  10 -11   1        162.39        296.22        89.98 o
 -10 -10   1        185.95        224.81        90.47 o
  -9 -10   1         89.25       4136.16      2251.07 o
  -8 -10   1         18.70        -45.13        76.76 o
  -7 -10   1         25.49        104.61       122.33 o
  -6 -10   1         13.21          1.57        45.69 o
  -5 -10   1          2.25        -42.56        42.56 o
  -4 -10   1         15.61         -9.39        33.49 o
  -3 -10   1        763.04        776.66        85.08 o
  -2 -10   1        315.14        369.76        79.61 o
  -1 -10   1         62.39         53.27        38.04 o
   0 -10   1       1222.06       1135.03        63.37 o
   1 -10   1        603.62        512.25        38.69 o
   2 -10   1         78.69         69.70        45.33 o
   3 -10   1        384.98        464.00        58.15 o
   4 -10   1       1340.28       1299.30        96.64 o
   5 -10   1        163.02        208.05        58.01 o
   6 -10   1       1440.77       1601.77       105.44 o
   7 -10   1         31.15         24.26        68.86 o
   8 -10   1       2040.54       2333.72       338.54 o
   9 -10   1        139.39        217.40       104.81 o
  10 -10   1       1847.55       1741.98       151.60 o
 -11  -9   1        405.39        329.23       101.37 o
 -10  -9   1         86.40        -17.74        69.90 o
  -9  -9   1        376.15        493.51       129.61 o
  -8  -9   1        282.82        376.05        72.35 o
  -7  -9   1          3.03         78.41        70.86 o
  -6  -9   1        221.37        206.60        39.63 o
  -5  -9   1          9.06         23.22        31.73 o
  -4  -9   1          4.02          7.80        44.96 o
  -3  -9   1        233.38        274.32        36.76 o
  -2  -9   1         42.85         69.51        93.63 o
  -1  -9   1        396.27        375.46        40.48 o
   0  -9   1         95.18        158.83        43.89 o
   1  -9   1        199.89        219.10        39.73 o
   2  -9   1        554.09        436.77        56.17 o
   3  -9   1          3.04        -52.50        52.50 o
   4  -9   1        965.82       1105.75       230.24 o
   5  -9   1       3388.63       3557.16       126.05 o
   6  -9   1        381.34        494.66        72.87 o
   7  -9   1       1324.53       1443.26       102.22 o
   8  -9   1        896.21        789.72        96.15 o
   9  -9   1       2121.39       1942.05       119.69 o
  10  -9   1        197.88         55.08        75.62 o
  11  -9   1       1037.52       1020.92       127.03 o
 -11  -8   1        135.72        123.52        75.85 o
 -10  -8   1       1059.63       1131.84       177.83 o
  -9  -8   1        500.25        510.81       103.38 o
  -8  -8   1        326.68        497.86        76.54 o
  -7  -8   1        879.51        808.97       159.38 o
  -6  -8   1        118.08        199.98       135.88 o
  -5  -8   1       1195.86       1045.43        50.36 o
  -4  -8   1        308.41        339.11        54.01 o
  -3  -8   1          2.22         -3.78        35.44 o
  -2  -8   1        228.00        264.32        31.28 o
  -1  -8   1        411.90        344.55        34.63 o
   0  -8   1        481.25        420.77        56.93 o
   1  -8   1        976.37        882.91        40.57 o
   2  -8   1          0.94         94.49        38.47 o
   3  -8   1       1568.38       1531.70        75.72 o
   4  -8   1          6.50        -52.66        52.66 o
   5  -8   1        720.34        667.69       148.95 o
   6  -8   1       2419.58       2543.24       147.23 o
   7  -8   1         16.81         31.25        49.08 o
   8  -8   1        996.82       1064.65       104.53 o
   9  -8   1          0.18        141.51        63.18 o
  10  -8   1       1607.57       1471.42       117.22 o
  11  -8   1        404.74        522.43        90.23 o
  12  -8   1        253.84        373.54        88.97 o
 -12  -7   1          8.35         68.61        64.95 o
 -11  -7   1        958.01       1098.48       115.13 o
 -10  -7   1        188.22        170.40       116.28 o
  -9  -7   1       1156.11       1447.74       265.08 o
  -8  -7   1        209.29        222.47        61.48 o
  -7  -7   1        929.45        839.64        96.40 o
  -6  -7   1       1914.62       1733.44        64.31 o
  -5  -7   1       1600.83       1517.25        50.51 o
  -4  -7   1       1678.75       1695.34        56.50 o
  -3  -7   1         33.44        -17.38        31.65 o
  -2  -7   1        354.59        399.07        50.22 o
  -1  -7   1         28.24         46.10        24.20 o
   0  -7   1        406.71        456.66        48.10 o
   1  -7   1        292.53        383.21        39.52 o
   2  -7   1          0.62         43.84        27.94 o
   3  -7   1         32.22         81.77        98.86 o
   4  -7   1         31.25         53.18        36.03 o
   5  -7   1        316.71        376.77        63.62 o
   6  -7   1          3.26        -31.97        71.40 o
   7  -7   1         31.17        -47.65        47.65 o
   8  -7   1          5.82        -34.37        53.27 o
   9  -7   1        361.58        537.57       143.29 o
  10  -7   1        211.75        396.11        78.39 o
  11  -7   1        807.15        827.05        95.79 o
  12  -7   1         72.06        106.86        81.07 o
 -12  -6   1       1185.81       1153.13       257.30 o
 -11  -6   1         34.76        -56.08        65.52 o
 -10  -6   1       1630.38       1517.38       114.19 o
  -9  -6   1        310.24        494.86        73.28 o
  -8  -6   1        640.18        718.68       100.92 o
  -7  -6   1        851.38        861.60        92.76 o
  -6  -6   1       2039.44       1963.91        88.17 o
  -5  -6   1       1888.23       1796.38        79.88 o
  -4  -6   1       1861.38       1720.70        78.42 o
  -3  -6   1       1840.75       1688.53        52.94 o
  -2  -6   1       1759.10       1806.36        45.62 o
  -1  -6   1       4598.84       4621.35        99.51 o
   0  -6   1       1379.47       1400.44        46.93 o
   1  -6   1       1747.53       1576.92       103.68 o
   2  -6   1        306.17        299.20        19.78 o
   3  -6   1         17.33         44.87        47.14 o
   4  -6   1        967.01        879.37        23.37 o
   5  -6   1        246.13        356.97        43.84 o
   6  -6   1       1197.47       1142.54        63.66 o
   7  -6   1         76.35         69.71        49.15 o
   8  -6   1         20.89         31.26        54.73 o
   9  -6   1          3.33        183.81        56.39 o
  10  -6   1        554.14        602.42        85.14 o
  11  -6   1         44.11        -43.88       124.00 o
  12  -6   1        460.89        464.08        91.68 o
  13  -6   1         69.22          4.62        67.46 o
 -12  -5   1          8.19          9.34        71.86 o
 -11  -5   1       1547.31       1135.55       105.56 o
 -10  -5   1         52.30        -27.42       107.57 o
  -9  -5   1       2215.25       2173.63       111.85 o
  -8  -5   1        394.93        381.45        41.54 o
  -7  -5   1       2403.10       2290.33        84.22 o
  -6  -5   1       6356.69       5912.42       104.92 o
  -5  -5   1       2978.70       2901.29        98.04 o
  -4  -5   1       8594.62       8670.24       233.44 o
  -3  -5   1        263.98        231.07        37.58 o
  -2  -5   1       8000.19       8119.91       123.03 o
  -1  -5   1        208.04        324.47        41.34 o
   0  -5   1      15485.91      15703.16       183.93 o
   1  -5   1        125.75        175.40        25.05 o
   2  -5   1       2435.21       2309.31        38.42 o
   3  -5   1          0.93         10.38        27.35 o
   4  -5   1        743.32        711.11        23.35 o
   5  -5   1        574.44        505.01        39.54 o
   6  -5   1        110.33        159.21        49.80 o
   7  -5   1          1.28        -18.19        23.36 o
   8  -5   1          5.66         26.57        28.17 o
   9  -5   1        241.37        298.63        89.71 o
  10  -5   1         10.25        166.89       121.03 o
  11  -5   1        466.04        550.40        87.02 o
  12  -5   1         27.51         79.59        64.62 o
  13  -5   1        197.92        115.48       156.04 o
 -13  -4   1         59.93        -31.97       105.65 o
 -12  -4   1       1063.28        984.56       107.36 o
 -11  -4   1         72.97         49.15        68.80 o
 -10  -4   1       2310.43       2452.95       136.25 o
  -9  -4   1        983.32        822.38        53.98 o
  -8  -4   1       3451.29       3397.08       110.59 o
  -7  -4   1       4275.60       4358.57        91.74 o
  -6  -4   1       8032.79       8194.83       124.52 o
  -5  -4   1       7498.35       7349.11       103.12 o
  -4  -4   1       2982.97       2826.22        75.86 o
  -3  -4   1      12165.77      12260.84       137.61 o
  -2  -4   1       1049.40       1038.53        54.38 o
  -1  -4   1      38403.16      39386.71       352.85 o
   0  -4   1        189.02        169.54        20.87 o
   1  -4   1       8663.11       8549.98        83.25 o
   2  -4   1        294.78        327.71        33.74 o
   3  -4   1       1156.72       1121.86        77.60 o
   4  -4   1       1237.99       1191.90        29.71 o
   5  -4   1       5132.18       5138.67       125.98 o
   6  -4   1         20.12        -24.69        24.69 o
   7  -4   1        180.60        302.97        76.28 o
   8  -4   1        117.14        159.57        60.65 o
   9  -4   1         10.72         16.25        32.95 o
  10  -4   1          7.30         53.76        37.54 o
  11  -4   1        244.30        181.76        49.96 o
  12  -4   1          6.57        -48.74       117.56 o
  13  -4   1         33.53         73.29        93.05 o
 -13  -3   1        413.70        456.38       106.73 o
 -12  -3   1          8.71         39.21        76.02 o
 -11  -3   1       2108.01       2087.00       119.25 o
 -10  -3   1        289.01        314.02        88.92 o
  -9  -3   1       1982.07       1840.99       110.29 o
  -8  -3   1       1600.24       1524.50       115.11 o
  -7  -3   1       3783.75       3674.50       100.65 o
  -6  -3   1       5393.69       5668.37        92.55 o
  -5  -3   1       7499.95       7763.59       106.34 o
  -4  -3   1       6471.70       6474.96        86.33 o
  -3  -3   1       2637.48       2708.89        89.81 o
  -2  -3   1       6186.37       5798.48        64.98 o
  -1  -3   1       3860.98       3774.31       109.83 o
   0  -3   1      56150.81      54206.79       475.09 o
   1  -3   1       2252.53       2324.27        32.79 o
   2  -3   1       8895.53       8495.95       156.53 o
   3  -3   1       1208.53       1128.85        32.77 o
   4  -3   1       3915.84       3973.37       114.06 o
   5  -3   1       6078.72       5973.91        88.61 o
   6  -3   1       1461.04       1425.25        49.82 o
   7  -3   1       2497.00       2478.93        66.60 o
   8  -3   1         97.91         43.00        50.64 o
   9  -3   1        446.53        399.59        42.16 o
  10  -3   1          0.64         59.20        59.49 o
  11  -3   1        211.74        297.31        53.75 o
  12  -3   1          5.85         19.82        48.54 o
  13  -3   1        429.37        311.26        75.72 o
 -13  -2   1         36.33        209.46        78.20 o
 -12  -2   1        350.22        300.99        77.97 o
 -11  -2   1          3.24        -25.77        63.46 o
 -10  -2   1       2039.02       1859.45        78.75 o
  -9  -2   1         22.35         62.23        41.79 o
  -8  -2   1       4966.31       5076.48       115.96 o
  -7  -2   1        965.48        944.43        42.54 o
  -6  -2   1       8433.52       8476.43       140.74 o
  -5  -2   1      12247.11      12544.08       164.16 o
  -4  -2   1        467.64        504.96        58.56 o
  -3  -2   1       9475.04       8982.13        91.47 o
  -2  -2   1        747.18        761.22        35.48 o
  -1  -2   1      28599.96      27352.84       203.35 o
   0  -2   1          0.57         14.48        13.42 o
   1  -2   1       3629.81       3527.66       103.58 o
   2  -2   1       4158.77       4095.69        99.79 o
   3  -2   1      12641.22      11983.60       108.28 o
   4  -2   1       9011.94       8997.00       150.57 o
   5  -2   1       7099.30       7320.01       122.63 o
   6  -2   1       6092.02       6435.25       145.85 o
   7  -2   1        116.06         84.81        31.13 o
   8  -2   1       5395.19       5345.88       106.98 o
   9  -2   1         18.29        -35.34        35.34 o
  10  -2   1       2218.14       2060.08        83.64 o
  11  -2   1         51.50         19.69        40.86 o
  12  -2   1        550.29        605.88        67.69 o
  13  -2   1         10.12         15.60        58.03 o
  14  -2   1         34.90         82.18       109.14 o
 -13  -1   1         56.61        205.84        77.84 o
 -12  -1   1        173.12        124.12        74.75 o
 -11  -1   1       1071.15       1016.77        70.82 o
 -10  -1   1         21.53        -44.39        48.67 o
  -9  -1   1       1604.46       1523.89        68.01 o
  -8  -1   1        686.83        617.29        41.25 o
  -7  -1   1       2087.27       2027.54        58.34 o
  -6  -1   1       2246.76       1999.90        70.94 o
  -5  -1   1       3376.08       3141.72        79.09 o
  -4  -1   1      10022.35      10104.97       129.83 o
  -3  -1   1          9.50         34.25        28.93 o
  -2  -1   1       3289.09       2989.91        85.03 o
  -1  -1   1       6183.33       6091.53        97.13 o
   2  -1   1       2006.39       1983.04        44.68 o
   3  -1   1      15284.79      15793.08       221.14 o
   4  -1   1      18408.27      19338.35       311.18 o
   5  -1   1      14990.46      15287.23       299.87 o
   6  -1   1      13212.31      13984.43       307.74 o
   7  -1   1       7641.54       7300.02       119.73 o
   8  -1   1       1187.79       1190.94        51.46 o
   9  -1   1       5908.08       5996.58       126.20 o
  10  -1   1        103.69        121.21        41.90 o
  11  -1   1       2328.91       2256.60        94.45 o
  12  -1   1         61.89         86.51        49.37 o
  13  -1   1        346.71        396.47        69.02 o
  14  -1   1          2.24          8.12        72.95 o
 -13   0   1         43.91         45.68       145.65 o
 -12   0   1          0.42        -45.85        59.19 o
 -11   0   1         19.13         63.30        48.13 o
 -10   0   1        124.41        188.59        41.82 o
  -9   0   1          9.96         62.87        39.42 o
  -8   0   1        176.49        254.51        43.54 o
  -7   0   1        126.14        263.81        51.63 o
  -6   0   1         85.04        125.42        25.79 o
  -5   0   1       5862.35       5934.70        89.47 o
  -4   0   1       3717.43       3881.83        58.86 o
  -3   0   1       2761.05       2535.49        66.01 o
  -2   0   1       9122.36       9111.32       109.50 o
  -1   0   1      30759.01      31422.79       343.96 o
   2   0   1       5170.34       5059.15       205.29 o
   3   0   1      54222.82      57229.62       506.49 o
   4   0   1       3735.86       3687.80        66.12 o
   5   0   1      27666.17      28794.50       359.37 o
   6   0   1      14223.18      14689.13       209.19 o
   7   0   1       2721.75       2571.85        62.78 o
   8   0   1       6831.07       6990.03       309.61 o
   9   0   1        709.19        641.64        46.24 o
  10   0   1       2583.80       2601.33        81.10 o
  11   0   1         28.41          3.60        41.04 o
  12   0   1       1791.31       1738.31        81.56 o
  13   0   1         60.24         79.18        45.97 o
  14   0   1        544.04        705.43       158.35 o
 -13   1   1        186.04        160.17        74.48 o
 -12   1   1         39.05          3.63        46.12 o
 -11   1   1        196.60        252.95        69.54 o
 -10   1   1         44.41         85.61        47.83 o
  -9   1   1        635.97        546.88        53.20 o
  -8   1   1          0.20         26.44        60.23 o
  -7   1   1        126.27        174.26        31.12 o
  -6   1   1       1258.67       1325.35        58.20 o
  -5   1   1        131.07        183.51        23.73 o
  -4   1   1       6986.08       7676.95       125.23 o
  -3   1   1         12.48         54.14        16.87 o
  -2   1   1       2064.91       1997.51        70.27 o
  -1   1   1       2886.64       2878.42       108.50 o
   2   1   1      14808.12      14707.03       129.72 o
   3   1   1       2578.56       2493.12        52.12 o
   4   1   1       7025.66       6849.51       125.08 o
   6   1   1       5152.65       5297.33       135.32 o
   7   1   1       2650.34       2378.30        65.69 o
   8   1   1       1682.53       1727.33        56.11 o
   9   1   1       4730.16       5037.83       112.73 o
  10   1   1        766.28        742.07        53.78 o
  11   1   1       3694.77       3525.04       108.65 o
  12   1   1         27.14         16.71        45.83 o
  13   1   1       1250.54       1158.83        81.32 o
  14   1   1        221.84        276.15       109.83 o
 -13   2   1         66.27         -2.59       127.79 o
 -12   2   1        649.15        658.71        72.65 o
 -11   2   1          5.56        -45.85        45.85 o
 -10   2   1        262.84        245.27        47.01 o
  -9   2   1         56.53         72.48       113.47 o
  -8   2   1        244.56        323.38        40.39 o
  -7   2   1         13.85        -37.75        37.75 o
  -6   2   1       1507.32       1480.53        50.07 o
  -5   2   1        703.39        781.07        74.68 o
  -4   2   1       3915.05       4159.04        80.96 o
  -3   2   1       4530.50       5030.89       148.06 o
  -2   2   1       1700.85       1627.46        68.05 o
  -1   2   1      24528.16      21416.36       152.05 o
   0   2   1       1774.26       1645.25       177.00 o
   2   2   1       1076.75       1040.99        27.55 o
   3   2   1       1552.68       1410.32        70.97 o
   4   2   1       3081.48       3225.22        79.52 o
   5   2   1       4141.56       4172.26        66.46 o
   6   2   1       4910.22       5059.69        91.41 o
   7   2   1        449.98        446.07        31.30 o
   8   2   1       1906.88       1886.79        60.78 o
   9   2   1        686.11        675.31       104.43 o
  10   2   1       2798.10       2971.30        91.24 o
  11   2   1         30.24        -58.19        58.19 o
  12   2   1       3097.11       3089.09       128.34 o
  13   2   1        167.17        254.94        64.80 o
  14   2   1       1025.62        871.85       169.47 o
 -13   3   1        327.54        224.25       125.13 o
 -12   3   1        119.03         12.73        55.87 o
 -11   3   1       1125.46       1123.70        80.40 o
 -10   3   1          2.76         56.55        39.37 o
  -9   3   1        662.69        594.31        50.33 o
  -8   3   1          2.43        -21.39        35.55 o
  -7   3   1        201.82        285.07        39.28 o
  -6   3   1       1909.38       1895.14        55.28 o
  -5   3   1       2672.66       2921.71        60.15 o
  -4   3   1        496.50        473.90        32.35 o
  -3   3   1       4236.72       4160.02        55.68 o
  -2   3   1         46.84         98.39        61.49 o
  -1   3   1          4.48        -41.24        41.24 o
   1   3   1        325.81        328.10        28.04 o
   2   3   1       1928.04       1736.26        86.56 o
   3   3   1        168.14        185.73        19.21 o
   4   3   1        548.20        450.66        25.32 o
   5   3   1       3980.72       4346.63       102.01 o
   6   3   1       6402.96       6516.92        96.63 o
   7   3   1       1177.89       1128.29       107.76 o
   8   3   1       1134.75       1118.07       108.56 o
   9   3   1       1523.79       1478.93        61.68 o
  10   3   1        310.43        291.90        45.12 o
  11   3   1       2152.69       2432.24        99.99 o
  12   3   1         17.14         57.38        42.70 o
  13   3   1       2310.96       2272.02       163.86 o
  14   3   1        168.41        223.69       134.63 o
 -13   4   1        151.83        134.46        73.16 o
 -12   4   1        631.96        655.27        80.37 o
 -11   4   1        187.30        326.68        62.57 o
 -10   4   1       3339.63       3129.70       106.37 o
  -9   4   1        841.98       1046.89       138.63 o
  -8   4   1        222.56        314.60        62.22 o
  -7   4   1        675.20        418.58        41.95 o
  -6   4   1        897.43        800.62        67.81 o
  -5   4   1        618.07        606.58        65.94 o
  -4   4   1         41.81        101.45        96.45 o
  -3   4   1       2219.09       2104.33        49.40 o
  -2   4   1          0.25        -48.17        48.17 o
  -1   4   1        155.72        181.40        28.77 o
   0   4   1        827.39        787.90        59.05 o
   1   4   1       6849.14       6812.16        90.89 o
   2   4   1       6152.25       6776.93        80.92 o
   3   4   1        123.54        167.65        50.86 o
   4   4   1         59.15         93.44        22.95 o
   5   4   1       5095.32       5454.49        94.76 o
   6   4   1       1543.01       1338.77       126.71 o
   7   4   1       1252.09       1219.20        70.32 o
   8   4   1       1439.03       1393.10        62.97 o
   9   4   1       1049.67        961.75        54.71 o
  10   4   1       2573.93       2763.59       150.51 o
  11   4   1         30.83        119.97        41.32 o
  12   4   1       1994.45       1661.22        86.41 o
  13   4   1         27.03         -6.10        88.47 o
 -12   5   1        107.15         75.44        65.90 o
 -11   5   1       1235.32       1134.56        95.82 o
 -10   5   1         49.77         37.77        47.29 o
  -9   5   1       2387.80       2416.49       146.29 o
  -8   5   1        106.92        117.74        38.52 o
  -7   5   1        894.32        855.69        44.90 o
  -6   5   1        306.13        322.60        51.38 o
  -5   5   1       4028.06       4068.10       113.32 o
  -4   5   1       1188.75       1165.23        25.85 o
  -3   5   1        354.18        367.89        46.85 o
  -2   5   1        644.29        663.00        41.37 o
  -1   5   1         43.50         87.83        29.93 o
   0   5   1        955.75        938.83        82.52 o
   1   5   1         60.14        108.91        22.60 o
   2   5   1        193.98        216.98        23.27 o
   3   5   1         38.40         57.90        29.44 o
   4   5   1          1.46         21.88        37.22 o
   5   5   1        681.85        767.76        37.17 o
   6   5   1       3344.24       3303.69       102.10 o
   7   5   1        209.66        271.10        54.38 o
   8   5   1        304.90        362.03        41.49 o
   9   5   1       1567.44       1551.75        76.79 o
  10   5   1          1.73         15.82        46.62 o
  11   5   1       1218.02       1033.13       166.32 o
  12   5   1          9.49         48.93        66.96 o
  13   5   1        637.32        542.26       140.54 o
 -12   6   1        839.09        795.63       147.13 o
 -11   6   1        548.49        652.51       125.77 o
 -10   6   1       2416.89       2456.75       311.82 o
  -9   6   1         35.38         -6.87       104.07 o
  -8   6   1       2311.62       2248.37       111.55 o
  -7   6   1         46.09         18.61        45.71 o
  -6   6   1       2769.42       2739.39        98.47 o
  -5   6   1        675.39        686.24        54.59 o
  -4   6   1       4103.45       4052.12       117.08 o
  -3   6   1        287.21        256.98        48.47 o
  -2   6   1        262.42        331.13        37.81 o
  -1   6   1       3110.97       3052.93        82.26 o
   0   6   1       1429.95       1544.85        83.59 o
   1   6   1       2948.80       2926.70        75.19 o
   2   6   1       1554.33       1748.89        48.65 o
   3   6   1       1305.65       1356.54        42.22 o
   4   6   1         67.84        138.20        27.11 o
   5   6   1        280.06        310.96        40.90 o
   6   6   1         20.82         42.11        36.14 o
   7   6   1        411.81        433.09        87.84 o
   8   6   1        298.58        378.79        61.63 o
   9   6   1         22.89         12.50        35.24 o
  10   6   1        603.90        623.55        99.35 o
  11   6   1          4.70        -24.64        70.96 o
  12   6   1       1196.02       1146.76       101.61 o
  13   6   1          9.09         97.73        99.20 o
 -12   7   1        624.08        478.37        92.15 o
 -11   7   1       1973.93       1447.61       118.23 o
 -10   7   1        239.24        312.39        85.81 o
  -9   7   1       3844.73       3795.83       166.53 o
  -8   7   1          0.50         80.50       126.22 o
  -7   7   1       1453.92       1332.54        84.16 o
  -6   7   1        235.72        319.84       172.91 o
  -5   7   1       5535.64       5400.69       154.14 o
  -4   7   1        804.12        819.86        70.12 o
  -3   7   1       4063.10       3913.56       107.81 o
  -2   7   1       1597.97       1364.45        66.18 o
  -1   7   1       4150.86       4739.22       154.12 o
   0   7   1       7988.90       8036.20       160.86 o
   1   7   1        829.85        803.51        33.63 o
   2   7   1       3313.97       3441.70        70.24 o
   3   7   1        418.51        394.59        44.99 o
   4   7   1        298.99        295.54        31.87 o
   5   7   1         44.61         41.15        32.24 o
   6   7   1        493.36        569.63        64.07 o
   7   7   1        133.98        166.48        38.52 o
   8   7   1        112.66        249.15        52.23 o
   9   7   1        570.49        599.29        73.85 o
  10   7   1          4.76         51.75        41.73 o
  11   7   1        198.19        226.01        67.86 o
  12   7   1          1.82         39.00        60.92 o
  13   7   1        384.40        257.35       119.08 o
 -11   8   1        267.31        124.24        78.50 o
 -10   8   1       1917.43       2166.67       226.30 o
  -9   8   1         18.86        -65.08        65.08 o
  -8   8   1       5309.94       5164.98       184.56 o
  -7   8   1        124.26        232.91       156.53 o
  -6   8   1       6988.15       7332.90       212.55 o
  -5   8   1       1042.35        902.02        76.50 o
  -4   8   1       8250.45       8952.42       307.05 o
  -3   8   1       4581.53       4980.40       129.54 o
  -2   8   1       2140.99       2061.70        82.83 o
  -1   8   1       6983.84       7514.17       156.39 o
   0   8   1       3154.82       3146.88        82.37 o
   1   8   1       4032.80       4037.21       177.27 o
   2   8   1       1208.21       1154.33        46.40 o
   3   8   1       4429.33       4377.37       106.85 o
   4   8   1         11.08         47.92        30.25 o
   5   8   1       1793.92       1702.91        62.12 o
   6   8   1        164.32        262.17       109.74 o
   7   8   1        787.97        798.45        69.91 o
   8   8   1        282.14        498.71       140.16 o
   9   8   1        138.87         87.31        44.65 o
  10   8   1          3.57        160.48       108.90 o
  11   8   1         38.74        -37.29        60.77 o
  12   8   1         25.94         34.94        95.95 o
 -11   9   1        955.04        707.08       106.89 o
 -10   9   1         63.80        167.12        72.97 o
  -9   9   1       2645.10       2243.37       326.98 o
  -8   9   1         12.09        -26.71        61.07 o
  -7   9   1       2795.13       2983.04       130.48 o
  -6   9   1        565.59        590.44        72.18 o
  -5   9   1       7322.72       7772.34       227.33 o
  -4   9   1       2567.73       2742.66       178.57 o
  -3   9   1       2732.13       2955.20       238.46 o
  -2   9   1       2221.89       2085.01        85.10 o
  -1   9   1       5284.00       5475.10       141.42 o
   0   9   1       6148.08       6005.53       147.44 o
   1   9   1       2093.54       2104.93        80.32 o
   2   9   1       2374.20       2274.79        68.41 o
   3   9   1        136.42        133.73        33.11 o
   4   9   1       1271.72       1293.92        59.68 o
   5   9   1          0.26        -33.31        33.31 o
   6   9   1       1234.43       1224.85        65.27 o
   7   9   1        143.27        277.10        61.94 o
   8   9   1        178.59        247.49        50.93 o
   9   9   1        357.47        454.48        75.72 o
  10   9   1          1.17         95.89        62.55 o
  11   9   1        182.09        224.55        76.28 o
  12   9   1         13.45          7.58       121.84 o
 -10  10   1       1217.67       1030.33       111.60 o
  -9  10   1         58.48         13.88       122.62 o
  -8  10   1       2689.42       3193.00       161.78 o
  -7  10   1         63.46         80.86        78.02 o
  -6  10   1       2039.33       2169.65       340.12 o
  -5  10   1        611.75        763.22       143.00 o
  -4  10   1       5265.16       5512.19       197.70 o
  -3  10   1       3624.94       3638.31       217.74 o
  -2  10   1       2805.17       2747.27       106.85 o
  -1  10   1        837.96        914.72       147.87 o
   0  10   1        698.79        615.08        36.75 o
   1  10   1       3662.69       3769.66        87.59 o
   2  10   1         14.83         17.06        29.75 o
   3  10   1       2210.83       2356.77       102.54 o
   4  10   1        364.25        453.82        42.70 o
   5  10   1       1329.46       1381.97       117.69 o
   6  10   1        143.34        151.53        41.69 o
   7  10   1        456.66        472.08        56.35 o
   8  10   1        684.36        656.32        59.24 o
   9  10   1        114.21        105.15        61.87 o
  10  10   1        298.35        313.66        88.92 o
  11  10   1        186.16        171.24       136.30 o
  -9  11   1        793.45        892.22       187.72 o
  -8  11   1        200.18         95.05        74.02 o
  -7  11   1       1565.76       1659.76       155.05 o
  -6  11   1         36.18          0.11        59.31 o
  -5  11   1       2896.44       3172.88       197.17 o
  -4  11   1        607.39        513.88        70.00 o
  -3  11   1       2100.21       1922.25       108.38 o
  -2  11   1       2153.82       2063.09       115.43 o
  -1  11   1        542.99        717.44        77.22 o
   0  11   1       1334.77       1302.64        85.50 o
   1  11   1          3.58        -32.55        32.55 o
   2  11   1       1819.94       1881.55        75.02 o
   3  11   1        252.35        221.56        42.19 o
   4  11   1       1451.83       1632.74        71.75 o
   5  11   1          1.92        -40.41        40.41 o
   6  11   1       2203.55       2320.99       102.37 o
   7  11   1        103.54        109.61        49.47 o
   8  11   1       1233.47       1124.63        95.35 o
   9  11   1        524.92        540.91        91.32 o
  10  11   1        435.83        488.25        88.82 o
  -9  12   1        144.75          3.00        75.81 o
  -8  12   1        275.58        295.50       107.91 o
  -7  12   1         31.58        339.46       208.69 o
  -6  12   1        265.83        516.33        86.02 o
  -5  12   1         83.66        227.91        88.88 o
  -4  12   1        617.78        875.80        83.65 o
  -3  12   1        256.98        366.67        81.62 o
  -2  12   1       1566.71       1453.58       100.55 o
  -1  12   1        824.63        902.16       102.45 o
   0  12   1        161.47        195.10        63.30 o
   1  12   1       4677.53       4570.49       169.68 o
   2  12   1       1177.38       1271.81        66.53 o
   3  12   1       4976.04       5049.93       278.80 o
   4  12   1         30.97        -45.35        49.74 o
   5  12   1       3251.08       3137.53       110.59 o
   6  12   1        174.57        161.32        46.46 o
   7  12   1       1987.23       1921.79       123.01 o
   8  12   1        441.88        417.16        84.99 o
   9  12   1        778.58        759.07       101.12 o
  -8  13   1          0.28         64.27        93.38 o
  -7  13   1          1.51         53.37       149.79 o
  -6  13   1          6.57        -27.77        67.25 o
  -5  13   1        219.43        329.80        91.56 o
  -4  13   1        677.16        764.43       224.09 o
  -3  13   1        551.00        700.63        88.84 o
  -2  13   1        316.38        390.29        83.40 o
  -1  13   1       1126.56       1365.84       185.56 o
   0  13   1       1665.54       1664.74       117.42 o
   1  13   1        349.18        518.95        80.06 o
   2  13   1       3296.92       3599.24       148.99 o
   3  13   1        323.90        243.95        60.34 o
   4  13   1       3997.24       3775.89       125.46 o
   5  13   1         10.33         -2.12        58.84 o
   6  13   1       2110.61       2019.98       184.19 o
   7  13   1        240.92        217.41        81.07 o
   8  13   1       1153.07       1184.08        98.57 o
  -6  14   1          0.17         34.00        78.49 o
  -5  14   1         78.67        180.54        95.52 o
  -4  14   1         81.87         89.38        71.92 o
  -3  14   1         81.89         25.29        65.56 o
  -2  14   1        637.34        742.22       134.09 o
  -1  14   1        402.07        529.51        84.30 o
   0  14   1        625.67        645.95        76.87 o
   1  14   1       1751.38       1659.59       186.54 o
   2  14   1        615.16        716.23        94.38 o
   3  14   1       1502.11       1597.38       114.33 o
   4  14   1         95.88          4.91        68.40 o
   5  14   1       1595.50       1545.86       188.67 o
   6  14   1         36.73        -72.01        72.01 o
   7  14   1       1109.85       1061.36       106.66 o
  -5  15   1          8.71        -93.97        93.97 o
  -4  15   1        110.65        219.45        93.35 o
  -3  15   1        103.89         82.09        85.51 o
  -2  15   1          0.10        -42.83        86.52 o
  -1  15   1        280.72        204.63       102.35 o
   0  15   1        364.97        440.52        84.01 o
   1  15   1        164.50        178.98        73.57 o
   2  15   1        284.42        349.59        94.58 o
   3  15   1        119.55        154.20        72.69 o
   4  15   1        599.26        517.86        96.89 o
   6  15   1        446.58        384.50       112.49 o
  -2  16   1          0.30         85.73        87.24 o
  -1  16   1          2.41        -28.86        72.87 o
   0  16   1         23.00         75.14        75.25 o
   1  16   1         24.31        -20.12        64.09 o
   2  16   1          8.37         64.36        69.13 o
   3  16   1         12.18        -94.38        94.38 o
  -2 -15   2         55.39         34.94        63.38 o
  -1 -15   2        464.77        484.39       113.37 o
   0 -15   2        374.18        369.64       117.80 o
   1 -15   2        494.13        425.84       144.72 o
   2 -15   2        402.44        473.95        96.69 o
   3 -15   2        142.66        130.66       183.64 o
  -5 -14   2          2.79        -29.43       114.16 o
  -4 -14   2        329.30         38.68        92.12 o
  -3 -14   2          0.17        -40.25       103.04 o
  -2 -14   2        245.04        295.34       131.48 o
  -1 -14   2        204.89        139.00        65.16 o
   0 -14   2        323.84        518.40        81.97 o
   1 -14   2        760.61        862.73       101.96 o
   2 -14   2        623.97        658.61        90.31 o
   3 -14   2        591.35        647.95       181.43 o
   4 -14   2        233.62        166.70        83.22 o
   5 -14   2       1415.66       1292.73       117.86 o
   6 -14   2         17.95        189.08       164.84 o
  -6 -13   2          1.77        -57.92        70.60 o
  -5 -13   2         74.69        -48.39        75.32 o
  -4 -13   2          2.65        -39.77       181.77 o
  -3 -13   2        326.04        382.57        81.07 o
  -2 -13   2          6.73        -41.86        46.45 o
  -1 -13   2        635.92        770.77       164.55 o
   0 -13   2        244.53        288.13        72.11 o
   1 -13   2        902.51        987.88       140.63 o
   2 -13   2        454.79        562.32        87.35 o
   3 -13   2        401.08        611.99        84.44 o
   4 -13   2       1648.74       1447.14       119.22 o
   5 -13   2        176.24        144.23        67.88 o
   6 -13   2       1549.59       1430.73       120.81 o
   7 -13   2          0.00         -0.25       113.67 o
  -7 -12   2         17.59         40.81        65.05 o
  -6 -12   2         11.18         31.08       117.21 o
  -5 -12   2         16.61         57.62       160.07 o
  -4 -12   2         99.51        206.42        73.29 o
  -3 -12   2         13.60        -21.89        52.20 o
  -2 -12   2        141.48        122.40        47.42 o
  -1 -12   2        491.34        520.08        62.53 o
   0 -12   2        883.17        800.19       158.05 o
   1 -12   2        572.50        563.77        69.99 o
   2 -12   2        649.85        773.55        77.12 o
   3 -12   2        823.87        883.89        86.51 o
   4 -12   2         22.16         82.58        90.79 o
   5 -12   2       1885.31       1658.09       124.61 o
   6 -12   2         22.66        113.70       164.74 o
   7 -12   2       1023.32       1245.70       110.20 o
   8 -12   2          0.64        103.15       285.55 o
   9 -12   2       1366.71       1254.56       155.73 o
  -8 -11   2        102.05        -34.05        74.75 o
  -7 -11   2        207.71         78.02        86.06 o
  -6 -11   2        186.60        157.25       114.75 o
  -5 -11   2        142.67        253.05        68.23 o
  -4 -11   2          5.70          8.99        50.93 o
  -3 -11   2          4.12         25.47        36.00 o
  -2 -11   2        149.52         77.39        48.47 o
  -1 -11   2         18.98          3.51        37.56 o
   0 -11   2        396.48        553.35        71.70 o
   1 -11   2        112.58         98.82        47.53 o
   2 -11   2        308.38        292.57        54.73 o
   3 -11   2        376.75        420.57        56.61 o
   4 -11   2       1288.39       1064.77        84.60 o
   5 -11   2         23.53         -0.70        49.09 o
   6 -11   2       1044.08       1102.72        92.86 o
   7 -11   2         54.46        -64.75        64.75 o
   8 -11   2       1286.51       1325.59       110.32 o
   9 -11   2        258.13        203.58       111.75 o
  10 -11   2        817.63        719.97       114.62 o
  -9 -10   2        262.37         55.97        73.41 o
  -8 -10   2        393.39        308.28       262.72 o
  -7 -10   2         50.60        -20.42        84.69 o
  -6 -10   2        927.35        815.55       145.06 o
  -5 -10   2        210.68        318.60        75.65 o
  -4 -10   2         90.52         54.11        38.39 o
  -3 -10   2        396.37        452.31        65.21 o
  -2 -10   2         85.93         87.42        73.91 o
  -1 -10   2         25.82         22.44        53.58 o
   0 -10   2        350.99        392.75        48.14 o
   1 -10   2         19.42         40.13        30.56 o
   2 -10   2         47.23        105.97        59.59 o
   3 -10   2         45.57         88.34        56.68 o
   4 -10   2        307.51        394.42       101.61 o
   5 -10   2       1858.00       1809.24       187.48 o
   6 -10   2         85.96        243.18        58.86 o
   7 -10   2         21.17         76.05       179.51 o
   8 -10   2          0.22         67.13        64.76 o
   9 -10   2        879.15        768.66        89.70 o
  10 -10   2         73.08        124.34        74.06 o
  11 -10   2        935.08        780.67       108.42 o
 -10  -9   2        782.13        780.14       194.76 o
  -9  -9   2        309.89        147.63       140.83 o
  -8  -9   2        141.65        106.65        64.30 o
  -7  -9   2        684.99        517.88        77.55 o
  -6  -9   2        564.39        584.37        74.53 o
  -5  -9   2        323.09        547.80        67.09 o
  -4  -9   2        112.04        135.02        36.84 o
  -3  -9   2        195.86        226.35       113.29 o
  -2  -9   2         60.64         65.00        53.57 o
  -1  -9   2       1376.13       1254.52        71.34 o
   0  -9   2         10.82        -19.07        30.62 o
   1  -9   2         19.29         81.40        32.12 o
   2  -9   2         70.81         66.88        33.09 o
   3  -9   2          1.08         53.17        55.95 o
   4  -9   2        411.25        536.12        67.35 o
   5  -9   2        566.04        589.89       109.83 o
   6  -9   2        699.07        797.34       202.14 o
   7  -9   2        501.96        564.28        82.86 o
   8  -9   2        811.78        732.48       119.57 o
   9  -9   2        461.29        524.52        87.54 o
  10  -9   2       1335.53       1255.10       178.62 o
  11  -9   2         56.86         90.64        77.77 o
 -11  -8   2        655.66        766.27       238.36 o
 -10  -8   2        135.01        102.32       179.95 o
  -9  -8   2       1151.18       1052.78        99.79 o
  -8  -8   2        183.69        144.84        73.21 o
  -7  -8   2        763.03        808.76       140.04 o
  -6  -8   2       1469.30       1402.36       251.20 o
  -5  -8   2       2653.74       2451.95       118.60 o
  -4  -8   2       1218.71       1047.86        83.03 o
  -3  -8   2        172.92        239.83        80.82 o
  -2  -8   2       2148.08       2070.87        62.49 o
  -1  -8   2         79.20        211.60        57.23 o
   0  -8   2       1547.27       1434.42        92.96 o
   1  -8   2         11.23         -7.17        23.97 o
   2  -8   2          2.40         47.49        41.60 o
   3  -8   2        629.70        522.52        46.01 o
   4  -8   2        251.99        260.74        50.22 o
   5  -8   2          0.97        194.52        53.62 o
   6  -8   2        381.09        470.50        59.84 o
   7  -8   2        132.32        185.79       118.20 o
   8  -8   2        147.47         73.40        58.25 o
   9  -8   2        884.53        879.42        84.48 o
  10  -8   2          7.98        -63.16        63.16 o
  11  -8   2        466.42        447.73        87.55 o
  12  -8   2         33.81        -14.70        78.75 o
 -11  -7   2         10.51         78.11        75.47 o
 -10  -7   2       1410.63       1179.27       121.91 o
  -9  -7   2        310.36        396.46        73.47 o
  -8  -7   2       1149.71        979.97       101.02 o
  -7  -7   2       1770.91       1517.80       224.53 o
  -6  -7   2       1290.71       1319.54       112.63 o
  -5  -7   2       1231.24       1339.56        79.97 o
  -4  -7   2        695.97        789.48        57.51 o
  -3  -7   2       2359.15       2265.63        81.44 o
  -2  -7   2          1.64         63.50        54.80 o
  -1  -7   2       5615.98       5594.98       199.89 o
   0  -7   2        226.31        285.56        27.93 o
   1  -7   2       1202.19       1049.39        47.95 o
   2  -7   2        132.33        155.94        51.51 o
   3  -7   2        196.03        168.40        40.48 o
   4  -7   2       1230.58       1052.38        67.61 o
   5  -7   2        471.85        567.09        65.35 o
   6  -7   2         14.55        -21.30        93.74 o
   7  -7   2         13.86        -44.63        65.00 o
   8  -7   2         93.99        115.49        52.40 o
   9  -7   2          9.46         60.23        73.47 o
  10  -7   2         37.92         74.69        70.38 o
  11  -7   2         44.84        245.54        85.69 o
  12  -7   2        112.69        166.37        86.23 o
 -12  -6   2          7.04         21.77        84.90 o
 -11  -6   2       1849.78       1884.89       271.13 o
 -10  -6   2        423.05        471.64        81.76 o
  -9  -6   2       2097.58       1987.29       106.59 o
  -8  -6   2        960.69        992.14       161.60 o
  -7  -6   2        814.06        676.39        80.75 o
  -6  -6   2       4163.69       4042.71       230.04 o
  -5  -6   2        878.18        672.49        60.20 o
  -4  -6   2       1275.29       1126.57       101.59 o
  -3  -6   2         84.59         73.32        22.60 o
  -2  -6   2       2421.08       2247.63        60.72 o
  -1  -6   2          4.04         29.83        23.15 o
   0  -6   2       7514.48       7291.72       226.75 o
   1  -6   2         52.47        134.10        28.27 o
   2  -6   2       4465.46       4316.63        97.66 o
   3  -6   2       4965.83       5159.88       107.45 o
   4  -6   2       5753.05       6226.46       137.62 o
   5  -6   2       1690.28       1610.17        96.01 o
   6  -6   2        587.82        584.10        63.31 o
   7  -6   2        801.85        646.66        53.37 o
   8  -6   2          0.03        -51.53        51.53 o
   9  -6   2          1.34        109.81        56.56 o
  10  -6   2         35.00          9.56        55.60 o
  11  -6   2         14.43         27.49       131.28 o
  12  -6   2        163.40        189.83       176.41 o
  13  -6   2         12.99         99.60        80.63 o
 -12  -5   2        714.36        498.69       162.33 o
 -11  -5   2        124.57        113.05       108.16 o
 -10  -5   2       1204.91       1256.59       110.15 o
  -9  -5   2        166.45        453.52       172.47 o
  -8  -5   2       1481.50       1596.38        88.63 o
  -7  -5   2        416.69        433.17        55.43 o
  -6  -5   2       3086.37       2700.58       157.94 o
  -5  -5   2       6492.52       5880.03       131.83 o
  -4  -5   2       1910.23       1663.63        67.96 o
  -3  -5   2       9783.74       9247.72       252.68 o
  -2  -5   2       2124.37       2048.33        48.35 o
  -1  -5   2      35363.43      36658.02       373.05 o
   0  -5   2        842.84        769.32        37.25 o
   1  -5   2      14090.00      14578.16       161.66 o
   2  -5   2        937.68        828.55        28.68 o
   3  -5   2       5406.58       5670.60        86.91 o
   4  -5   2       2620.20       2617.48        50.83 o
   5  -5   2       6508.42       6211.67        95.57 o
   6  -5   2        476.65        490.01        29.36 o
   7  -5   2        878.02        859.99        93.10 o
   8  -5   2       1147.32       1140.80        48.41 o
   9  -5   2         98.99         71.30        35.53 o
  10  -5   2        495.06        567.44        80.17 o
  11  -5   2         10.01        -79.17        79.17 o
  12  -5   2        264.67        283.06        70.82 o
  13  -5   2         25.65         -9.70        65.69 o
 -12  -4   2          2.34        -77.06        77.06 o
 -11  -4   2        561.35        740.29       108.80 o
 -10  -4   2         88.70        -67.74       177.59 o
  -9  -4   2       1550.82       1621.48        99.01 o
  -8  -4   2        742.94        650.85        71.96 o
  -7  -4   2       3361.00       2828.00       188.38 o
  -6  -4   2       4837.46       4558.33       205.92 o
  -5  -4   2       6313.71       5933.98       129.22 o
  -4  -4   2      20592.37      21135.42       215.62 o
  -3  -4   2       1266.92       1320.13        32.92 o
  -2  -4   2      18821.21      18517.14       175.89 o
  -1  -4   2        255.46        254.87        33.69 o
   1  -4   2        599.21        532.28        27.06 o
   2  -4   2       6159.32       6127.75       112.85 o
   3  -4   2       2823.03       2887.69        92.64 o
   4  -4   2       7044.38       7384.21       117.85 o
   5  -4   2       1279.64       1234.22        74.97 o
   6  -4   2       3302.08       3518.38        75.25 o
   7  -4   2       1546.26       1536.49        95.60 o
   8  -4   2       1415.15       1330.93        52.71 o
   9  -4   2       1157.89       1148.99        57.29 o
  10  -4   2          0.01        -36.07        36.07 o
  11  -4   2        495.68        495.63        49.26 o
  12  -4   2          7.54         26.95        44.22 o
  13  -4   2        235.82        252.33        84.95 o
 -12  -3   2        109.00        121.16        69.36 o
 -11  -3   2         44.90         64.01        67.28 o
 -10  -3   2        117.29        248.26        68.42 o
  -9  -3   2        141.81         43.61        49.18 o
  -8  -3   2       1571.02       1505.60        58.42 o
  -7  -3   2       1591.56       1583.19        81.70 o
  -6  -3   2       3778.84       3606.88       112.45 o
  -5  -3   2      14226.90      14425.52       365.80 o
  -4  -3   2       2079.77       2049.74        67.30 o
  -3  -3   2       7612.93       7404.86       189.05 o
  -2  -3   2        357.91        379.46        56.44 o
  -1  -3   2      16537.42      16741.40       181.28 o
   0  -3   2       1437.65       1358.24        63.28 o
   1  -3   2      18614.85      19107.96       279.99 o
   2  -3   2        362.59        303.44        82.96 o
   3  -3   2       5348.61       5327.77        92.25 o
   4  -3   2       4051.05       4127.88        60.32 o
   5  -3   2       7396.66       7507.59       290.86 o
   6  -3   2       6339.75       6423.78       100.45 o
   7  -3   2        468.11        494.09        38.11 o
   8  -3   2       4407.32       4495.32       130.64 o
   9  -3   2        139.06         93.62        54.92 o
  10  -3   2       1921.89       1840.03        72.34 o
  11  -3   2        273.68        409.06        66.12 o
  12  -3   2        629.57        657.53       106.25 o
  13  -3   2          2.14         26.45        47.30 o
 -13  -2   2         16.60        -77.69        77.69 o
 -12  -2   2          0.26        -84.24        84.24 o
 -11  -2   2        234.61        251.49        82.68 o
 -10  -2   2         57.73         43.78        66.89 o
  -9  -2   2        222.99        474.74       116.67 o
  -8  -2   2        137.16        211.82        55.10 o
  -7  -2   2       1074.01        895.45        43.36 o
  -6  -2   2        193.53        276.92        28.43 o
  -5  -2   2       3258.86       3279.59        96.91 o
  -4  -2   2       5275.51       5401.64        67.96 o
  -3  -2   2       1319.74       1249.24        44.35 o
  -2  -2   2       3154.27       2591.13       162.58 o
  -1  -2   2        551.40        540.90        13.41 o
   0  -2   2      38925.98      39805.50       400.64 o
   1  -2   2       8715.33       8665.79       100.66 o
   2  -2   2       8994.86       9075.18       102.16 o
   3  -2   2       6585.52       6523.39        70.78 o
   4  -2   2       3050.15       2644.68        65.54 o
   5  -2   2       8656.02       8775.19       111.13 o
   6  -2   2       1960.12       1719.34        95.00 o
   7  -2   2       6519.57       6281.11       106.56 o
   8  -2   2        607.77        567.76        41.75 o
   9  -2   2       3341.91       3531.87       108.60 o
  10  -2   2         15.19        -49.53        49.53 o
  11  -2   2       4293.91       4351.60       133.06 o
  12  -2   2        181.75        188.53        55.67 o
  13  -2   2        895.14        803.86       115.05 o
  14  -2   2         13.00         97.53       115.73 o
 -13  -1   2          8.29        -23.44        80.46 o
 -12  -1   2         10.78         46.99        77.74 o
 -11  -1   2         51.75        118.39        75.34 o
 -10  -1   2         26.49        -13.75        39.91 o
  -9  -1   2         52.94        -38.50        38.50 o
  -8  -1   2        240.51        238.02        36.53 o
  -7  -1   2         54.05         66.82        35.63 o
  -6  -1   2        347.18        342.20        50.63 o
  -5  -1   2        413.89        362.11        46.53 o
  -4  -1   2        256.34        254.56        25.14 o
  -3  -1   2        391.20        416.09       105.01 o
  -2  -1   2          4.55          7.69         8.41 o
  -1  -1   2       3911.77       3810.23       106.19 o
   0  -1   2       4198.92       4189.42        53.19 o
   1  -1   2       4576.36       4454.18        54.95 o
   2  -1   2       1812.38       1886.52        46.11 o
   4  -1   2       6041.25       6029.63       124.49 o
   5  -1   2      20511.01      21766.63       279.00 o
   6  -1   2      13307.59      13349.96       350.21 o
   7  -1   2       3395.48       3678.06       108.75 o
   8  -1   2       8259.61       7926.81       448.23 o
   9  -1   2        799.72        640.96        50.49 o
  10  -1   2       4207.58       4424.55       135.94 o
  11  -1   2         12.00         66.00        40.81 o
  12  -1   2       4393.93       4170.35       155.17 o
  13  -1   2        179.38        118.20        57.63 o
  14  -1   2        654.54        497.29        88.79 o
 -13   0   2        225.77        134.30        74.53 o
 -12   0   2          7.91         96.56        71.52 o
 -11   0   2        296.27        253.71        66.74 o
 -10   0   2        104.33         92.92       103.78 o
  -9   0   2        258.12        304.77        46.89 o
  -8   0   2          0.07        -35.45        35.45 o
  -7   0   2          1.50         15.23        42.29 o
  -6   0   2          0.05         55.48        27.87 o
  -5   0   2         20.42         55.57        21.69 o
  -4   0   2        777.81        903.69        33.44 o
  -3   0   2       1753.08       1751.94        80.26 o
  -2   0   2          3.89         25.05        16.65 o
  -1   0   2       2271.23       2193.96        91.06 o
   0   0   2       9079.11       9035.19       112.68 o
   1   0   2        945.92        807.30        48.73 o
   2   0   2      23253.27      23192.81       211.10 o
   3   0   2        225.85        314.90        32.33 o
   4   0   2      23324.66      24592.82       252.03 o
   5   0   2      15442.50      16246.30       229.14 o
   6   0   2      11337.04      11776.46       252.68 o
   7   0   2       6663.08       6720.64       129.50 o
   8   0   2       3800.02       3756.84       133.70 o
   9   0   2       4906.51       4980.29       108.86 o
  10   0   2         11.18         13.12        58.93 o
  11   0   2       4976.54       5336.06       130.57 o
  12   0   2        107.38         42.07        48.54 o
  13   0   2       1741.18       1552.11       114.31 o
  14   0   2        102.09         86.50        75.54 o
 -13   1   2         27.03        -84.88       197.91 o
 -12   1   2        648.94        742.00       102.11 o
 -11   1   2         22.69         29.93       149.34 o
 -10   1   2        884.04        828.75        63.94 o
  -9   1   2          1.15        -35.72        37.81 o
  -8   1   2        230.68        354.88        42.08 o
  -7   1   2        148.83        214.85        32.66 o
  -6   1   2       1560.06       1516.14        52.81 o
  -5   1   2          4.15         20.69        23.48 o
  -4   1   2        657.86        731.45        58.33 o
  -3   1   2          7.24         11.50        17.76 o
  -2   1   2       1341.97       1240.19        34.44 o
  -1   1   2       3335.06       3405.52        62.79 o
   0   1   2        306.94        312.19        15.52 o
   1   1   2      11875.10      11906.14       118.34 o
   2   1   2       6476.08       6673.98        78.69 o
   3   1   2       4337.46       4063.59        91.47 o
   4   1   2         98.79        104.47        17.89 o
   5   1   2      17849.00      17346.74       361.57 o
   6   1   2       7951.38       8456.15       133.33 o
   7   1   2        805.78        663.45        46.42 o
   8   1   2       4978.83       5151.34       161.14 o
   9   1   2        283.96        292.48        45.44 o
  10   1   2       3771.03       3919.77       260.65 o
  11   1   2          7.04         -3.41        40.58 o
  12   1   2       2801.33       2739.69       101.86 o
  13   1   2        164.38        239.10        58.82 o
  14   1   2       1133.83       1238.45       122.93 o
 -13   2   2        522.60        279.59       137.88 o
 -12   2   2         71.46         33.82        46.83 o
 -11   2   2       1517.56       1674.44        95.12 o
 -10   2   2         33.83         46.24        77.83 o
  -9   2   2       1090.16       1124.59       123.01 o
  -8   2   2        224.32        342.43        65.38 o
  -7   2   2        899.69        844.75        44.83 o
  -6   2   2        567.01        589.61        59.41 o
  -5   2   2        131.94        194.75        43.98 o
  -4   2   2        646.02        668.13        75.78 o
  -3   2   2        801.16        783.74        45.52 o
  -1   2   2       3008.86       3236.63        51.82 o
   0   2   2        743.08        776.84        23.81 o
   1   2   2         16.52         17.52        18.63 o
   2   2   2        477.50        555.49        32.53 o
   3   2   2       1436.02       1497.56        26.93 o
   4   2   2       1728.85       1572.96        67.90 o
   5   2   2       2799.93       2775.79        51.36 o
   6   2   2       1535.93       1468.32        38.93 o
   7   2   2       2355.42       2225.11        64.61 o
   8   2   2          1.86         21.90        40.79 o
   9   2   2       2033.39       1915.60        63.02 o
  10   2   2          8.06         62.78        36.82 o
  11   2   2       3125.07       3373.85       104.66 o
  12   2   2         11.59         17.02        43.89 o
  13   2   2       2053.22       1900.04       192.50 o
  14   2   2         58.67         76.73        74.12 o
 -12   3   2        871.76        774.22        81.41 o
 -11   3   2        334.73        397.78        72.83 o
 -10   3   2       3465.98       3518.47       115.50 o
  -9   3   2        163.79        128.37        41.71 o
  -8   3   2        590.01        716.38       124.59 o
  -7   3   2         48.26        136.97        69.84 o
  -6   3   2        702.31        639.86        42.20 o
  -5   3   2         39.75         67.94        28.13 o
  -4   3   2        491.41        408.98        93.27 o
  -3   3   2        902.01        871.61        37.08 o
  -2   3   2          0.56         38.32        45.02 o
  -1   3   2       5797.03       5917.31        65.50 o
   0   3   2        324.02        314.75        18.42 o
   1   3   2         33.61         29.43        14.66 o
   2   3   2        291.05        277.55        37.81 o
   3   3   2       1626.18       1684.76        38.30 o
   4   3   2         71.28        107.56        19.76 o
   5   3   2         42.84         -1.97        17.64 o
   6   3   2        460.86        394.58        38.35 o
   7   3   2        813.83        769.87        74.87 o
   8   3   2        463.04        503.11        53.15 o
   9   3   2       1415.95       1303.96        66.91 o
  10   3   2        738.01        719.36        53.99 o
  11   3   2        321.26        376.88        48.31 o
  12   3   2       1479.58       1477.80       166.28 o
  13   3   2          1.40       -100.71       141.57 o
  14   3   2       1185.12       1048.50       187.97 o
 -12   4   2        379.47        404.29       205.00 o
 -11   4   2       1253.71       1210.10       158.43 o
 -10   4   2        523.42        507.22        51.57 o
  -9   4   2       3710.70       3762.48       185.48 o
  -8   4   2         20.73         77.55        39.92 o
  -7   4   2       5099.09       5008.67       115.96 o
  -6   4   2        315.71        380.59        36.62 o
  -5   4   2       6612.49       7013.01       107.24 o
  -4   4   2       8156.12       8411.54       109.83 o
  -3   4   2       2407.64       2453.67        45.31 o
  -2   4   2       3242.39       3019.65        61.24 o
  -1   4   2        249.82        204.90        33.33 o
   0   4   2       1586.19       1512.78        44.44 o
   1   4   2       1112.81       1033.73        38.34 o
   2   4   2        153.03        169.07        41.06 o
   3   4   2          6.12          6.09        18.15 o
   4   4   2        286.65        319.09        26.02 o
   5   4   2        640.54        645.59        43.73 o
   6   4   2        149.93        150.48        25.82 o
   7   4   2          1.01         52.83        39.53 o
   8   4   2       1296.15       1189.45        50.87 o
   9   4   2        831.88        733.78        45.67 o
  10   4   2        620.02        585.69        49.84 o
  11   4   2        720.78        679.25        57.11 o
  12   4   2         77.83         65.67        48.77 o
  13   4   2        720.04        670.58        97.53 o
  14   4   2         10.22        -39.56       112.88 o
 -12   5   2        307.57        306.77       144.82 o
 -11   5   2        621.28        671.33        83.85 o
 -10   5   2       2721.22       2589.84       127.23 o
  -9   5   2        217.53        267.35        49.60 o
  -8   5   2       6887.33       6860.48       195.58 o
  -7   5   2         59.59        119.56        32.81 o
  -6   5   2       8788.49       8610.31       138.51 o
  -5   5   2       3655.19       3626.47        67.63 o
  -4   5   2       4194.24       3820.59        64.81 o
  -3   5   2       4716.35       4650.04       105.81 o
  -2   5   2       1911.23       1878.85       107.57 o
  -1   5   2       6322.48       6225.67       152.54 o
   0   5   2       1808.61       1895.17        64.95 o
   1   5   2          5.16        -20.20        20.20 o
   2   5   2        837.20        896.81        44.41 o
   3   5   2        696.58        726.92        52.86 o
   4   5   2        458.65        468.11        52.71 o
   5   5   2         25.64         48.30        24.82 o
   6   5   2         18.82         40.65        34.19 o
   7   5   2         10.31        -28.57        28.57 o
   8   5   2        102.97        158.72        54.23 o
   9   5   2        172.32        249.51        73.66 o
  10   5   2          3.21         20.11        37.75 o
  11   5   2         95.88         78.94        39.25 o
  12   5   2        597.86        673.82       129.04 o
  13   5   2         22.06         81.78       114.46 o
  14   5   2        572.36        481.64       155.89 o
 -12   6   2        641.14        467.17       185.02 o
 -11   6   2       2647.67       2576.62       152.85 o
 -10   6   2        168.98        225.23        68.38 o
  -9   6   2       5710.91       5554.50       198.97 o
  -8   6   2        114.96         44.28        53.50 o
  -7   6   2       2381.25       2486.34       108.29 o
  -6   6   2        962.67        868.84       108.67 o
  -5   6   2       7147.98       6999.09       202.09 o
  -4   6   2       2627.84       2674.18        85.24 o
  -3   6   2       1378.85       1173.56        74.40 o
  -2   6   2       1325.60       1179.61       207.31 o
  -1   6   2       2087.26       1871.14        87.49 o
   0   6   2       4867.82       4734.43        90.74 o
   1   6   2        169.93        241.65        35.48 o
   2   6   2       6627.02       6562.34       162.19 o
   3   6   2       1981.06       2156.27        58.37 o
   4   6   2        531.25        531.59        31.03 o
   5   6   2        153.56        165.46        34.25 o
   6   6   2       1498.71       1459.17        53.00 o
   7   6   2        769.24        733.22        45.09 o
   8   6   2        232.63        256.39        38.63 o
   9   6   2          4.25        -12.81        54.98 o
  10   6   2          5.26         17.30        36.43 o
  11   6   2        121.65         92.99        54.30 o
  12   6   2        268.02        181.54        51.70 o
  13   6   2        171.99        265.03       111.31 o
 -11   7   2         31.09        -70.61        70.61 o
 -10   7   2       2362.76       2214.45       153.53 o
  -9   7   2         83.67        149.77        69.08 o
  -8   7   2       2367.89       2449.99       114.46 o
  -7   7   2        153.86        411.29       184.18 o
  -6   7   2       2300.22       2444.98       111.85 o
  -5   7   2       1772.38       1812.40        94.53 o
  -4   7   2       5803.79       5977.65       173.16 o
  -3   7   2       4257.10       4220.82       122.28 o
  -2   7   2       3702.71       3428.51        97.42 o
  -1   7   2       3693.35       3187.92        87.52 o
   0   7   2       2337.30       2506.16        44.57 o
   1   7   2       6084.67       5942.76        86.34 o
   2   7   2          1.48          5.59        24.06 o
   3   7   2      12936.93      14005.33       280.33 o
   4   7   2        347.69        314.31        30.38 o
   5   7   2       1979.92       1921.82        77.29 o
   6   7   2        272.55        328.07        38.40 o
   7   7   2       1216.24       1413.18       131.44 o
   8   7   2        602.60        643.40        48.94 o
   9   7   2        324.20        489.65        78.27 o
  10   7   2         17.27          9.26        62.86 o
  11   7   2        615.26        680.00       171.43 o
  12   7   2          0.19        -33.17        93.30 o
  13   7   2          1.07        -80.50       107.17 o
 -11   8   2        463.99        638.89       144.82 o
 -10   8   2         13.06          3.90        99.20 o
  -9   8   2       2186.05       2039.69       119.72 o
  -8   8   2          0.82         77.63        62.20 o
  -7   8   2       1321.88       1619.93       104.19 o
  -6   8   2        133.48        207.28        79.03 o
  -5   8   2       8122.94       8613.94       281.46 o
  -4   8   2       1508.41       1439.38        77.60 o
  -3   8   2       4387.48       4698.74       135.35 o
  -2   8   2       2675.22       2748.67        98.49 o
  -1   8   2       6294.94       6556.76       280.92 o
   0   8   2      14277.08      14114.35       270.51 o
   1   8   2       1418.60       1355.93        43.76 o
   2   8   2      15287.25      15584.12       322.16 o
   3   8   2         27.37         40.13        33.03 o
   4   8   2       6213.25       6684.18       217.10 o
   5   8   2         20.51         42.36        54.82 o
   6   8   2       4506.92       4395.53        99.66 o
   7   8   2          3.28         15.04        36.26 o
   8   8   2       2008.10       1960.31       126.65 o
   9   8   2        199.74        295.61        49.79 o
  10   8   2        562.48        565.13        57.59 o
  11   8   2        129.39        194.12       234.72 o
  12   8   2          3.83         53.34        98.32 o
  13   8   2         27.75        116.92       115.24 o
 -11   9   2         21.68         12.60       133.50 o
 -10   9   2       1070.63        884.85       107.38 o
  -9   9   2          1.97        149.16        66.18 o
  -8   9   2       1257.32       1376.08       204.80 o
  -7   9   2        378.80        589.65       223.10 o
  -6   9   2       1075.80       1036.91        83.54 o
  -5   9   2       1493.09       1638.45       195.25 o
  -4   9   2       6805.73       7437.73       281.96 o
  -3   9   2       2147.55       2190.56        97.40 o
  -2   9   2       3366.17       3670.83       118.43 o
  -1   9   2       3727.85       3749.29       126.23 o
   0   9   2       3230.51       3194.67       100.95 o
   1   9   2      14683.17      14976.63       241.13 o
   2   9   2       2859.92       2921.18        70.58 o
   3   9   2       9707.72      10366.35       167.26 o
   4   9   2        310.19        367.53        39.09 o
   5   9   2       4749.58       4480.91       102.04 o
   6   9   2        322.72        447.98        50.85 o
   7   9   2       1950.78       1913.88       111.50 o
   8   9   2        765.15        664.52        59.60 o
   9   9   2        166.20        171.16        45.31 o
  10   9   2        108.51        142.39        45.70 o
  11   9   2        192.97        142.36        70.01 o
  12   9   2        147.06          5.22        94.18 o
 -10  10   2         43.50        133.87       110.22 o
  -9  10   2        467.96        623.29        98.56 o
  -8  10   2         98.12        133.20        67.80 o
  -7  10   2        672.15        868.90        97.66 o
  -6  10   2          0.82         40.93        98.51 o
  -5  10   2       3164.63       3509.98       151.13 o
  -4  10   2       1152.46       1187.38        89.93 o
  -3  10   2       6010.58       6186.63       218.38 o
  -2  10   2       3165.36       3282.23       179.85 o
  -1  10   2       1662.81       1478.09        87.27 o
   0  10   2       6314.42       7011.13       177.37 o
   1  10   2       1795.69       1816.57        78.39 o
   2  10   2       5527.08       5838.49       115.67 o
   3  10   2          0.50        -15.91        33.76 o
   4  10   2       3131.07       3478.66        98.25 o
   5  10   2         69.13        108.21        45.52 o
   6  10   2       2030.66       1959.65        80.57 o
   7  10   2        510.19        513.21        53.55 o
   8  10   2        579.01        638.61        66.18 o
   9  10   2       1056.17        874.80        68.55 o
  10  10   2        130.37        262.06        93.05 o
  11  10   2        517.95        685.06       141.52 o
  -9  11   2         88.98         65.46        73.20 o
  -8  11   2        510.87        524.04        96.07 o
  -7  11   2         84.12        163.21        76.81 o
  -6  11   2       1255.37       1139.06        96.56 o
  -5  11   2        250.58        187.77       117.75 o
  -4  11   2       1564.61       1527.18       217.79 o
  -3  11   2        168.31        423.10        63.99 o
  -2  11   2       1992.48       2156.98       109.67 o
  -1  11   2       1145.14       1296.12        88.78 o
   0  11   2        283.31        433.85       102.15 o
   1  11   2       1503.09       1488.84       109.18 o
   2  11   2        490.64        611.84        49.53 o
   3  11   2        490.52        593.27        63.21 o
   4  11   2         50.98        140.87        42.00 o
   5  11   2       1902.78       1955.99        82.35 o
   6  11   2        249.02        432.52       132.91 o
   7  11   2       2429.32       2528.63       130.67 o
   8  11   2        492.34        520.04        57.90 o
   9  11   2        787.26        820.24        95.47 o
  10  11   2        747.41        813.25        88.95 o
  11  11   2        402.66        617.65       129.71 o
  -8  12   2         57.64         83.55       146.78 o
  -7  12   2         42.69          7.93        74.82 o
  -6  12   2        240.29        133.84        88.03 o
  -5  12   2         81.61        111.59        73.12 o
  -4  12   2        229.82        253.53        88.82 o
  -3  12   2        246.14        393.79       114.65 o
  -2  12   2        103.72        162.68        67.61 o
  -1  12   2         58.21         58.17        62.10 o
   0  12   2        930.82        984.61        83.11 o
   1  12   2        359.72        514.20        68.29 o
   2  12   2       1013.91        959.44        57.89 o
   3  12   2        203.08        145.77        53.92 o
   4  12   2       2633.50       2720.44        89.60 o
   5  12   2          0.07          6.36        75.80 o
   6  12   2       3226.34       3204.16       114.59 o
   7  12   2        373.28        334.31        54.31 o
   8  12   2       1875.49       1690.25        88.09 o
   9  12   2       1049.08        971.58       112.68 o
  10  12   2        489.54        407.24       121.05 o
  -7  13   2         33.51        -27.75       134.43 o
  -6  13   2        320.14        305.33       121.39 o
  -5  13   2         14.83        -41.60        84.22 o
  -4  13   2         17.87         59.09        67.81 o
  -3  13   2         53.36         59.90        60.71 o
  -2  13   2        216.09        243.10        81.27 o
  -1  13   2        117.74         56.55        62.45 o
   0  13   2         32.25         25.89        82.22 o
   1  13   2       1548.72       1509.74       199.34 o
   2  13   2         11.87        -71.23       100.04 o
   3  13   2       1375.57       1346.89       110.46 o
   4  13   2         30.40         42.92        44.06 o
   5  13   2       1736.86       1921.06       157.29 o
   6  13   2         98.63        135.17        54.01 o
   7  13   2       1476.86       1524.34       164.37 o
   8  13   2        231.92        152.14        75.53 o
   9  13   2       1088.36       1094.09       123.21 o
  -6  14   2         22.66        -64.31       186.30 o
  -5  14   2        422.88        721.26       170.99 o
  -4  14   2        353.11        654.62        99.35 o
  -3  14   2          4.70        -72.10        72.10 o
  -2  14   2          3.72        109.17        79.36 o
  -1  14   2          0.33         -7.41        62.21 o
   0  14   2        381.70        485.25       123.46 o
   1  14   2          4.55        -67.68        67.68 o
   2  14   2        524.50        600.10        90.26 o
   3  14   2          6.61         97.48        86.95 o
   4  14   2       1046.61        929.12       123.56 o
   5  14   2         12.25        -45.51        45.51 o
   6  14   2        900.64        841.38        94.43 o
   7  14   2         80.28        115.87       107.12 o
   8  14   2        761.74        689.00       107.76 o
  -5  15   2        153.81        136.97       103.18 o
  -4  15   2        153.02        -43.21       127.79 o
  -3  15   2          5.96          7.80        66.66 o
  -2  15   2         52.61         -0.66        75.48 o
  -1  15   2         55.75        115.10       130.10 o
   0  15   2         25.56         64.71       116.23 o
   1  15   2        101.53         79.15        76.20 o
   2  15   2          0.23        -46.49        77.60 o
   3  15   2        190.06        232.05       117.26 o
   4  15   2         36.91        161.22       116.42 o
   5  15   2        226.03        175.51        95.31 o
   6  15   2        109.97         88.28        59.25 o
  -2  16   2        165.59        338.29        86.80 o
  -1  16   2         77.54        171.79        84.18 o
   0  16   2         46.80         -0.91        76.47 o
   1  16   2         51.40        -60.81        78.58 o
   2  16   2          0.39        -37.87        68.73 o
   3  16   2         94.86        137.80        67.19 o
   4  16   2          1.06         32.70        79.91 o
  -3 -14   3         94.41        397.49       134.83 o
  -2 -14   3          0.50        326.73       133.45 o
  -1 -14   3          2.27        -90.64        97.04 o
   0 -14   3        204.96        214.15       115.24 o
   1 -14   3        139.00        -32.76        97.77 o
   2 -14   3        154.13         56.84       250.22 o
   3 -14   3        209.72        241.56        84.87 o
   4 -14   3        785.86        809.53       125.13 o
   5 -14   3        129.07        142.30        79.53 o
  -5 -13   3         75.96         94.09        72.48 o
  -4 -13   3          3.58        111.47        72.82 o
  -3 -13   3         16.39          7.48        65.64 o
  -2 -13   3          3.62       -131.24       131.24 o
  -1 -13   3          3.41        -41.92       110.42 o
   0 -13   3        250.13        330.05       105.70 o
   1 -13   3         49.53         36.99        64.83 o
   2 -13   3        487.03        442.15        85.59 o
   3 -13   3        142.17        117.20       105.80 o
   4 -13   3        298.53        237.85        72.61 o
   5 -13   3       1195.37       1067.58       160.91 o
   6 -13   3         48.36         -4.83        87.64 o
   7 -13   3        805.90        993.15       109.74 o
  -7 -12   3         73.90        -21.93        75.04 o
  -6 -12   3        111.31         85.15        82.38 o
  -5 -12   3         82.18         97.62        75.49 o
  -4 -12   3          9.14        -42.22        97.48 o
  -3 -12   3         11.95        136.60        69.64 o
  -2 -12   3          3.10        -67.51        67.51 o
  -1 -12   3          5.80         -2.36        41.27 o
   0 -12   3        395.91        452.50       105.50 o
   1 -12   3        107.16         17.96        50.66 o
   2 -12   3         16.66         18.82        58.00 o
   3 -12   3        240.49        242.07        65.45 o
   4 -12   3        333.07        531.04        79.47 o
   5 -12   3         46.54        -72.76        72.76 o
   6 -12   3        673.75        839.66        90.34 o
   7 -12   3         22.63         50.50        68.36 o
   8 -12   3       1008.38        985.34       172.37 o
  -8 -11   3        144.21         -2.74        78.47 o
  -7 -11   3        263.47         98.13        74.65 o
  -6 -11   3        157.50         84.07        68.94 o
  -5 -11   3        429.61        462.72       170.31 o
  -4 -11   3        306.28        520.01       139.16 o
  -3 -11   3         22.90        136.61        59.24 o
  -2 -11   3        515.56        645.16        80.87 o
  -1 -11   3         49.56        -10.40        36.57 o
   0 -11   3         98.61         49.13        41.09 o
   1 -11   3          7.34        -37.93        37.93 o
   2 -11   3          6.65          5.25        53.03 o
   3 -11   3         13.12         85.60        53.01 o
   4 -11   3         74.79        208.11        70.21 o
   5 -11   3        822.52        735.71       176.85 o
   6 -11   3        174.47        114.45        65.07 o
   7 -11   3         85.95        114.01       147.92 o
   8 -11   3          5.32        -18.08        69.01 o
   9 -11   3        413.23        519.21       153.87 o
  10 -11   3          3.55         -3.38        86.53 o
  -9 -10   3        189.88        284.18       214.84 o
  -8 -10   3        287.32        205.86       267.10 o
  -7 -10   3        646.78        596.15        86.81 o
  -6 -10   3        454.47        337.33       236.54 o
  -5 -10   3       1013.96       1031.86        87.69 o
  -4 -10   3          6.08         -7.09        82.37 o
  -3 -10   3       1323.07       1262.09        98.94 o
  -2 -10   3         17.97          2.05        30.92 o
  -1 -10   3        907.38        871.50        53.83 o
   0 -10   3         74.66         54.75        36.00 o
   1 -10   3        121.23        195.90        39.68 o
   2 -10   3          0.53         27.09        31.67 o
   3 -10   3        209.21        362.98        97.82 o
   4 -10   3        102.84         70.51        52.80 o
   5 -10   3          2.21        -49.53        54.03 o
   6 -10   3          1.46        -30.23        50.56 o
   7 -10   3          0.10        -48.12        71.10 o
   8 -10   3         21.47         91.96        71.25 o
   9 -10   3         20.92         67.27        89.41 o
  10 -10   3        268.87        439.26       206.82 o
  -9  -9   3       1178.76       1150.57       119.27 o
  -8  -9   3        560.53        522.67       328.41 o
  -7  -9   3        737.42        651.24        86.33 o
  -6  -9   3       1459.14       1471.22       119.47 o
  -5  -9   3        538.41        720.37        86.92 o
  -4  -9   3       2525.77       2320.59       109.92 o
  -3  -9   3         33.54          3.65        54.05 o
  -2  -9   3       1496.17       1518.89        59.93 o
  -1  -9   3         12.80         59.49        34.53 o
   0  -9   3       1325.49       1327.45        55.87 o
   1  -9   3          2.83          7.34        68.95 o
   2  -9   3       1095.08       1020.39       113.32 o
   3  -9   3        804.82        768.36        63.73 o
   4  -9   3        553.20        720.99        74.18 o
   5  -9   3        205.06        285.12        57.80 o
   6  -9   3          6.19        -47.16        54.66 o
   7  -9   3         38.57        -12.68        82.57 o
   8  -9   3        429.14        474.97        77.16 o
   9  -9   3        142.82         15.27        85.57 o
  10  -9   3        127.05        190.43       155.10 o
  11  -9   3        303.38        408.23       148.90 o
 -10  -8   3        794.37        752.08        99.29 o
  -9  -8   3        240.08        332.22       115.24 o
  -8  -8   3        802.74        813.17        84.77 o
  -7  -8   3       1535.37       1480.07       112.00 o
  -6  -8   3       1407.93       1410.63        97.34 o
  -5  -8   3       1099.45       1215.89        87.42 o
  -4  -8   3        537.31        466.40        85.32 o
  -3  -8   3       3337.36       3533.65       132.75 o
  -2  -8   3        364.77        451.52        41.11 o
  -1  -8   3       4466.41       4447.04        90.90 o
   0  -8   3         29.91         -9.87        63.22 o
   1  -8   3       2246.43       2075.84        80.40 o
   2  -8   3        281.97        289.38        32.26 o
   3  -8   3        182.39        166.85        27.75 o
   4  -8   3        198.03        249.90        42.93 o
   5  -8   3        140.84        260.57       174.29 o
   6  -8   3         42.49         93.06        51.88 o
   7  -8   3         96.78        146.76        58.95 o
   8  -8   3         16.39         47.12        51.94 o
   9  -8   3        162.48        139.70        65.60 o
  10  -8   3        187.24        207.15        68.55 o
  11  -8   3         10.85         86.53        69.76 o
  12  -8   3          3.97        188.86        93.32 o
 -10  -7   3        124.84        131.42        92.36 o
  -9  -7   3       1006.27       1084.69       108.96 o
  -8  -7   3        581.50        638.90        79.93 o
  -7  -7   3       1568.33       1676.38       131.87 o
  -6  -7   3       2663.62       2645.02       113.25 o
  -5  -7   3        967.84        925.95        72.81 o
  -4  -7   3       3359.35       3302.10       258.93 o
  -3  -7   3        296.47        351.02        52.66 o
  -2  -7   3       5472.06       5207.51       157.08 o
  -1  -7   3         27.56         22.30        27.07 o
   0  -7   3       5963.31       5732.60       125.68 o
   1  -7   3          1.12         35.20        24.74 o
   2  -7   3       2877.17       2864.33        73.70 o
   3  -7   3        578.60        557.94        32.93 o
   4  -7   3       1542.70       1382.51        41.02 o
   5  -7   3        888.64        896.51        38.22 o
   6  -7   3        118.01        136.58        48.19 o
   7  -7   3       1007.86       1038.66       188.17 o
   8  -7   3         19.90         88.16       151.75 o
   9  -7   3        178.13        199.43        68.23 o
  10  -7   3         70.83        147.98        64.29 o
  11  -7   3          4.49         -5.05        60.92 o
  12  -7   3         60.37        152.90        73.66 o
 -11  -6   3         23.67        -60.03        73.32 o
 -10  -6   3        871.23        689.87        98.36 o
  -9  -6   3        221.83        170.31        63.90 o
  -8  -6   3        738.27        786.50       126.46 o
  -7  -6   3       1374.77       1371.85       175.37 o
  -6  -6   3       3138.24       3036.60       129.51 o
  -5  -6   3       4698.77       4729.48       209.13 o
  -4  -6   3        194.83        360.45       129.46 o
  -3  -6   3       2797.73       2667.73       137.14 o
  -2  -6   3        251.34        274.50        34.14 o
  -1  -6   3       9128.60       8692.32       163.66 o
   0  -6   3        229.47        245.93        60.22 o
   1  -6   3       5028.03       4681.28        79.46 o
   2  -6   3       2855.78       2764.47       102.43 o
   3  -6   3       4228.36       4463.27        82.60 o
   4  -6   3       4537.22       4730.56        80.62 o
   5  -6   3       3537.04       3474.90       142.70 o
   6  -6   3       3214.02       3175.46        68.72 o
   7  -6   3       1536.98       1432.02        53.14 o
   8  -6   3       2133.87       2009.75       130.56 o
   9  -6   3         98.96        228.56        62.53 o
  10  -6   3       1087.60        910.59        84.73 o
  11  -6   3         47.11        101.79       143.29 o
  12  -6   3        837.23        815.96       102.71 o
  13  -6   3          4.66        -31.48        77.75 o
 -11  -5   3        335.81        458.14       170.95 o
 -10  -5   3         82.49         17.58       134.09 o
  -9  -5   3        892.21        953.64        89.08 o
  -8  -5   3        329.46        464.26       101.96 o
  -7  -5   3        635.02        743.41       193.04 o
  -6  -5   3        561.95        557.85        64.21 o
  -5  -5   3       1478.32       1434.40       155.79 o
  -4  -5   3       3776.90       3754.77       171.88 o
  -3  -5   3        591.36        521.95        24.21 o
  -2  -5   3       6253.89       6286.69       157.76 o
  -1  -5   3        156.68        218.19        21.74 o
   0  -5   3      26933.13      28037.96       304.09 o
   1  -5   3        695.41        716.08        30.81 o
   2  -5   3      13575.53      14550.60       335.00 o
   3  -5   3       5803.06       6391.20       170.95 o
   4  -5   3      10244.64      10653.52       137.24 o
   5  -5   3       7791.97       7826.59       217.05 o
   6  -5   3       3345.01       3206.81       221.38 o
   7  -5   3       3920.84       3951.28       127.17 o
   8  -5   3       1227.63       1256.29        86.16 o
   9  -5   3       3152.23       3080.94        98.77 o
  10  -5   3         13.85          5.96        48.96 o
  11  -5   3       1610.46       1424.02       100.55 o
  12  -5   3          9.67         49.89        61.23 o
  13  -5   3        773.20        688.02        97.82 o
 -12  -4   3         47.88        -16.35        84.39 o
 -11  -4   3         31.65         37.89        76.59 o
 -10  -4   3         11.89        130.56        60.37 o
  -9  -4   3        217.95        532.29        76.62 o
  -8  -4   3        543.95        787.68        98.17 o
  -7  -4   3        401.08        548.66       150.62 o
  -6  -4   3       1031.54        806.65        67.27 o
  -5  -4   3       3186.26       3060.49       136.40 o
  -4  -4   3        155.90        142.58        42.19 o
  -3  -4   3       4663.76       4469.56       105.79 o
  -2  -4   3          0.65         -5.64        28.26 o
  -1  -4   3      24886.74      26099.58       545.31 o
   0  -4   3         84.51        110.32        21.32 o
   1  -4   3      19113.75      19066.69       278.22 o
   2  -4   3       3618.32       3495.39       175.23 o
   3  -4   3      15621.00      17121.08       284.71 o
   4  -4   3       7203.77       7426.94       116.88 o
   5  -4   3      11460.81      11515.06       147.61 o
   6  -4   3       9300.60       9401.29       281.98 o
   7  -4   3       1173.33       1153.65        58.21 o
   8  -4   3       3264.38       3094.63       151.16 o
   9  -4   3         33.85          5.16        31.91 o
  10  -4   3       2824.22       2718.35        92.65 o
  11  -4   3         50.49         43.84        52.71 o
  12  -4   3        815.92        775.79        65.82 o
  13  -4   3         18.30         75.20        64.71 o
  14  -4   3        145.37        221.14       104.32 o
 -12  -3   3          2.30         86.58        78.23 o
 -11  -3   3         13.28        -70.58        70.58 o
 -10  -3   3        140.66         56.67        59.06 o
  -9  -3   3         74.89         -4.95       118.64 o
  -8  -3   3        116.16        153.18        99.45 o
  -7  -3   3         33.91        135.37        66.58 o
  -6  -3   3        505.23        478.98        59.32 o
  -5  -3   3        242.55        238.19        45.73 o
  -4  -3   3       3671.46       3462.13        94.56 o
  -3  -3   3        802.85        732.21        49.49 o
  -2  -3   3       4760.99       4627.19       101.56 o
  -1  -3   3         21.69         40.15        13.79 o
   0  -3   3      27448.13      29135.16       361.11 o
   1  -3   3        462.44        536.17        39.13 o
   2  -3   3       7880.49       7863.76       331.56 o
   3  -3   3       2968.64       3164.28       108.59 o
   4  -3   3       8313.77       8383.71       131.16 o
   5  -3   3      10489.85      10636.93       180.99 o
   6  -3   3       2456.04       2437.63        58.63 o
   7  -3   3       6786.74       6837.60       133.16 o
   8  -3   3        583.76        548.16        42.51 o
   9  -3   3       2972.52       2847.14        80.43 o
  10  -3   3          4.82         78.01        57.66 o
  11  -3   3       5113.31       4809.66       145.89 o
  12  -3   3        227.06        135.12        49.89 o
  13  -3   3        620.94        664.15        84.61 o
 -12  -2   3        336.52        357.48       155.54 o
 -11  -2   3          0.13        -98.80       120.11 o
 -10  -2   3        437.64        535.58        81.91 o
  -9  -2   3         32.00         -3.00        51.72 o
  -8  -2   3         26.64         13.77        96.79 o
  -7  -2   3       1042.83        913.31        78.53 o
  -6  -2   3        111.79         72.19        23.14 o
  -5  -2   3        419.34        485.68       135.71 o
  -4  -2   3        853.17        692.65        60.08 o
  -3  -2   3       1534.78       1517.17        60.13 o
  -2  -2   3        646.64        606.19        61.90 o
  -1  -2   3       4150.84       3861.94       108.45 o
   0  -2   3        625.09        640.22        48.67 o
   1  -2   3       2307.06       2034.36        43.15 o
   2  -2   3       7598.81       7782.32       111.65 o
   3  -2   3       4064.63       3908.50        84.25 o
   4  -2   3        769.67        607.35        52.48 o
   5  -2   3       6068.04       6282.79       157.41 o
   6  -2   3       2993.06       2908.29        67.72 o
   7  -2   3       1888.68       1786.92       129.70 o
   8  -2   3       4317.45       4472.22        90.27 o
   9  -2   3        105.03        205.53        99.96 o
  10  -2   3       4964.44       5056.61       120.34 o
  11  -2   3         35.02         67.25        53.06 o
  12  -2   3       4486.98       4272.19       152.86 o
  13  -2   3        611.86        586.25       101.30 o
  14  -2   3        790.62        834.28        96.78 o
 -12  -1   3          1.63        -32.76        96.89 o
 -11  -1   3        992.42        954.77       154.46 o
 -10  -1   3        170.93        225.40        73.50 o
  -9  -1   3        230.10        367.36        90.74 o
  -8  -1   3        252.11        314.80        53.98 o
  -7  -1   3         30.76         12.68        49.34 o
  -6  -1   3        278.40        331.70        39.31 o
  -5  -1   3         33.66        -16.19        63.72 o
  -4  -1   3         15.46         52.20        64.02 o
  -3  -1   3          8.33        -26.38        67.12 o
  -2  -1   3         60.52        156.80        28.64 o
  -1  -1   3        736.97        760.69        50.24 o
   0  -1   3       4603.39       4376.95        48.12 o
   1  -1   3        789.52        783.52        22.68 o
   2  -1   3       3199.21       3311.32        46.01 o
   3  -1   3       4193.61       4373.14       108.95 o
   4  -1   3       3833.06       3436.92        82.16 o
   5  -1   3       1704.49       1635.59        38.39 o
   6  -1   3       3726.58       3619.27       140.04 o
   7  -1   3       2724.52       2597.01        73.40 o
   8  -1   3       3529.56       3549.06        81.07 o
   9  -1   3       3748.65       3850.29        95.06 o
  10  -1   3         85.84         82.12        71.71 o
  11  -1   3       6398.48       6294.95       145.80 o
  12  -1   3          2.70         19.18        43.27 o
  13  -1   3       2192.23       2001.90       250.37 o
  14  -1   3        172.03        156.74        74.75 o
 -12   0   3        449.37        438.13       133.99 o
 -11   0   3         31.25         96.37        78.63 o
 -10   0   3       1269.93       1254.17       226.99 o
  -9   0   3         41.97        -55.31        55.31 o
  -8   0   3        143.36        127.42        63.69 o
  -7   0   3        537.81        501.17        44.62 o
  -6   0   3        167.56        145.98        29.83 o
  -5   0   3         51.63          8.90        51.91 o
  -4   0   3          1.04        -38.81        38.81 o
  -3   0   3         33.87         10.80        39.67 o
  -2   0   3        646.21        664.50        26.89 o
  -1   0   3       3489.39       3353.75        41.04 o
   0   0   3       1113.60       1114.90        23.09 o
   1   0   3      11503.76      12165.27       113.29 o
   2   0   3       2476.65       2420.17        50.67 o
   3   0   3         47.20        119.97        21.37 o
   4   0   3       2482.05       2658.50        86.86 o
   5   0   3       4149.04       4135.78       114.69 o
   6   0   3       6544.18       6534.98       166.81 o
   7   0   3       2591.75       2600.32        58.57 o
   8   0   3       3043.74       2935.51        69.32 o
   9   0   3        842.86        625.92        53.68 o
  10   0   3       2246.70       2327.16        98.01 o
  11   0   3         41.26        -36.00        57.78 o
  12   0   3       2344.05       2307.30        91.31 o
  13   0   3         44.39          8.24        65.50 o
  14   0   3       1217.10       1290.69       152.39 o
 -12   1   3         26.20         64.39        79.65 o
 -11   1   3       1309.90       1252.56       105.56 o
 -10   1   3         16.16          6.63        43.36 o
  -9   1   3       1883.90       2090.55        82.07 o
  -8   1   3          1.03          3.09        32.29 o
  -7   1   3        762.02        821.12        67.54 o
  -6   1   3        542.01        530.20        44.13 o
  -5   1   3       1449.60       1494.53       127.65 o
  -4   1   3        334.69        343.18        28.42 o
  -3   1   3        783.42        749.02        31.11 o
  -2   1   3          3.20         -8.32        16.32 o
  -1   1   3        291.48        296.57        34.11 o
   0   1   3       1529.98       1453.39        37.26 o
   1   1   3        514.98        502.19        20.82 o
   2   1   3        367.04        399.80        13.28 o
   3   1   3       2228.35       2269.99       114.90 o
   4   1   3       2106.70       1918.07        53.60 o
   5   1   3        983.15        994.36        48.34 o
   6   1   3       2378.55       2248.63        73.97 o
   7   1   3       2876.68       2809.30        56.08 o
   8   1   3        529.54        417.33        35.52 o
   9   1   3       1520.66       1467.34        57.20 o
  10   1   3        152.75        121.99        53.06 o
  11   1   3       2612.62       2722.11        92.52 o
  12   1   3         19.63         45.50        41.40 o
  13   1   3       1817.21       2021.45       112.74 o
  14   1   3         43.25         -3.08        70.81 o
 -12   2   3        755.20        758.23       109.28 o
 -11   2   3        126.02        123.06        55.77 o
 -10   2   3       2758.45       2765.49       109.52 o
  -9   2   3         22.67        -22.64        88.80 o
  -8   2   3       2136.11       2254.96        79.79 o
  -7   2   3          7.57         -0.99        36.49 o
  -6   2   3       2087.79       1978.07       102.29 o
  -5   2   3       3387.86       3402.44        69.83 o
  -4   2   3      12624.95      12709.77       320.34 o
  -3   2   3       2416.52       2365.06        48.28 o
  -2   2   3         88.37        118.53        21.34 o
  -1   2   3      14737.18      15004.78       273.89 o
   0   2   3        640.97        637.27        25.76 o
   1   2   3       3558.01       3571.30        48.39 o
   2   2   3       7948.63       8308.67       107.59 o
   3   2   3       3201.92       3311.78       188.66 o
   4   2   3        748.26        781.36        38.13 o
   5   2   3        187.13        356.69       109.14 o
   6   2   3       2518.80       2627.08        54.28 o
   7   2   3        517.95        505.98        58.56 o
   8   2   3        869.65        799.06        42.97 o
   9   2   3        102.31        140.75        31.44 o
  10   2   3        856.53        830.85        53.84 o
  11   2   3        264.64        260.44        48.54 o
  12   2   3       1575.34       1556.16        81.81 o
  13   2   3          1.99        -30.24        85.42 o
  14   2   3        696.50        749.23       107.96 o
 -12   3   3        290.16        260.01       128.82 o
 -11   3   3       2258.60       2232.53       108.72 o
 -10   3   3        428.66        461.31        61.66 o
  -9   3   3       4962.57       5058.37       135.50 o
  -8   3   3        245.72        226.71        45.43 o
  -7   3   3       4667.47       4729.52       108.21 o
  -6   3   3       1688.01       1653.82        56.25 o
  -5   3   3       9097.45       9099.54       139.03 o
  -4   3   3       6810.24       6991.92       133.82 o
  -3   3   3       3206.41       2970.33       100.70 o
  -2   3   3       2651.44       2565.50        47.55 o
  -1   3   3        250.74        277.90        22.69 o
   0   3   3       6196.98       6322.58        82.04 o
   1   3   3        315.48        336.28        32.57 o
   3   3   3        610.96        641.15        22.40 o
   4   3   3        742.75        763.65        36.66 o
   5   3   3         49.15         24.10        36.16 o
   6   3   3        306.91        313.75        25.19 o
   7   3   3          1.74          6.42        21.64 o
   8   3   3        169.01        197.60        30.01 o
   9   3   3        231.71        275.90        58.86 o
  10   3   3        218.45        226.00        38.75 o
  11   3   3        186.71        200.73        44.56 o
  12   3   3          0.08        -55.89        55.89 o
  13   3   3        923.10       1008.59        85.82 o
  14   3   3        101.20        133.18        78.21 o
 -12   4   3        596.01        499.55       150.38 o
 -11   4   3        256.78        307.40        78.84 o
 -10   4   3       3225.76       3122.04       106.98 o
  -9   4   3         13.88         95.86        45.10 o
  -8   4   3       5693.65       5789.25       136.30 o
  -7   4   3        103.74        126.75        39.42 o
  -6   4   3       5586.22       5533.36       105.62 o
  -5   4   3       7774.42       7769.26       123.94 o
  -4   4   3      10332.44      10832.42       262.37 o
  -3   4   3       1222.92       1100.02        41.39 o
  -2   4   3       5436.92       5736.65       110.48 o
  -1   4   3      13122.50      13741.54       287.47 o
   0   4   3       1934.70       1996.67        52.12 o
   1   4   3      10003.66      10218.33       120.74 o
   2   4   3          3.00          9.11        17.25 o
   3   4   3       1663.32       1613.70        55.01 o
   4   4   3         42.08         62.71        45.47 o
   5   4   3        288.87        250.35        22.58 o
   6   4   3         77.31        101.28        22.86 o
   7   4   3         16.64         49.87        42.36 o
   8   4   3        439.26        403.98        33.33 o
   9   4   3        257.70        204.02        34.52 o
  10   4   3         81.98        123.68        39.87 o
  11   4   3        160.22        274.99        66.24 o
  12   4   3        595.55        591.50        86.00 o
  13   4   3        107.97        211.50       133.55 o
  14   4   3        400.83        457.33       144.08 o
 -12   5   3        253.96        220.84       130.00 o
 -11   5   3       1680.34       1576.55       369.40 o
 -10   5   3         15.35         96.39       112.93 o
  -9   5   3       3853.39       3962.61       154.92 o
  -8   5   3        316.08        402.05        49.07 o
  -7   5   3       1328.52       1196.29       180.25 o
  -6   5   3        283.37        367.60        56.66 o
  -5   5   3      12383.85      12216.02       195.22 o
  -4   5   3       3114.43       3147.91        59.85 o
  -3   5   3       6202.18       5552.68        91.67 o
  -2   5   3       2352.33       2060.99        45.19 o
  -1   5   3       5871.40       5917.70       131.14 o
   0   5   3      15028.89      16334.46       208.83 o
   1   5   3       2691.39       2610.35        58.55 o
   2   5   3      14093.93      14609.74       265.42 o
   3   5   3         61.62        111.53        28.78 o
   4   5   3        345.79        251.92        69.70 o
   5   5   3        443.46        433.39        29.14 o
   6   5   3       1288.59       1281.45        42.77 o
   7   5   3        994.15        915.02        43.47 o
   8   5   3         22.58         84.48        50.23 o
   9   5   3         77.81         48.43        53.29 o
  10   5   3         22.23         38.64        38.27 o
  11   5   3          1.49        -21.21        52.76 o
  12   5   3         42.99        -52.12        75.43 o
  13   5   3          4.20         57.89        64.49 o
  14   5   3         43.31        102.55       123.71 o
 -11   6   3         23.42         66.47        74.07 o
 -10   6   3       1499.41       1328.18       101.85 o
  -9   6   3         82.76        103.43        92.31 o
  -8   6   3       3678.93       3769.59       155.48 o
  -7   6   3          2.08         40.88        33.70 o
  -6   6   3       5424.82       5040.48       256.16 o
  -5   6   3       3900.48       3659.92       226.53 o
  -4   6   3       9802.34       9889.00       276.44 o
  -3   6   3       4747.11       4978.19       125.04 o
  -2   6   3        530.01        515.72        83.85 o
  -1   6   3       1168.02       1054.40        36.95 o
   0   6   3        165.06        149.36        19.57 o
   1   6   3       9642.15       9684.14       198.45 o
   2   6   3       1686.85       1582.48        42.06 o
   3   6   3       8397.04       8615.39       169.25 o
   4   6   3        547.06        553.58        72.24 o
   5   6   3       7917.91       8139.84       126.62 o
   6   6   3       1516.03       1475.18        73.69 o
   7   6   3       2982.14       2872.15        72.99 o
   8   6   3       2191.36       2020.82       102.32 o
   9   6   3        242.02        221.70        48.37 o
  10   6   3        715.25        676.32        52.39 o
  11   6   3         63.48        151.04        58.97 o
  12   6   3        314.87        321.21        70.79 o
  13   6   3         22.57         72.88        67.51 o
  14   6   3          9.69        208.74       115.64 o
 -11   7   3        179.66        266.39        77.64 o
 -10   7   3        171.39        297.63       135.66 o
  -9   7   3       2455.08       2570.02       260.21 o
  -8   7   3         80.22        216.90       101.96 o
  -7   7   3       1186.91       1058.29        99.45 o
  -6   7   3         13.31         14.27        43.52 o
  -5   7   3       3225.22       3036.47       126.12 o
  -4   7   3       1380.89       1362.25       191.71 o
  -3   7   3       2104.55       2170.47        97.30 o
  -2   7   3       2779.39       2924.75       144.03 o
  -1   7   3       3665.61       3399.11        94.48 o
   0   7   3       7115.23       6685.23       109.13 o
   1   7   3       2667.36       2511.32        58.26 o
   2   7   3      12832.71      13181.00       243.97 o
   3   7   3         73.59        111.45        27.12 o
   4   7   3       6348.02       5953.71       128.85 o
   5   7   3        198.87        274.02        33.09 o
   6   7   3       9472.27       9697.41       355.72 o
   7   7   3       1161.14       1015.96        48.39 o
   8   7   3       3154.51       3072.47       126.77 o
   9   7   3       2176.14       2081.69        73.84 o
  10   7   3        714.58        625.87        93.26 o
  11   7   3       1715.72       1660.13        78.09 o
  12   7   3         27.26        -86.66       154.02 o
  13   7   3        291.19        461.07       130.00 o
 -11   8   3        149.72        105.28       109.14 o
 -10   8   3        503.91        487.82        90.29 o
  -9   8   3         91.10        152.21       170.16 o
  -8   8   3       1160.51       1129.21       124.30 o
  -7   8   3          1.68        -46.35       167.65 o
  -6   8   3       1407.60       1612.32        89.47 o
  -5   8   3        386.57        462.74        90.00 o
  -4   8   3       3762.02       3766.93       242.54 o
  -3   8   3       2538.98       2586.48       239.59 o
  -2   8   3       2870.20       2829.00        96.69 o
  -1   8   3       5039.48       4927.77       160.17 o
   0   8   3       1753.41       1612.98        93.10 o
   1   8   3      12133.23      12506.62       157.15 o
   2   8   3        762.02        706.83        66.64 o
   3   8   3       8528.87       9013.89       171.03 o
   4   8   3         28.18         77.99        30.80 o
   5   8   3      10695.02      10957.49       206.06 o
   6   8   3        582.34        567.56        53.72 o
   7   8   3       5774.83       5946.17       125.53 o
   8   8   3       1772.56       1759.50        68.86 o
   9   8   3        847.76        871.02        56.27 o
  10   8   3         83.78        108.16        43.01 o
  11   8   3       1054.73        963.69        67.80 o
  12   8   3        729.14        836.22       137.09 o
  13   8   3         15.33          1.87       117.11 o
 -10   9   3          5.83         89.55        78.73 o
  -9   9   3        158.56        349.86       165.78 o
  -8   9   3         11.62        -63.20        63.20 o
  -7   9   3        128.85        240.15        71.33 o
  -6   9   3        306.26        447.09        82.23 o
  -5   9   3       1490.82       1379.41        90.67 o
  -4   9   3       2099.00       2254.47       112.09 o
  -3   9   3       3371.81       3753.34       254.25 o
  -2   9   3       2958.29       3239.68       152.59 o
  -1   9   3       1332.85       1559.15       262.17 o
   0   9   3       6317.77       6034.95       228.32 o
   1   9   3       1152.88       1090.58        44.78 o
   2   9   3      11455.18      11939.26       176.57 o
   3   9   3        153.50        203.37        54.69 o
   4   9   3       8510.30       9090.65       312.07 o
   5   9   3         43.90         55.40        32.16 o
   6   9   3       4955.30       5369.00       114.27 o
   7   9   3        277.55        398.67        46.50 o
   8   9   3       2319.45       2394.44       236.00 o
   9   9   3       1186.16       1210.40       142.21 o
  10   9   3        866.46        917.55        66.11 o
  11   9   3        331.38        381.46        77.09 o
  12   9   3        244.60        156.97       125.38 o
 -10  10   3          1.05         -8.21        77.33 o
  -9  10   3         11.54         64.40        72.72 o
  -8  10   3          6.49        106.66        65.86 o
  -7  10   3         19.43         65.66        72.88 o
  -6  10   3          6.44        -36.07        73.21 o
  -5  10   3        550.48        622.77        75.69 o
  -4  10   3        566.36        857.27        96.23 o
  -3  10   3        152.07        218.74        59.32 o
  -2  10   3       3073.07       3298.74       130.59 o
  -1  10   3       1728.55       1631.39        88.17 o
   0  10   3       1903.86       1990.29       286.73 o
   1  10   3       8670.00       9002.81       251.69 o
   2  10   3         13.05        127.38       104.52 o
   3  10   3       6896.46       7328.49       137.29 o
   4  10   3         38.16          5.89        32.43 o
   5  10   3       3432.94       3794.15       104.04 o
   6  10   3        231.96        225.57        62.63 o
   7  10   3       1428.35       1463.38        70.11 o
   8  10   3       1050.15       1050.57        91.23 o
   9  10   3        686.92        760.51       134.29 o
  10  10   3        518.62        445.47        57.09 o
  11  10   3        397.24        789.28       166.42 o
  12  10   3        857.96        764.48       166.22 o
  -9  11   3        102.94         64.07        81.66 o
  -8  11   3         27.04        -18.30        73.85 o
  -7  11   3        184.65        170.18        76.17 o
  -6  11   3         46.47        115.64        73.11 o
  -5  11   3         37.12         83.45        97.48 o
  -4  11   3         77.99         82.82        63.32 o
  -3  11   3        847.84        850.89       134.14 o
  -2  11   3          6.45         65.97       135.17 o
  -1  11   3        662.01        566.80        81.30 o
   0  11   3       1002.03       1044.99        96.54 o
   1  11   3        541.73        564.42       105.40 o
   2  11   3        863.39        899.29       127.74 o
   3  11   3         27.20         31.08        32.20 o
   4  11   3        893.68        912.70        98.70 o
   5  11   3         76.42         59.38        41.41 o
   6  11   3       1227.60       1435.80        70.30 o
   7  11   3        337.26        325.91        47.20 o
   8  11   3       1121.91       1052.19        72.38 o
   9  11   3        813.95        867.83       185.58 o
  10  11   3        728.69        585.75        79.56 o
  11  11   3        482.82        673.05       142.60 o
  -8  12   3        177.86         56.71        75.82 o
  -7  12   3         70.58        -35.43        74.17 o
  -6  12   3        238.51        339.49        79.64 o
  -5  12   3         32.68        174.54       165.04 o
  -4  12   3        109.56        106.35        70.90 o
  -3  12   3        357.00        421.70        77.68 o
  -2  12   3         16.87         44.96        59.07 o
  -1  12   3        103.62         66.60        78.44 o
   0  12   3          1.32         37.16        52.06 o
   1  12   3        368.75        462.40        69.44 o
   2  12   3        100.05         98.04        39.06 o
   3  12   3        659.15        713.53        86.16 o
   4  12   3         63.87         24.37        59.65 o
   5  12   3        703.61        710.75        64.94 o
   6  12   3         73.74        130.36        66.81 o
   7  12   3       1412.17       1276.62       115.86 o
   8  12   3        463.82        434.15        84.96 o
   9  12   3       1183.87        963.88        98.86 o
  10  12   3        395.39        273.89       120.07 o
  -7  13   3        290.29        357.02       106.19 o
  -6  13   3         28.45         37.47        75.96 o
  -5  13   3        510.09        728.42        94.61 o
  -4  13   3         51.67         85.86       135.47 o
  -3  13   3        113.14         78.30        61.57 o
  -2  13   3        148.43        228.43        73.25 o
  -1  13   3        318.73        428.82        75.81 o
   0  13   3         30.87         -6.23        77.01 o
   1  13   3        188.54        266.55        84.24 o
   2  13   3          1.64          3.53        52.39 o
   3  13   3         45.00         58.78        43.14 o
   4  13   3        412.31        478.97        55.84 o
   5  13   3          3.35         32.05        43.38 o
   6  13   3        542.56        670.04        69.71 o
   7  13   3         32.74        -14.22        90.18 o
   8  13   3        954.03        823.53        76.74 o
   9  13   3        410.90        283.73        83.52 o
  10  13   3        520.50        795.87       143.78 o
  -6  14   3       1151.94       1229.45       232.60 o
  -5  14   3         31.58          7.79       123.41 o
  -4  14   3        615.87        787.80       102.34 o
  -3  14   3        124.34        119.40       162.38 o
  -2  14   3        919.61        779.13        98.81 o
  -1  14   3         66.83        111.13        76.32 o
   0  14   3         90.01        133.14       103.09 o
   1  14   3          0.22         47.10        62.15 o
   2  14   3          1.94         35.76        68.41 o
   3  14   3         61.55        171.59        65.60 o
   4  14   3         33.92          9.83        63.03 o
   5  14   3        264.51        303.87        81.46 o
   6  14   3         70.96         23.38        43.11 o
   7  14   3        357.01        389.08        69.11 o
   8  14   3         99.53        -18.53        64.31 o
  -5  15   3       1111.73        864.77       112.36 o
  -4  15   3          5.90        -34.60        81.26 o
  -3  15   3        373.39        539.70        96.43 o
  -2  15   3        248.42        249.56       165.68 o
  -1  15   3        227.79        230.92       130.20 o
   0  15   3         91.45        139.03        84.95 o
   1  15   3        375.09        453.20        83.21 o
   2  15   3        179.99        209.52        73.96 o
   3  15   3          0.40        -68.78        70.11 o
   4  15   3         23.20        -27.27        94.13 o
   5  15   3         65.25        -11.47        55.99 o
   6  15   3          7.10        -70.72        70.72 o
   7  15   3         34.28        250.17       111.90 o
  -3  16   3         46.92        -70.20        75.95 o
  -2  16   3        505.00        575.87       118.87 o
  -1  16   3        153.84        198.15        81.64 o
   0  16   3        246.89        230.45       168.34 o
   1  16   3         18.96         -0.22        75.98 o
   2  16   3        372.41        476.07       189.59 o
   3  16   3        384.65        306.57       117.11 o
   4  16   3          1.23       -100.83       100.83 o
   5  16   3         39.49         97.26        80.75 o
  -2 -14   4         33.73        -96.25       117.60 o
  -1 -14   4          1.37       -124.69       124.69 o
   1 -14   4         23.93         82.18        89.16 o
   2 -14   4          8.90        -19.34       113.47 o
   3 -14   4          3.19        -20.48        65.80 o
   4 -14   4         25.70         53.97        70.56 o
  -4 -13   4          1.06        -15.23       156.92 o
  -3 -13   4         90.09         50.83        67.77 o
  -2 -13   4         18.64        -20.77       102.65 o
  -1 -13   4        139.58        321.72       129.91 o
   0 -13   4          0.09         41.24        85.52 o
   1 -13   4         28.75         44.09       117.26 o
   2 -13   4         94.48        187.42        66.94 o
   3 -13   4         15.74          2.38        58.07 o
   4 -13   4         41.93        -17.50       103.14 o
   5 -13   4         80.18        168.10       149.34 o
   6 -13   4        214.34        484.97       132.66 o
   7 -13   4          0.04        -78.00        89.20 o
  -6 -12   4        305.13        391.51       103.86 o
  -5 -12   4        203.10         47.90       115.83 o
  -4 -12   4        448.30        423.38       161.84 o
  -3 -12   4          3.03         57.27        71.64 o
  -2 -12   4        721.44        671.01        93.98 o
  -1 -12   4         17.36        238.80       203.27 o
   0 -12   4         66.16         40.33        42.71 o
   1 -12   4         52.10        185.89        94.92 o
   2 -12   4         13.36         57.04        56.71 o
   3 -12   4          8.91          4.62        49.32 o
   4 -12   4          7.95        -61.18        61.18 o
   5 -12   4         71.92        159.85        69.64 o
   6 -12   4         59.26         15.63        68.20 o
   7 -12   4         74.58         16.94        65.56 o
   8 -12   4         68.84         92.93        79.64 o
  -7 -11   4        439.92        317.17       306.81 o
  -6 -11   4        471.24        481.84        90.31 o
  -5 -11   4        747.12        876.94       170.70 o
  -4 -11   4        360.14        393.60        87.66 o
  -3 -11   4        874.82        828.90        89.16 o
  -2 -11   4         10.61         83.77        57.34 o
  -1 -11   4       1664.05       1497.05       111.70 o
   0 -11   4         24.93        -14.20        42.55 o
   1 -11   4        747.88        707.85        92.19 o
   2 -11   4        136.19         19.45        88.77 o
   3 -11   4        122.11        127.65        68.10 o
   4 -11   4        196.16        249.17        76.02 o
   5 -11   4         15.18        -40.93        62.02 o
   6 -11   4          2.29        137.25       115.93 o
   7 -11   4          0.51         -4.35       215.08 o
   8 -11   4        438.31        396.69        97.73 o
   9 -11   4         15.33         -5.15        68.05 o
  -8 -10   4        335.58        198.34       240.77 o
  -7 -10   4        595.00        336.87       338.94 o
  -6 -10   4       1051.46        831.40       162.38 o
  -5 -10   4        399.98        327.24       147.42 o
  -4 -10   4       2202.43       2111.15       109.39 o
  -3 -10   4         79.78          9.13        59.60 o
  -2 -10   4       1813.93       1587.85        94.09 o
  -1 -10   4         11.47         83.58        57.07 o
   0 -10   4       1664.10       1623.51        70.80 o
   1 -10   4        189.32        185.21        55.39 o
   2 -10   4        824.61        814.98        56.08 o
   3 -10   4        512.94        543.95        72.12 o
   4 -10   4         73.78         74.59        53.25 o
   5 -10   4         72.51        141.57        54.98 o
   6 -10   4         57.30         55.02       174.93 o
   7 -10   4         77.29        121.61        66.03 o
   8 -10   4          6.09        -68.39        68.39 o
   9 -10   4          4.67         44.86       143.98 o
  10 -10   4         63.44        141.45        81.30 o
  -9  -9   4        182.16        113.29       141.62 o
  -8  -9   4        798.83        676.80        99.73 o
  -7  -9   4        567.17        677.39        81.10 o
  -6  -9   4        782.10        807.49        92.39 o
  -5  -9   4       1677.70       1883.10       126.06 o
  -4  -9   4        368.36        568.38       216.07 o
  -3  -9   4       2363.66       2351.20       114.36 o
  -2  -9   4          4.41         45.68        52.17 o
  -1  -9   4       3414.18       3191.59        86.31 o
   0  -9   4        187.42        220.54        86.50 o
   1  -9   4       1380.73       1350.71        59.02 o
   2  -9   4        425.39        453.05        47.35 o
   3  -9   4        429.84        422.97        39.31 o
   4  -9   4        583.08        502.63        67.86 o
   5  -9   4       1114.61       1090.25        91.46 o
   6  -9   4        282.22        383.18        76.15 o
   7  -9   4        970.84        957.74        83.57 o
   8  -9   4        898.08       1058.32       103.14 o
   9  -9   4        254.07        274.40        96.84 o
  10  -9   4        116.06        136.57        75.53 o
  11  -9   4         22.45         12.35       180.69 o
  -9  -8   4        498.36        533.35        86.34 o
  -8  -8   4        427.95        395.44        86.83 o
  -7  -8   4        979.09       1035.06       176.95 o
  -6  -8   4        871.04        922.74        84.28 o
  -5  -8   4        161.30        275.17        61.10 o
  -4  -8   4       2670.50       2406.24       116.28 o
  -3  -8   4        390.89        564.93        70.05 o
  -2  -8   4       1835.32       1785.24       148.69 o
  -1  -8   4         36.44         59.15        31.41 o
   0  -8   4       3377.41       3582.50        82.10 o
   1  -8   4         61.31         68.66        31.04 o
   2  -8   4       2968.57       3044.65        85.73 o
   3  -8   4        371.22        405.37        39.18 o
   4  -8   4       2768.19       2720.82       123.23 o
   5  -8   4       2361.31       2463.80       103.22 o
   6  -8   4        864.13        985.40       157.61 o
   7  -8   4       1364.45       1279.98       207.85 o
   8  -8   4        187.16        151.34        68.33 o
   9  -8   4        412.13        619.63        75.82 o
  10  -8   4         60.27        113.57        70.79 o
  11  -8   4        144.16        125.92        76.27 o
  12  -8   4          0.19        -67.75        67.75 o
 -10  -7   4        112.99        150.45        85.44 o
  -9  -7   4        110.43         54.19        76.55 o
  -8  -7   4        606.45        599.18        82.16 o
  -7  -7   4        148.40        400.10        77.25 o
  -6  -7   4       1397.77       1368.53       114.16 o
  -5  -7   4       2755.75       2863.18       143.49 o
  -4  -7   4         36.05         43.26        60.62 o
  -3  -7   4       3109.53       3225.69       120.77 o
  -2  -7   4          4.99        -31.70        31.70 o
  -1  -7   4       7106.22       6760.51       131.68 o
   0  -7   4         80.41        177.26        47.27 o
   1  -7   4       8688.60       8493.14       210.06 o
   2  -7   4       1388.80       1236.53        58.58 o
   3  -7   4       5748.37       5707.12       150.82 o
   4  -7   4       2713.03       2511.83        61.68 o
   5  -7   4       3002.59       2986.22       103.69 o
   6  -7   4       2359.85       2433.74        68.18 o
   7  -7   4        477.90        638.56       118.83 o
   8  -7   4       2703.10       2827.24       116.87 o
   9  -7   4          7.31        -58.57        64.38 o
  10  -7   4       1284.20       1167.15       147.03 o
  11  -7   4         68.62        146.69        67.24 o
  12  -7   4        727.25        709.48       103.24 o
 -10  -6   4         14.43         24.52       107.57 o
  -9  -6   4        195.14        102.92        74.30 o
  -8  -6   4        266.56        134.17        87.98 o
  -7  -6   4        462.70        536.33        85.10 o
  -6  -6   4        540.02        519.55        73.01 o
  -5  -6   4        211.00        261.42        85.57 o
  -4  -6   4       4374.40       4341.91       136.17 o
  -3  -6   4        459.74        433.76        50.41 o
  -2  -6   4       4079.85       3672.75       174.68 o
  -1  -6   4         20.12         42.33        74.74 o
   0  -6   4      10093.62      10293.92       176.80 o
   1  -6   4       1696.15       1833.16        53.95 o
   2  -6   4       6136.68       5890.41       136.65 o
   3  -6   4       2372.44       2407.89        74.08 o
   4  -6   4       3829.89       3834.07       223.74 o
   5  -6   4       6292.32       6468.88       149.44 o
   6  -6   4       2153.38       2035.36       107.41 o
   7  -6   4       4774.53       4613.85       125.52 o
   8  -6   4        739.63        666.74        49.91 o
   9  -6   4       3052.76       2930.83       157.36 o
  10  -6   4          8.40        -13.63        82.82 o
  11  -6   4       2394.91       2150.75       128.85 o
  12  -6   4          3.94         35.27       124.35 o
  13  -6   4        641.89        568.44       123.80 o
 -11  -5   4          1.38         96.93       108.21 o
 -10  -5   4         10.28        -15.22       126.86 o
  -9  -5   4        135.53        220.77        77.03 o
  -8  -5   4        218.38        371.32       154.85 o
  -7  -5   4          0.44        -58.51        58.51 o
  -6  -5   4        216.03        280.16        56.97 o
  -5  -5   4        977.70        946.51        75.19 o
  -4  -5   4         40.31         43.17        41.38 o
  -3  -5   4       2355.58       2054.96        92.33 o
  -2  -5   4        339.39        320.27        43.11 o
  -1  -5   4       5644.00       5064.86        76.48 o
   0  -5   4          0.39         -5.93        28.64 o
   1  -5   4       5012.33       4712.85       169.27 o
   2  -5   4       1169.63       1086.10        37.09 o
   3  -5   4       9388.73       9994.50       138.28 o
   4  -5   4       3856.72       3838.79        75.69 o
   5  -5   4       5968.50       6043.85       104.41 o
   6  -5   4       6858.02       6941.04       233.63 o
   7  -5   4        487.08        541.90        86.72 o
   8  -5   4       4724.29       4847.13       106.11 o
   9  -5   4        121.37        164.91        39.73 o
  10  -5   4       2706.33       2438.01        85.25 o
  11  -5   4         72.16        109.34       100.09 o
  12  -5   4       2244.04       2160.51       206.03 o
  13  -5   4         43.84        -54.23       113.18 o
 -11  -4   4         30.84        129.94       142.01 o
 -10  -4   4         57.58         61.13        65.43 o
  -9  -4   4         62.91        149.50        76.50 o
  -8  -4   4        220.40        274.18       212.08 o
  -7  -4   4         50.13         -0.51       150.28 o
  -6  -4   4        114.94        345.48        85.67 o
  -5  -4   4          6.18         34.64        79.91 o
  -4  -4   4        417.50        401.45        49.19 o
  -3  -4   4          3.04        -19.28        35.73 o
  -2  -4   4        620.96        562.59        50.68 o
  -1  -4   4        601.38        546.87        50.57 o
   0  -4   4       8549.72       8901.93       208.88 o
   1  -4   4       1274.31       1348.95        36.89 o
   2  -4   4       5270.73       5719.33       103.86 o
   3  -4   4        506.60        509.14        48.05 o
   4  -4   4       5665.15       5543.25       125.19 o
   5  -4   4       8436.99       8596.15       122.25 o
   6  -4   4       2341.48       2121.93       130.93 o
   7  -4   4       4796.64       4844.94        97.23 o
   8  -4   4        398.52        442.36        54.58 o
   9  -4   4       1993.30       2079.33        91.32 o
  10  -4   4         47.25        123.71        52.22 o
  11  -4   4       4155.55       3969.59       150.56 o
  12  -4   4        203.39        205.59        83.85 o
  13  -4   4       1164.25       1337.64       153.53 o
  14  -4   4        199.18        191.12       134.43 o
 -11  -3   4          7.53        -12.13        70.09 o
 -10  -3   4        447.82        608.60        84.06 o
  -9  -3   4         79.68        -19.69        69.21 o
  -8  -3   4        324.84        395.28        67.85 o
  -7  -3   4        269.49        387.20        59.90 o
  -6  -3   4        282.37        292.93        60.26 o
  -5  -3   4          5.22        -35.45        45.64 o
  -4  -3   4          3.55        -46.80        46.80 o
  -3  -3   4        147.90        209.21        73.71 o
  -2  -3   4        628.36        661.92       127.69 o
  -1  -3   4       1716.39       1784.53        63.12 o
   0  -3   4        153.14        202.32        34.12 o
   1  -3   4       5572.39       5637.64       119.18 o
   2  -3   4       1711.77       1645.99        38.57 o
   3  -3   4       3115.75       3031.67        68.40 o
   4  -3   4        503.82        425.86        33.17 o
   5  -3   4       2672.68       2417.03        65.05 o
   6  -3   4       5035.66       5082.64        95.81 o
   7  -3   4       1467.72       1541.65       116.62 o
   8  -3   4       6110.54       5890.84       206.79 o
   9  -3   4        130.70        173.51        47.90 o
  10  -3   4       3997.14       4026.59       294.11 o
  11  -3   4          8.15         30.10        75.97 o
  12  -3   4       3248.38       3069.87       202.47 o
  13  -3   4        286.24        284.53        81.72 o
  14  -3   4        950.47        835.53       102.84 o
 -11  -2   4       1093.88       1038.48       123.17 o
 -10  -2   4          5.54        -68.58        68.58 o
  -9  -2   4        608.44        784.35       126.81 o
  -8  -2   4        177.40         91.86       168.39 o
  -7  -2   4        125.10        120.53       102.74 o
  -6  -2   4        672.63        586.75        65.82 o
  -5  -2   4         75.79        166.91       110.67 o
  -4  -2   4        505.01        584.79        71.84 o
  -3  -2   4         78.71         74.57        62.35 o
  -2  -2   4        159.16        368.46       133.01 o
  -1  -2   4       2447.35       2564.29        99.40 o
   0  -2   4        428.27        395.55        34.89 o
   1  -2   4       3241.59       3222.94        50.16 o
   2  -2   4        266.92        290.81        25.84 o
   3  -2   4        326.29        300.88        37.39 o
   4  -2   4       2655.66       2754.85        51.00 o
   5  -2   4       3625.27       3766.81        65.81 o
   6  -2   4       2727.87       2930.92       158.98 o
   7  -2   4       1193.08       1105.27        42.81 o
   8  -2   4        494.60        556.28        72.92 o
   9  -2   4       2256.30       1994.92        67.34 o
  10  -2   4        139.24        209.78        45.15 o
  11  -2   4       3805.62       3983.76       108.67 o
  12  -2   4         11.18         -9.35        48.39 o
  13  -2   4       1920.02       1987.13       122.82 o
  14  -2   4        150.76         29.89       102.15 o
 -12  -1   4        694.19        886.50       119.36 o
 -11  -1   4          0.07         10.72        68.60 o
 -10  -1   4       1479.34       1406.28       122.55 o
  -9  -1   4         13.89        -59.23        79.96 o
  -8  -1   4        518.10        665.85        80.26 o
  -7  -1   4        705.19        783.87        82.40 o
  -6  -1   4        753.09        762.99        34.63 o
  -5  -1   4       1146.83       1173.07       170.80 o
  -4  -1   4        694.32        671.98        37.67 o
  -3  -1   4        661.21        839.93       129.91 o
  -2  -1   4        669.79        687.31        44.36 o
  -1  -1   4       3355.49       3297.95       119.47 o
   0  -1   4       2052.30       2033.43        42.98 o
   1  -1   4        415.16        424.19        21.47 o
   2  -1   4        296.03        277.99        34.58 o
   3  -1   4         10.06         77.12        49.91 o
   4  -1   4       1152.36       1266.73        46.38 o
   5  -1   4       2135.77       2059.39        43.54 o
   6  -1   4       1926.68       2005.89        61.40 o
   7  -1   4       1941.98       1872.70       114.65 o
   8  -1   4        419.90        355.47        51.47 o
   9  -1   4        225.10        299.22        35.08 o
  10  -1   4       1979.67       2083.77        72.14 o
  11  -1   4        102.41         92.62        60.94 o
  12  -1   4       1823.59       1907.87        80.41 o
  13  -1   4          1.24        -21.33        52.72 o
  14  -1   4       1022.75        888.64        96.80 o
 -12   0   4         79.86        281.23       149.79 o
 -11   0   4       1402.73       1498.47       319.99 o
 -10   0   4        134.72        109.83        71.94 o
  -9   0   4       2608.65       2923.15       146.63 o
  -8   0   4        119.82        155.81        70.28 o
  -7   0   4       1473.98       1382.98        57.62 o
  -6   0   4       2063.41       2050.67        90.51 o
  -5   0   4       1337.24       1312.42        43.47 o
  -4   0   4       1131.12       1058.56       106.43 o
  -3   0   4          1.93         53.83        39.32 o
  -2   0   4          3.71         34.62        30.04 o
  -1   0   4          2.45        -26.23        26.23 o
   0   0   4        992.76       1000.28        37.12 o
   1   0   4       1146.19       1081.78        58.41 o
   2   0   4       2002.67       2173.58        47.87 o
   3   0   4        701.75        630.31        28.90 o
   4   0   4        188.51        202.35        27.39 o
   5   0   4          0.74        -26.86        26.86 o
   6   0   4       1149.41       1090.00        33.37 o
   7   0   4         37.62         68.50        65.99 o
   8   0   4        626.26        670.49        60.31 o
   9   0   4        566.75        452.41        51.80 o
  10   0   4       1130.18       1142.97       104.96 o
  11   0   4       1898.18       1885.89        74.24 o
  12   0   4         48.17         58.37        59.13 o
  13   0   4       1564.50       1405.40        99.02 o
  14   0   4         96.96         94.88        62.76 o
 -12   1   4       1037.19       1073.04       147.13 o
 -11   1   4         80.47        135.29        82.60 o
 -10   1   4       3243.95       3205.99       210.95 o
  -9   1   4         17.82          2.91        60.14 o
  -8   1   4       2185.83       2025.19        78.82 o
  -7   1   4        256.57        307.63        40.88 o
  -6   1   4       3233.46       3274.81       104.55 o
  -5   1   4        789.80        769.64        74.03 o
  -4   1   4       4248.69       4335.04       125.59 o
  -3   1   4          8.53        -20.50        20.50 o
  -2   1   4        468.95        462.85        25.00 o
  -1   1   4       4053.41       4045.95        53.91 o
   0   1   4        706.34        681.28        38.29 o
   1   1   4       7891.37       7689.08       196.19 o
   2   1   4        538.34        568.05        39.57 o
   3   1   4         20.08         16.23        63.97 o
   4   1   4        733.75        670.90        39.87 o
   5   1   4         12.64         33.83        36.30 o
   6   1   4         35.79         57.99        23.26 o
   7   1   4       1446.72       1571.58        39.61 o
   8   1   4        104.90        128.32        50.04 o
   9   1   4        816.85        806.25        42.83 o
  10   1   4       1882.01       1678.04        64.48 o
  11   1   4         11.86        -41.36        41.36 o
  12   1   4       1588.44       1787.36       109.97 o
  13   1   4         14.53         62.19        71.60 o
  14   1   4        384.81        498.19       176.01 o
 -12   2   4        244.80        194.70        91.39 o
 -11   2   4       2005.53       1957.55       134.17 o
 -10   2   4        116.88        125.10        65.64 o
  -9   2   4       3879.07       4007.59       117.08 o
  -8   2   4         77.10        161.23        42.40 o
  -7   2   4       2362.04       2520.18        75.88 o
  -6   2   4       2726.93       2814.77       108.11 o
  -5   2   4      10166.36      10726.92       162.31 o
  -4   2   4       1966.95       2005.50        51.07 o
  -3   2   4       3171.04       3117.62        59.55 o
  -2   2   4       7982.87       8111.41       224.43 o
  -1   2   4       2767.26       2661.28        58.37 o
   1   2   4        617.85        630.39        48.05 o
   2   2   4      16570.86      16915.06       191.61 o
   3   2   4       8063.07       8227.60       182.26 o
   4   2   4         71.77         44.21        70.56 o
   5   2   4        744.75        722.65        47.35 o
   6   2   4        178.65        177.57        39.29 o
   7   2   4         48.50        112.51        33.73 o
   8   2   4        103.04        118.14        58.93 o
   9   2   4        365.63        378.79        33.06 o
  10   2   4        311.42        331.26        38.61 o
  11   2   4        394.25        403.62        63.69 o
  12   2   4        383.19        390.62        67.43 o
  13   2   4        285.29        255.76        72.86 o
  14   2   4         60.58         96.45        72.54 o
 -12   3   4        294.81        102.65       105.89 o
 -11   3   4        243.67        190.75        81.18 o
 -10   3   4       2937.56       2997.98       189.49 o
  -9   3   4         71.89        101.58        44.90 o
  -8   3   4       3000.04       3092.46        98.96 o
  -7   3   4        101.94        137.48        41.92 o
  -6   3   4       7935.85       8252.78       147.95 o
  -5   3   4       4751.44       4636.15        92.23 o
  -4   3   4       8534.30       8416.49       158.71 o
  -3   3   4       4066.52       3927.80       150.28 o
  -2   3   4       2985.55       2886.76        65.84 o
  -1   3   4      17504.53      17671.35       221.54 o
   0   3   4        684.61        618.11        29.11 o
   1   3   4      14606.51      15290.41       210.95 o
   2   3   4         32.76         38.54        21.40 o
   3   3   4       7409.80       7183.30        65.64 o
   4   3   4          0.42         11.88        29.85 o
   5   3   4      10651.91      12190.54       285.20 o
   6   3   4        276.53        313.15        27.95 o
   7   3   4       6519.69       6551.12       145.00 o
   8   3   4        418.91        350.29        38.57 o
   9   3   4        211.00        205.74        53.32 o
  10   3   4        655.64        730.65        43.19 o
  11   3   4        131.06         46.20        49.56 o
  12   3   4         23.43        107.20        59.91 o
  13   3   4        139.99        267.85        74.98 o
  14   3   4         46.52         90.44       111.55 o
 -11   4   4       1018.78        873.82       152.74 o
 -10   4   4         16.26         45.91        51.33 o
  -9   4   4       4661.35       4487.24       126.85 o
  -8   4   4         62.83         32.58        39.46 o
  -7   4   4        175.39        184.36        42.72 o
  -6   4   4        540.46        509.14        57.75 o
  -5   4   4      13706.10      14258.16       265.43 o
  -4   4   4       2301.96       2313.57       117.50 o
  -3   4   4       5154.43       5067.43       115.18 o
  -2   4   4       7375.42       7351.53       224.97 o
  -1   4   4       6500.09       6754.94       178.72 o
   0   4   4      19149.76      19770.91       198.03 o
   1   4   4       6872.93       6326.56       205.44 o
   3   4   4        140.30        164.99        19.36 o
   4   4   4       9061.33       8732.08       114.61 o
   5   4   4        105.91         82.79        16.17 o
   6   4   4       4892.57       4707.04       116.19 o
   7   4   4        616.53        522.54        46.64 o
   8   4   4       1305.73       1327.10        71.39 o
   9   4   4        245.32        307.66        57.46 o
  10   4   4        107.93        100.16        32.66 o
  11   4   4        339.19        579.89        81.69 o
  12   4   4          4.16        -67.72        67.72 o
  13   4   4         99.56        127.01        78.40 o
  14   4   4        120.96         45.32        70.57 o
 -11   5   4         23.76        -68.58        68.58 o
 -10   5   4        689.95        847.62        86.21 o
  -9   5   4         19.85         10.80        40.95 o
  -8   5   4       1711.33       1626.36        76.05 o
  -7   5   4          1.06        -38.48        38.48 o
  -6   5   4       3549.28       3821.29       126.37 o
  -5   5   4       2329.44       2381.01        63.83 o
  -4   5   4      12307.40      12677.27       173.63 o
  -3   5   4       7479.32       8003.24       111.74 o
  -2   5   4       4412.97       4297.28        67.79 o
  -1   5   4       9551.52       9804.79       247.90 o
   0   5   4       6230.91       6809.97        88.70 o
   1   5   4      26331.47      29381.71       298.64 o
   2   5   4       2261.35       2492.93        60.52 o
   3   5   4      12715.36      13366.19       279.40 o
   4   5   4          5.72        -23.21        64.76 o
   5   5   4       6378.13       6386.60        87.85 o
   6   5   4        537.57        536.72        32.12 o
   7   5   4       2453.14       2285.17        53.09 o
   8   5   4       2236.01       2003.68        62.97 o
   9   5   4        158.92        260.22        65.27 o
  10   5   4       1536.64       1345.75        71.39 o
  11   5   4        268.69        297.90        72.75 o
  12   5   4        481.53        611.96        89.41 o
  13   5   4        418.68        450.47        83.03 o
  14   5   4        150.77        224.07        67.89 o
 -11   6   4          5.68         37.65       137.78 o
 -10   6   4         68.38         35.45        70.83 o
  -9   6   4       1653.55       1522.05        97.18 o
  -8   6   4        218.23        214.52        60.92 o
  -7   6   4        936.23        855.33        54.31 o
  -6   6   4       1176.83       1069.52        55.53 o
  -5   6   4       7415.75       7713.66       233.46 o
  -4   6   4       3002.41       2773.39       126.79 o
  -3   6   4       9959.18       9884.88       139.97 o
  -2   6   4       4118.17       3944.41       130.29 o
  -1   6   4       1400.91       1148.28        59.80 o
   0   6   4      12251.56      13158.64       316.89 o
   1   6   4        331.05        283.24        65.65 o
   2   6   4       8241.74       7832.06       132.91 o
   3   6   4        336.19        394.49        42.30 o
   4   6   4       5238.07       4633.22        74.72 o
   5   6   4        239.98        214.86        39.82 o
   6   6   4       7403.91       7621.44       168.61 o
   7   6   4       2985.49       2976.10        70.00 o
   8   6   4       2498.34       2462.15        79.69 o
   9   6   4       2388.95       2170.47       170.43 o
  10   6   4        493.60        472.84        67.35 o
  11   6   4       2134.30       2150.98       147.23 o
  12   6   4         10.89         59.96        90.84 o
  13   6   4        339.04        500.81        92.10 o
  14   6   4          3.27        130.79       106.29 o
 -11   7   4         48.35        -14.29        61.64 o
 -10   7   4        339.45        515.59        94.25 o
  -9   7   4         29.97         51.34        58.92 o
  -8   7   4        743.72        798.79        87.80 o
  -7   7   4        120.11        -19.38       163.96 o
  -6   7   4        516.01        566.60        61.30 o
  -5   7   4        431.43        451.99        59.07 o
  -4   7   4       2072.05       2085.72       243.82 o
  -3   7   4       1059.13       1011.43        81.59 o
  -2   7   4       1628.22       1758.53        81.04 o
  -1   7   4        550.42        485.45        70.13 o
   0   7   4        511.50        513.31        34.95 o
   1   7   4       8831.84       8647.86       223.10 o
   2   7   4        679.61        570.96        47.64 o
   3   7   4       7680.92       7584.76       113.72 o
   4   7   4         75.87        151.08        45.83 o
   5   7   4       6368.54       6126.36       192.81 o
   6   7   4       1471.28       1395.31        56.74 o
   7   7   4       5456.65       5527.05       103.15 o
   8   7   4       4796.80       4837.22       100.02 o
   9   7   4        333.83        362.64        46.51 o
  10   7   4        293.21        316.61        72.68 o
  11   7   4       1089.12       1107.25       119.57 o
  12   7   4       1618.97       1662.13       114.28 o
  13   7   4        175.40        302.76        83.55 o
  14   7   4        626.65        715.17       178.42 o
 -10   8   4          7.94         87.02        78.19 o
  -9   8   4          1.85          2.72        57.63 o
  -8   8   4         87.82        132.98       114.26 o
  -7   8   4        126.01        176.19        58.83 o
  -6   8   4          0.42         66.66        52.75 o
  -5   8   4        983.18        760.87       133.89 o
  -4   8   4        306.39        504.34        62.99 o
  -3   8   4        898.06        962.16        67.67 o
  -2   8   4        131.71         99.83        41.24 o
  -1   8   4         87.74        175.62        52.43 o
   0   8   4       6090.24       6104.37       173.95 o
   1   8   4        883.46       1007.84        79.07 o
   2   8   4       6193.17       6272.64       102.73 o
   3   8   4         15.48         76.72        30.75 o
   4   8   4       6536.00       6958.95       117.05 o
   5   8   4        988.24        860.46        53.30 o
   6   8   4       4579.50       4649.69        94.71 o
   7   8   4       1066.01        987.48        52.85 o
   8   8   4       4643.58       4737.84       111.67 o
   9   8   4       1172.71        876.38       146.14 o
  10   8   4       1383.69       1341.32        83.10 o
  11   8   4        826.68        701.98        94.28 o
  12   8   4        761.47        732.04       101.99 o
  13   8   4       1352.34       1431.53       180.10 o
 -10   9   4         87.30         24.20        71.74 o
  -9   9   4          8.70         18.41        75.43 o
  -8   9   4         61.61         27.33        59.99 o
  -7   9   4          6.69        -63.48        65.37 o
  -6   9   4         77.38         30.72        59.44 o
  -5   9   4        794.63        776.11       168.09 o
  -4   9   4        111.61        136.39        51.97 o
  -3   9   4        252.61        108.83       101.32 o
  -2   9   4        254.78        357.41       114.70 o
  -1   9   4        153.52        170.32        57.39 o
   0   9   4        272.75        391.53        91.43 o
   1   9   4       7001.89       7208.79       123.23 o
   2   9   4        460.58        467.84        52.42 o
   3   9   4       4458.26       4603.40        92.17 o
   4   9   4        356.19        390.24        37.44 o
   5   9   4       5594.86       5983.02       172.57 o
   6   9   4         82.31        145.66        49.76 o
   7   9   4       7732.62       8405.74       165.76 o
   8   9   4       1911.78       1859.31        89.04 o
   9   9   4       4271.62       3997.45       144.23 o
  10   9   4       1091.50       1036.95        67.13 o
  11   9   4        467.90        448.05        85.55 o
  12   9   4       1823.42       1573.68       175.62 o
  13   9   4        195.32        292.49       120.26 o
  -9  10   4        331.48        318.39        89.66 o
  -8  10   4        122.82        286.61        92.51 o
  -7  10   4        494.55        515.97       126.36 o
  -6  10   4         66.13        -66.83        66.83 o
  -5  10   4        386.73        602.94       198.06 o
  -4  10   4         18.63        -66.39        66.39 o
  -3  10   4          4.37         88.90        92.12 o
  -2  10   4         13.88        153.14        62.17 o
  -1  10   4         87.92        256.13       140.04 o
   0  10   4        633.54        591.81       120.36 o
   1  10   4        498.89        463.51        53.29 o
   2  10   4       2325.70       2268.83        95.96 o
   3  10   4        163.24        188.53        33.75 o
   4  10   4       5925.89       6268.14       120.86 o
   5  10   4          1.14        -18.66        26.64 o
   6  10   4       4878.22       5024.76       248.03 o
   7  10   4        769.63        799.36        60.96 o
   8  10   4       2156.70       2215.93        83.10 o
   9  10   4       1127.76       1036.40        95.57 o
  10  10   4        567.64        770.02        94.15 o
  11  10   4       1294.55       1307.74       166.57 o
  12  10   4        154.79        192.79       119.77 o
  -9  11   4        229.25        216.19       190.73 o
  -8  11   4        828.65        904.55       103.52 o
  -7  11   4          2.93        -35.02       154.41 o
  -6  11   4       1005.44       1001.95       117.86 o
  -5  11   4         49.45         89.43        66.09 o
  -4  11   4        313.18        386.62        76.61 o
  -3  11   4        108.74        149.52        89.16 o
  -2  11   4        146.52        109.90        60.91 o
  -1  11   4          9.30          4.97        72.83 o
   0  11   4         71.09        125.80        61.06 o
   1  11   4        132.14        222.53       113.08 o
   2  11   4        639.60        601.53        90.81 o
   3  11   4        391.48        546.96        51.25 o
   4  11   4         47.26         23.98        41.56 o
   5  11   4        250.20        230.36        41.50 o
   6  11   4        155.55        148.58        39.12 o
   7  11   4        432.27        508.22        49.39 o
   8  11   4        511.40        469.47        56.87 o
   9  11   4        582.38        636.82       129.01 o
  10  11   4        230.39        341.59        77.89 o
  11  11   4        153.52        155.69       125.18 o
  12  11   4       1131.57        888.97       190.14 o
  -8  12   4         30.42        -12.26        76.07 o
  -7  12   4        800.79        754.89       100.63 o
  -6  12   4          0.09         14.72        71.20 o
  -5  12   4        731.04       1141.99       117.79 o
  -4  12   4         16.76        -72.86        72.86 o
  -3  12   4        145.22        278.96        68.50 o
  -2  12   4        436.74        490.24        72.57 o
  -1  12   4         36.81        -21.96        62.94 o
   0  12   4          0.99        -66.08        77.30 o
   1  12   4        679.96        701.27        94.63 o
   2  12   4         70.65         76.61        38.77 o
   3  12   4          1.01          8.45        32.57 o
   4  12   4        127.16        183.74        46.03 o
   5  12   4         12.66         47.00        51.97 o
   6  12   4         24.69          4.49        56.71 o
   7  12   4        116.19        136.79        46.38 o
   8  12   4        191.46        246.04        55.76 o
   9  12   4        145.15         43.36        70.91 o
  10  12   4        292.22         52.04        67.23 o
  11  12   4        186.20        165.34       109.83 o
  -7  13   4         20.04         -0.13        70.51 o
  -6  13   4       1355.86       1384.71       155.44 o
  -5  13   4          2.48        174.78       105.65 o
  -4  13   4        495.78        525.42       103.84 o
  -3  13   4        234.45        286.79       126.22 o
  -2  13   4        603.55        825.50       103.15 o
  -1  13   4        340.24        378.92        83.36 o
   0  13   4        174.19        442.14       199.19 o
   1  13   4         97.59         94.71        68.00 o
   2  13   4        601.43        751.03        75.99 o
   3  13   4        350.70        402.43       133.77 o
   4  13   4         33.85         24.86        56.61 o
   5  13   4          0.18        -41.97        41.97 o
   6  13   4          8.11         22.08        46.86 o
   7  13   4         44.18         22.31        34.77 o
   8  13   4          0.63          5.75        88.23 o
   9  13   4         95.10        182.33        77.56 o
  10  13   4          1.33         62.98       124.49 o
  -6  14   4         17.27         92.25        86.81 o
  -5  14   4       1421.36       1648.41       151.59 o
  -4  14   4         37.05        141.19        81.59 o
  -3  14   4       1573.11       1402.32       131.48 o
  -2  14   4        578.15        684.46       129.86 o
  -1  14   4        807.35        791.17       112.00 o
   0  14   4        419.75        573.74       165.09 o
   1  14   4        716.62        762.47        96.36 o
   2  14   4        557.01        618.81        77.85 o
   3  14   4          9.68         69.44        62.84 o
   4  14   4        191.42        131.01       112.83 o
   5  14   4         54.17          5.27        45.83 o
   6  14   4         56.27         44.11        47.93 o
   7  14   4         11.89        -42.22        59.78 o
   8  14   4          3.94        -27.14        46.20 o
   9  14   4          1.65        -52.95       120.85 o
  -4  15   4       1068.46       1169.51       126.86 o
  -3  15   4        186.09        387.33       157.71 o
  -2  15   4        947.64       1090.47       155.79 o
  -1  15   4        446.28        448.95        92.33 o
   0  15   4        449.56        666.67       291.35 o
   1  15   4        275.39        324.90       135.71 o
   2  15   4        424.72        455.40       225.27 o
   3  15   4       1035.99        963.55        97.93 o
   4  15   4          7.47        -25.79        68.19 o
   5  15   4        352.43        343.98        77.47 o
   6  15   4         10.07         50.49        71.28 o
   7  15   4        179.92         -1.44       157.81 o
  -2  16   4        243.75        250.42        86.10 o
  -1  16   4       1269.06       1100.86       130.05 o
   0  16   4        339.05        268.55       102.80 o
   1  16   4        700.28        792.56       194.91 o
   2  16   4        528.25        488.87        90.49 o
   3  16   4         86.35         77.44        71.97 o
   4  16   4        577.93        634.29       100.90 o
   5  16   4          1.29         65.08        67.79 o
  -3 -13   5          1.56        157.76       101.46 o
  -2 -13   5        264.97        372.69       111.90 o
  -1 -13   5         58.51        -84.05        94.28 o
   0 -13   5         29.40          5.51        88.28 o
   1 -13   5        182.08        -47.83       112.78 o
   2 -13   5         39.19         25.10        80.90 o
   3 -13   5        218.16        191.74       103.43 o
   4 -13   5          5.75         34.94        87.49 o
   5 -13   5         12.09        -69.23        69.23 o
   6 -13   5          1.80          5.49        68.82 o
  -4 -12   5         25.50         93.21        72.87 o
  -3 -12   5        576.78        605.49       178.33 o
  -2 -12   5          7.47        110.82        68.87 o
  -1 -12   5        720.34        621.28        84.56 o
   0 -12   5         45.76         90.80        62.38 o
   1 -12   5        541.58        580.43       131.83 o
   2 -12   5         98.96         21.89       143.34 o
   3 -12   5         58.18        118.81        61.80 o
   4 -12   5        298.68        372.88       100.14 o
   5 -12   5         37.29          3.17       271.13 o
   6 -12   5         28.66         13.12        70.28 o
   7 -12   5          1.75         39.14        97.87 o
   8 -12   5         12.67        -65.69        75.38 o
  -6 -11   5        689.01        701.96       117.51 o
  -5 -11   5        144.82         -2.94       124.49 o
  -4 -11   5        972.09        950.45       112.82 o
  -3 -11   5         41.13         -3.59        85.92 o
  -2 -11   5       1372.27       1216.24        91.20 o
  -1 -11   5          1.11        -16.37        64.76 o
   0 -11   5       2124.69       1857.98       232.90 o
   1 -11   5        220.87        193.13       100.22 o
   2 -11   5       1718.06       1312.32       103.09 o
   3 -11   5        532.59        724.73       169.32 o
   4 -11   5        314.01        400.90        68.56 o
   5 -11   5        206.17        295.45        77.62 o
   6 -11   5        413.43        525.59       257.45 o
   7 -11   5        131.51        310.93        86.43 o
   8 -11   5         26.75         31.58        78.96 o
   9 -11   5          1.95         66.10        74.80 o
  -7 -10   5        370.68        123.70        77.35 o
  -6 -10   5        339.53        322.38       157.66 o
  -5 -10   5       1265.17       1207.59       112.60 o
  -4 -10   5        218.34        302.50        70.13 o
  -3 -10   5       2159.99       1922.76       127.48 o
  -2 -10   5         14.11         57.45        55.68 o
  -1 -10   5       3679.13       3106.31       152.84 o
   0 -10   5         75.72        115.62        40.25 o
   1 -10   5       2880.65       2467.85       101.08 o
   2 -10   5        187.23        243.69        43.22 o
   3 -10   5       1682.72       1528.31       194.12 o
   4 -10   5        700.31        657.57        68.94 o
   5 -10   5       1392.99       1435.64        97.38 o
   6 -10   5        156.89        230.25        73.31 o
   7 -10   5        961.28        798.23       151.90 o
   8 -10   5       1315.85       1239.42       105.51 o
   9 -10   5          7.66         56.63        67.75 o
  10 -10   5        360.06        231.64        92.64 o
  -8  -9   5        169.95        185.09        77.86 o
  -7  -9   5        372.21        561.79       101.34 o
  -6  -9   5        711.35        773.15        99.84 o
  -5  -9   5        253.29        331.43       151.61 o
  -4  -9   5       2230.98       1932.02       266.70 o
  -3  -9   5        184.32        203.36       183.89 o
  -2  -9   5       2707.86       2619.39       135.10 o
  -1  -9   5         13.65         48.25        52.73 o
   0  -9   5       4469.38       4488.04       164.89 o
   1  -9   5         97.97        124.51        41.16 o
   2  -9   5       3344.52       3355.40        93.69 o
   3  -9   5        677.57        737.99        75.31 o
   4  -9   5       2350.75       2321.08        98.40 o
   5  -9   5       2858.22       2940.56       127.33 o
   6  -9   5        488.12        554.67        80.22 o
   7  -9   5       1169.45       1443.16       107.85 o
   8  -9   5         66.08        -23.94        69.48 o
   9  -9   5        954.40        720.66       103.01 o
  10  -9   5         73.04         39.41       192.40 o
  11  -9   5        822.97        571.68        99.69 o
  -8  -8   5        422.49        557.30       105.04 o
  -7  -8   5        125.22        210.57        84.84 o
  -6  -8   5        322.43        333.83        77.16 o
  -5  -8   5       1777.56       1739.02       141.13 o
  -4  -8   5        292.86        200.98        65.04 o
  -3  -8   5       1994.15       2070.05       111.03 o
  -2  -8   5        136.81         99.51        57.00 o
  -1  -8   5       3525.71       3210.39       171.44 o
   0  -8   5          0.18        -33.10        33.10 o
   1  -8   5       3495.17       3477.31        89.08 o
   2  -8   5       1150.46        936.06        52.88 o
   3  -8   5       1421.38       1411.22        68.21 o
   4  -8   5       2946.65       2954.94        84.64 o
   5  -8   5        888.26        894.63        55.45 o
   6  -8   5       2297.23       2459.52       189.94 o
   7  -8   5        277.90        457.36       166.57 o
   8  -8   5       1719.53       1834.02       156.58 o
   9  -8   5          6.74         27.09        69.68 o
  10  -8   5       1694.40       1794.36       121.39 o
  11  -8   5         94.48          3.46       157.07 o
  12  -8   5        583.33        354.00       123.21 o
  -9  -7   5         91.22         40.70        76.79 o
  -8  -7   5         13.27         18.72        66.31 o
  -7  -7   5        268.02        242.80       173.21 o
  -6  -7   5        127.41        126.00        64.75 o
  -5  -7   5        258.93        237.47        88.87 o
  -4  -7   5       1256.02       1186.90       179.41 o
  -3  -7   5        350.49        443.09        61.53 o
  -2  -7   5       2058.86       1978.58        97.09 o
  -1  -7   5        230.06        317.80        42.61 o
   0  -7   5       4064.00       4129.36        87.74 o
   1  -7   5       1863.08       1887.99       110.03 o
   2  -7   5       2125.98       2162.97        95.91 o
   3  -7   5       1407.46       1410.41       123.63 o
   4  -7   5       2289.13       2543.40       100.38 o
   5  -7   5       2809.88       2916.82       117.20 o
   6  -7   5       1350.14       1374.39        60.54 o
   7  -7   5       4115.45       4057.34       261.79 o
   8  -7   5        142.99        145.99        90.93 o
   9  -7   5       1966.44       1900.98       109.83 o
  10  -7   5        192.80         88.07        62.66 o
  11  -7   5       2350.26       2121.16       142.29 o
  12  -7   5         36.62         14.15        67.21 o
 -10  -6   5        132.86         63.15        82.71 o
  -9  -6   5         10.82        106.81        89.98 o
  -8  -6   5         46.39        136.69        66.93 o
  -7  -6   5        359.39        535.30        92.02 o
  -6  -6   5          2.99         34.40        60.37 o
  -5  -6   5        486.31        429.40        70.63 o
  -4  -6   5         10.16         48.41        52.91 o
  -3  -6   5        511.84        604.17       155.54 o
  -2  -6   5         11.96         -9.91        69.97 o
  -1  -6   5       1055.93        956.72        46.36 o
   0  -6   5       1029.75       1038.89        43.89 o
   1  -6   5        952.13        903.36        38.87 o
   2  -6   5        440.03        451.19        37.40 o
   3  -6   5       2834.17       2761.20        71.37 o
   4  -6   5       2386.27       2349.56        63.71 o
   5  -6   5       2564.68       2618.09        70.61 o
   6  -6   5       4102.23       4178.82        91.10 o
   7  -6   5        613.14        588.39        61.52 o
   8  -6   5       3406.91       3356.28        96.71 o
   9  -6   5         31.64         64.54        46.18 o
  10  -6   5       3255.82       3467.13       147.07 o
  11  -6   5          1.04        -71.15        71.15 o
  12  -6   5       1931.99       1787.94       132.45 o
  13  -6   5         55.25        -99.30        99.30 o
 -10  -5   5         18.77        -24.90        78.95 o
  -9  -5   5        102.67         36.72        67.41 o
  -8  -5   5        119.46        177.78       126.22 o
  -7  -5   5          0.07        -84.98       145.01 o
  -6  -5   5         96.78         53.55        61.30 o
  -5  -5   5        155.86        219.78        55.24 o
  -4  -5   5        166.75        211.13        72.53 o
  -3  -5   5        206.04        287.68        53.56 o
  -2  -5   5         91.89         88.47        53.88 o
  -1  -5   5        689.92        740.54        70.02 o
   0  -5   5       2275.83       2162.24        67.34 o
   1  -5   5        666.53        618.65        34.36 o
   2  -5   5        901.47        866.28        36.78 o
   3  -5   5         52.43         87.22        27.59 o
   4  -5   5       3274.69       3245.98        75.61 o
   5  -5   5       2274.21       2258.31       116.12 o
   6  -5   5       1932.60       1991.91        93.32 o
   7  -5   5       3799.97       3742.10        90.74 o
   8  -5   5        998.20       1063.08        58.36 o
   9  -5   5       2091.50       1969.16        74.33 o
  10  -5   5          8.05        -39.77        39.77 o
  11  -5   5       4628.48       3993.51       116.51 o
  12  -5   5         24.45         68.78        94.43 o
  13  -5   5       1429.96       1388.62       160.81 o
 -10  -4   5        609.95        566.52       100.16 o
  -9  -4   5         44.04          9.05       208.64 o
  -8  -4   5         10.40        160.88       187.97 o
  -7  -4   5         76.22        -70.23        70.23 o
  -6  -4   5        155.91        157.17        72.28 o
  -5  -4   5          1.61         25.34       172.86 o
  -4  -4   5         96.22         58.74        50.99 o
  -3  -4   5         35.95         65.74        77.11 o
  -2  -4   5         11.98        -47.24        49.11 o
  -1  -4   5         60.01         64.12        40.88 o
   0  -4   5        112.79        134.71        41.57 o
   1  -4   5       1706.39       1747.72        44.12 o
   2  -4   5         15.42         -2.20        17.44 o
   3  -4   5       1055.19       1069.70        42.55 o
   4  -4   5          1.20        -35.39        43.48 o
   5  -4   5       5776.79       5981.91       113.94 o
   6  -4   5       2254.59       2191.04        59.82 o
   7  -4   5       2843.69       2970.50        74.34 o
   8  -4   5       4097.64       4211.29        98.48 o
   9  -4   5        355.73        414.77        56.49 o
  10  -4   5       3330.59       3225.27        99.83 o
  11  -4   5         26.97         57.22        73.43 o
  12  -4   5       2008.10       1804.63       186.04 o
  13  -4   5        233.05        408.22       116.72 o
  14  -4   5        983.38        863.19       170.65 o
 -11  -3   5        434.27        665.57       129.66 o
 -10  -3   5         61.44        156.47        83.10 o
  -9  -3   5        893.85       1041.07       260.70 o
  -8  -3   5          7.26        -61.33       116.52 o
  -7  -3   5        801.51        919.60        89.05 o
  -6  -3   5        401.50        534.82        94.33 o
  -5  -3   5       1150.38       1164.37       123.31 o
  -4  -3   5        231.35        269.60        49.46 o
  -3  -3   5        334.34        231.81       159.63 o
  -2  -3   5        652.75        571.88        74.70 o
  -1  -3   5       1783.59       1968.31        70.05 o
   0  -3   5        829.82        790.53        76.76 o
   1  -3   5         81.86        120.94        21.67 o
   2  -3   5       4441.62       4957.79        78.94 o
   3  -3   5        182.12        271.39        28.51 o
   4  -3   5       4918.23       5216.43        84.08 o
   5  -3   5       1266.49       1227.41        71.75 o
   6  -3   5        856.07        758.76        37.48 o
   7  -3   5       2706.01       2509.02        84.33 o
   8  -3   5        203.25        303.54        36.19 o
   9  -3   5       1811.71       1731.87        64.73 o
  10  -3   5        127.27        209.42        43.45 o
  11  -3   5       2894.44       2735.69        96.08 o
  12  -3   5         13.31         25.06        45.59 o
  13  -3   5       1703.59       1726.59       236.19 o
  14  -3   5         71.96        196.63       105.30 o
 -11  -2   5         21.96        119.29        85.49 o
 -10  -2   5       1808.92       1891.34       126.43 o
  -9  -2   5         16.53        -15.41       165.43 o
  -8  -2   5       1036.10       1162.76       108.42 o
  -7  -2   5        489.55        523.40        72.12 o
  -6  -2   5       1258.62       1373.05       174.54 o
  -5  -2   5       1364.67       1308.00        80.62 o
  -4  -2   5       1554.83       1510.60        73.61 o
  -3  -2   5         42.60        112.41        41.60 o
  -2  -2   5        104.59        143.09        51.32 o
  -1  -2   5       2120.21       2161.43        68.83 o
   0  -2   5        413.68        363.40        20.76 o
   1  -2   5          0.22        -25.54        44.93 o
   2  -2   5        462.90        473.59        28.42 o
   3  -2   5          3.64         46.68        30.29 o
   4  -2   5       1153.90       1280.83        45.35 o
   5  -2   5        236.62        230.13        40.96 o
   6  -2   5        699.97        719.07        60.58 o
   7  -2   5        167.43        168.75        30.12 o
   8  -2   5        374.63        378.39        38.37 o
   9  -2   5        148.64        165.73        66.11 o
  10  -2   5        643.39        742.52        68.97 o
  11  -2   5         56.30         39.66        40.50 o
  12  -2   5       1213.67       1008.45       105.89 o
  13  -2   5         15.86        -17.11        65.67 o
  14  -2   5        696.08        895.97       197.81 o
 -11  -1   5       1326.88       1448.85       318.57 o
 -10  -1   5         91.86        -46.68       186.74 o
  -9  -1   5       2476.64       2716.44       411.08 o
  -8  -1   5          2.52          8.62        63.21 o
  -7  -1   5       2047.40       2292.12       172.86 o
  -6  -1   5       1616.04       1620.58       121.25 o
  -5  -1   5       2035.01       2021.65       117.80 o
  -4  -1   5       2679.00       2929.27       100.41 o
  -3  -1   5       1018.85        896.33        56.85 o
  -2  -1   5        882.50        802.78        53.22 o
  -1  -1   5         25.48         17.30         9.68 o
   0  -1   5       1884.64       1939.53        65.93 o
   1  -1   5        416.21        363.48        24.46 o
   2  -1   5       4712.35       5001.85        83.72 o
   3  -1   5         84.94         89.12        37.61 o
   4  -1   5       2869.18       2742.13        62.40 o
   5  -1   5          8.86         48.99        18.90 o
   6  -1   5         16.90         17.63        35.01 o
   7  -1   5        238.01        312.85        43.67 o
   8  -1   5         25.04         -1.15        24.73 o
   9  -1   5        284.07        389.51        42.29 o
  10  -1   5        280.05        251.49        46.25 o
  11  -1   5        569.66        704.00       128.15 o
  12  -1   5          0.63        -25.55        53.44 o
  13  -1   5       1256.01       1114.84       165.48 o
  14  -1   5         44.06         40.44        67.46 o
 -11   0   5        135.53         75.41        71.01 o
 -10   0   5       2071.03       2300.44       173.55 o
  -9   0   5          0.26        -50.77        64.81 o
  -8   0   5       1687.84       2099.33       124.87 o
  -7   0   5        108.25        344.43       186.45 o
  -6   0   5       4016.61       4375.99       261.63 o
  -5   0   5       2840.18       2742.36       186.46 o
  -4   0   5       3721.74       3909.13       127.30 o
  -3   0   5       2766.89       2857.57        47.66 o
  -2   0   5         94.60         71.71        13.33 o
  -1   0   5       6835.20       6939.66       191.61 o
   0   0   5       1272.77       1167.41        50.63 o
   1   0   5       3357.51       3305.18        95.86 o
   2   0   5         63.47        192.25        79.85 o
   3   0   5          6.61          0.73        23.30 o
   4   0   5        131.52        161.38        30.99 o
   5   0   5         42.07         90.76        18.12 o
   6   0   5         16.10         26.63        18.93 o
   7   0   5        834.32        865.51        37.22 o
   8   0   5         20.72        -37.69        54.13 o
   9   0   5        401.04        378.18        35.00 o
  10   0   5         52.49         -2.25        39.80 o
  11   0   5         36.07         77.31        83.68 o
  12   0   5        278.87        307.07        74.74 o
  13   0   5          0.91         -9.22        68.46 o
  14   0   5        445.32        504.17        96.06 o
  15   0   5         14.88         34.60        72.14 o
 -11   1   5       1451.54       1419.67       119.59 o
 -10   1   5         32.25         16.95        57.92 o
  -9   1   5       3541.83       3527.72       157.98 o
  -8   1   5         24.16         86.31        66.98 o
  -7   1   5       2771.42       2636.49        81.05 o
  -6   1   5       1655.56       1603.06       106.82 o
  -5   1   5       7214.77       7322.73       128.45 o
  -4   1   5       2467.95       2236.41        79.74 o
  -3   1   5       6136.45       6562.74       219.56 o
  -2   1   5       2805.22       2564.68        80.86 o
  -1   1   5        606.81        513.88        36.80 o
   0   1   5      11609.95      11709.12       149.63 o
   1   1   5       1997.41       1961.26        87.79 o
   2   1   5      19832.86      20179.29       328.31 o
   3   1   5        494.56        488.30        33.65 o
   4   1   5       5965.62       5898.64       240.52 o
   5   1   5       1472.57       1341.10       125.63 o
   6   1   5         21.88        149.92        37.53 o
   7   1   5       1561.87       1478.29        84.16 o
   8   1   5        310.61        299.93        36.32 o
   9   1   5         54.20         38.37        39.06 o
  10   1   5        220.72        290.58        54.32 o
  11   1   5        120.69        145.08        61.38 o
  12   1   5         81.52        135.30        60.98 o
  13   1   5         75.65        185.44       169.42 o
  14   1   5         33.42         37.68        66.49 o
  15   1   5         82.67        158.00        81.98 o
 -11   2   5        181.20        236.06       116.18 o
 -10   2   5       2076.34       2102.33       160.27 o
  -9   2   5          0.31        -19.41        57.74 o
  -8   2   5       1534.89       1502.40       159.05 o
  -7   2   5         48.67         25.96        80.95 o
  -6   2   5       6529.47       7006.45       162.64 o
  -5   2   5       2747.07       2811.78        67.10 o
  -4   2   5       5909.74       6166.38       247.73 o
  -3   2   5       6854.60       7259.70       154.28 o
  -2   2   5       4473.39       4681.46        69.45 o
  -1   2   5      11565.55      12017.84       247.22 o
   0   2   5       5342.58       5368.78       140.73 o
   1   2   5      16388.96      16777.39       206.26 o
   2   2   5        447.21        368.23        22.38 o
   3   2   5      16710.33      16947.19       138.72 o
   4   2   5          0.65        -17.64        29.43 o
   5   2   5       6044.67       6171.26       124.49 o
   6   2   5       1713.15       1804.40        77.75 o
   7   2   5       2617.81       2402.88       111.21 o
   8   2   5       2443.21       2403.74        97.77 o
   9   2   5        189.57        474.58        60.10 o
  10   2   5        769.95        561.06        58.06 o
  11   2   5         94.57         88.53       118.15 o
  12   2   5          5.28        -98.46        98.46 o
  13   2   5         31.19         73.15        69.19 o
  14   2   5          3.62         15.60        63.62 o
  15   2   5         75.94         42.21        75.98 o
 -11   3   5        373.44        322.71        81.21 o
 -10   3   5         71.66         45.56        72.93 o
  -9   3   5       2506.98       2208.02       120.81 o
  -8   3   5         31.04        -22.53        37.16 o
  -7   3   5        425.64        496.54        73.73 o
  -6   3   5        443.33        489.38        43.97 o
  -5   3   5       7855.66       8465.20       210.41 o
  -4   3   5       2193.77       2198.94        57.38 o
  -3   3   5       6134.56       5918.65       174.17 o
  -2   3   5       4981.58       4774.55        77.97 o
  -1   3   5       4189.53       4314.42       132.76 o
   0   3   5      20622.28      22398.98       279.53 o
   1   3   5       3072.74       3321.37       103.29 o
   2   3   5      20352.64      21285.01       202.13 o
   3   3   5        191.80        202.84        21.71 o
   4   3   5      15033.89      14913.36       318.96 o
   5   3   5       2110.85       2106.55        95.76 o
   6   3   5      10537.66      10833.08       193.77 o
   7   3   5       4509.65       4511.74       111.38 o
   8   3   5       2173.68       2194.78       118.20 o
   9   3   5        666.27        673.07        65.21 o
  10   3   5       1008.29       1124.33       115.54 o
  11   3   5       1129.99        999.28       180.64 o
  12   3   5          0.13        -68.85        68.85 o
  13   3   5        925.34       1010.80       122.53 o
  14   3   5         37.30        -35.20       107.32 o
  15   3   5          0.45        -20.60       113.18 o
 -11   4   5          1.48        -70.17       114.46 o
 -10   4   5        932.97        797.02       175.52 o
  -9   4   5         17.89         56.20        46.92 o
  -8   4   5       1354.36       1230.99        73.94 o
  -7   4   5        520.19        615.32        51.20 o
  -6   4   5       2978.52       3075.40       120.40 o
  -5   4   5       1040.40        979.02        47.76 o
  -4   4   5       3787.41       3769.44        79.29 o
  -3   4   5       5252.82       5136.53       166.67 o
  -2   4   5       3326.89       2791.67       142.75 o
  -1   4   5       5232.77       4897.10        79.97 o
   0   4   5       3818.21       4004.51       106.04 o
   1   4   5      16884.01      18250.38       320.93 o
   2   4   5          1.50         20.28        38.16 o
   3   4   5      21849.40      22839.35       211.40 o
   4   4   5        587.94        599.67        35.85 o
   5   4   5       7397.91       7364.99       160.66 o
   6   4   5       2860.44       3042.45        86.28 o
   7   4   5       6644.58       6849.17       167.94 o
   8   4   5       3487.70       3527.80       135.76 o
   9   4   5       1259.59       1215.72        80.32 o
  10   4   5        567.69        594.59        70.95 o
  11   4   5        385.46        334.70        69.07 o
  12   4   5       1226.24       1211.33       100.62 o
  13   4   5         40.48        107.05        71.24 o
  14   4   5        401.34        463.94       272.95 o
 -11   5   5         69.53        -57.08        93.10 o
 -10   5   5          4.73        -20.61        61.30 o
  -9   5   5        536.71        604.44        62.84 o
  -8   5   5          3.68         28.19        43.85 o
  -7   5   5        452.61        549.17        89.40 o
  -6   5   5        582.88        618.19        50.64 o
  -5   5   5       3709.09       3544.55        90.68 o
  -4   5   5        757.54        771.13        78.83 o
  -3   5   5       3295.11       3273.55        69.67 o
  -2   5   5       3269.53       3067.48       241.31 o
  -1   5   5       2107.72       1848.87        68.29 o
   0   5   5      26604.40      28070.19       405.77 o
   1   5   5        648.13        515.59        31.76 o
   2   5   5      18312.62      18386.56      1101.50 o
   3   5   5         55.00         28.71        32.42 o
   4   5   5       7863.37       7628.42       101.81 o
   5   5   5         34.53         11.83        21.15 o
   6   5   5      11888.71      11490.37       354.59 o
   7   5   5       1656.93       1564.44        63.13 o
   8   5   5       2588.23       2790.54       101.34 o
   9   5   5       2275.75       2392.32        96.29 o
  10   5   5       1365.03       1180.00       153.38 o
  11   5   5       1743.44       1776.68       104.33 o
  12   5   5          0.82         53.05        68.34 o
  13   5   5       1402.31       1403.26       194.22 o
  14   5   5          0.00        -51.68        69.21 o
 -11   6   5         88.34          7.87        93.10 o
 -10   6   5         76.05         44.60        66.67 o
  -9   6   5         26.08        -38.30        53.77 o
  -8   6   5         86.55         95.96        56.95 o
  -7   6   5         32.98         96.88        39.93 o
  -6   6   5        226.68        278.87        43.48 o
  -5   6   5        342.60        306.86        71.14 o
  -4   6   5       3051.81       2952.35        95.18 o
  -3   6   5       2444.92       2531.93        88.60 o
  -2   6   5       1734.82       1634.58        44.25 o
  -1   6   5       2503.11       2497.66        56.56 o
   0   6   5        950.34        885.61        79.82 o
   1   6   5       9789.23       9956.38       141.28 o
   2   6   5         16.32         -3.20        22.14 o
   3   6   5       8708.57       8905.87       119.50 o
   4   6   5         12.20         14.28        68.38 o
   5   6   5       3250.78       3125.21        57.96 o
   6   6   5        462.91        384.19        26.32 o
   7   6   5       8270.48       8842.95       431.69 o
   8   6   5       3468.48       3437.25       128.95 o
   9   6   5       1556.98       1297.93       193.83 o
  10   6   5        460.96        447.15        62.06 o
  11   6   5       1283.23       1464.41       167.65 o
  12   6   5       2295.16       2145.87       229.75 o
  13   6   5        174.45        210.26       186.59 o
  14   6   5        985.60        874.72       103.07 o
 -10   7   5         70.21        124.56        73.66 o
  -9   7   5        287.89        173.72       162.53 o
  -8   7   5         72.79          6.91        60.84 o
  -7   7   5         93.57         29.93        50.96 o
  -6   7   5        247.54        270.28        69.24 o
  -5   7   5        116.34        183.05        33.10 o
  -4   7   5         65.37         20.16        90.23 o
  -3   7   5        306.56        333.02        63.16 o
  -2   7   5         23.17         51.54        49.55 o
  -1   7   5        533.18        485.98        47.60 o
   0   7   5       2457.12       2399.61        90.63 o
   1   7   5       1135.26       1208.43        41.96 o
   2   7   5       3146.29       2918.33        98.76 o
   3   7   5          8.91        -22.17        22.17 o
   4   7   5       5049.58       5094.95       114.95 o
   5   7   5         91.49        143.67        53.89 o
   6   7   5       4046.85       3711.91        76.07 o
   7   7   5        231.00        286.39        63.26 o
   8   7   5       4052.01       4027.02       113.23 o
   9   7   5       1782.36       1842.42        97.08 o
  10   7   5       1747.10       1778.79       104.23 o
  11   7   5       2069.25       2153.90       123.67 o
  12   7   5        499.78        768.30       110.52 o
  13   7   5       2624.99       2676.55       147.57 o
  14   7   5          5.19        -77.48        77.48 o
 -10   8   5        354.77        307.66        85.55 o
  -9   8   5         34.65          2.16        88.67 o
  -8   8   5        333.44        492.02        90.06 o
  -7   8   5         67.24        121.39        64.73 o
  -6   8   5         59.50         19.14        61.64 o
  -5   8   5          0.22         68.19        57.49 o
  -4   8   5        510.35        482.49        67.40 o
  -3   8   5         67.81        -60.46       104.27 o
  -2   8   5          5.77         -8.07        43.13 o
  -1   8   5         91.56         55.11        22.58 o
   0   8   5        152.30        167.20        41.17 o
   1   8   5       2192.12       2256.12        74.63 o
   2   8   5        186.44        231.29        66.18 o
   3   8   5       2106.80       2411.80       112.08 o
   4   8   5        207.15        230.06        31.92 o
   5   8   5       2464.41       2568.96        65.49 o
   6   8   5        289.47        422.36       164.89 o
   7   8   5       5878.54       5721.45       110.90 o
   8   8   5       2283.70       2467.29       192.65 o
   9   8   5       2911.86       2802.51       191.42 o
  10   8   5       1926.69       2019.38       128.92 o
  11   8   5        187.21        231.48        98.17 o
  12   8   5       2375.56       2429.27       149.93 o
  13   8   5        100.99         38.92        71.62 o
  -9   9   5        426.88        603.39       147.47 o
  -8   9   5         11.28        -24.69        68.47 o
  -7   9   5        806.99        924.67       114.31 o
  -6   9   5         15.86         32.60        58.53 o
  -5   9   5        678.39        622.25        79.22 o
  -4   9   5         92.43        306.39       127.45 o
  -3   9   5          0.17        -31.62        55.70 o
  -2   9   5         97.97        294.65       223.79 o
  -1   9   5         28.12         62.63        52.80 o
   0   9   5         35.15        -41.19        59.98 o
   1   9   5        220.88        285.41        31.61 o
   2   9   5        465.49        442.99        34.65 o
   3   9   5        679.63        603.47        37.65 o
   4   9   5       3163.05       3264.64        79.49 o
   5   9   5        141.00        157.75        35.34 o
   6   9   5       2991.99       3270.53        85.07 o
   7   9   5       2354.58       2386.33        80.03 o
   8   9   5       2167.94       2012.59        69.94 o
   9   9   5       1565.06       1416.83        70.59 o
  10   9   5        840.01        953.20       134.97 o
  11   9   5       1598.50       1394.86       113.47 o
  12   9   5        397.52        323.53       118.10 o
  13   9   5       1491.24       1181.23       116.35 o
  -9  10   5        219.24        234.95        89.94 o
  -8  10   5        646.71        764.63       101.91 o
  -7  10   5         48.84        -76.22        76.22 o
  -6  10   5       1244.20       1062.68       151.36 o
  -5  10   5        103.80         38.19        62.58 o
  -4  10   5       1127.13       1113.93       112.88 o
  -3  10   5        420.01        526.28       101.17 o
  -2  10   5        650.73        840.83        77.50 o
  -1  10   5        294.59        429.47        72.75 o
   0  10   5        118.00        217.24        56.27 o
   1  10   5         93.87         40.65        33.59 o
   2  10   5          6.66         45.47        32.17 o
   3  10   5       1011.88       1017.25        59.55 o
   4  10   5        528.92        531.64        46.86 o
   5  10   5        549.88        553.19        70.05 o
   6  10   5        825.29        705.96        53.27 o
   7  10   5        500.03        551.45        49.48 o
   8  10   5        502.97        491.99        49.03 o
   9  10   5        529.16        566.39        62.75 o
  10  10   5        200.23        226.82       164.30 o
  11  10   5        119.09        -52.61        74.35 o
  12  10   5       1064.66        894.84       116.05 o
  -8  11   5         94.57         -7.38       225.12 o
  -7  11   5       1126.13       1008.88       107.74 o
  -6  11   5         25.47        -16.23        71.94 o
  -5  11   5       1645.45       1948.04       191.71 o
  -4  11   5          3.26         75.05        61.01 o
  -3  11   5       2214.87       2574.27       137.59 o
  -2  11   5        844.15        733.08        85.03 o
  -1  11   5        777.22        658.18       116.72 o
   0  11   5          8.65         -8.05        50.33 o
   1  11   5       2231.19       2366.71       305.38 o
   2  11   5       1205.62       1061.87        48.98 o
   3  11   5         12.80         18.86        33.65 o
   4  11   5        379.44        471.04        54.29 o
   5  11   5         31.59         14.25        54.92 o
   6  11   5        182.63        197.66        47.89 o
   7  11   5        198.34        125.26        39.91 o
   8  11   5        383.19        482.20        54.08 o
   9  11   5         35.25         22.31        43.34 o
  10  11   5         35.05         44.31        55.31 o
  11  11   5        222.37        330.13        97.87 o
  12  11   5         10.32         50.19       128.43 o
  -7  12   5        136.02        223.78       108.45 o
  -6  12   5       2033.35       2175.72       135.86 o
  -5  12   5         13.44         87.58       114.90 o
  -4  12   5       1746.22       2092.97       143.67 o
  -3  12   5        389.27        448.53        99.74 o
  -2  12   5       1600.35       1750.82       158.79 o
  -1  12   5       1194.68       1224.61        98.96 o
   0  12   5        444.85        568.94        68.91 o
   1  12   5        413.45        529.28        66.90 o
   2  12   5        319.73        330.29        99.63 o
   3  12   5        654.78        702.97        52.62 o
   4  12   5        146.62        124.62        76.12 o
   5  12   5         71.96         99.64        44.48 o
   6  12   5         42.57         10.85        36.79 o
   7  12   5         85.95         83.21        63.82 o
   8  12   5          5.85         40.73        53.09 o
   9  12   5         30.09         80.24        65.11 o
  10  12   5         22.28        -46.75       113.08 o
  11  12   5         12.97        -75.45        75.45 o
  -7  13   5       1372.44       1188.88       150.39 o
  -6  13   5         58.87        -56.44       124.59 o
  -5  13   5       1695.20       1867.03       142.59 o
  -4  13   5         12.07         96.52       110.27 o
  -3  13   5       2162.66       2096.14       130.80 o
  -2  13   5        701.14        698.16        88.91 o
  -1  13   5        599.11        889.75       103.15 o
   0  13   5        936.05        956.78       101.76 o
   1  13   5        345.88        488.56       187.63 o
   2  13   5        964.84        999.27        82.46 o
   3  13   5        112.75        195.34        62.18 o
   4  13   5        364.01        376.99       100.73 o
   5  13   5         17.73         -4.31        45.21 o
   6  13   5        389.60        265.23        48.67 o
   7  13   5          2.59        -16.85        66.68 o
   8  13   5         28.91         13.12        76.09 o
   9  13   5        173.33        237.89        81.94 o
  10  13   5         46.76        194.24       183.20 o
  -6  14   5       1148.31       1303.75       185.95 o
  -5  14   5         20.16        -42.73        77.95 o
  -4  14   5       2090.13       2286.01       171.68 o
  -3  14   5        273.39        481.69       144.23 o
  -2  14   5       1336.27       1396.82       121.52 o
  -1  14   5        438.86        588.24       239.83 o
   0  14   5        869.80        776.93        97.74 o
   1  14   5        378.55        618.99       181.13 o
   2  14   5        731.18        809.61        87.96 o
   3  14   5       1146.81       1250.30       101.30 o
   4  14   5          1.86         17.52        70.27 o
   5  14   5        580.99        542.97        64.58 o
   6  14   5         51.90          0.13        49.41 o
   7  14   5        327.64        273.42        82.85 o
   8  14   5        214.17        170.70        79.54 o
   9  14   5          1.86         17.11        71.93 o
  -4  15   5         26.07        -98.64        98.64 o
  -3  15   5       1789.26       2104.81       145.50 o
  -2  15   5        184.09        364.10       258.98 o
  -1  15   5       1015.53       1004.63       176.46 o
   0  15   5        530.42        556.09       196.53 o
   1  15   5        599.35        528.44        92.25 o
   2  15   5        985.15       1084.78       105.02 o
   3  15   5        163.67        205.65        88.57 o
   4  15   5        807.39        938.74       176.41 o
   5  15   5         13.88         77.57        68.15 o
   6  15   5        816.88        699.27        97.39 o
   7  15   5         66.18         81.02       108.30 o
   8  15   5        752.50        544.92       106.09 o
  -2  16   5       1004.01       1140.55       303.71 o
  -1  16   5        221.67        261.09       110.72 o
   0  16   5        980.05        871.87       124.03 o
   1  16   5        523.74        807.94       123.10 o
   2  16   5        830.40        899.85       117.22 o
   3  16   5       1111.30       1128.35       111.49 o
   4  16   5        206.92        291.66        88.41 o
   5  16   5        784.46        717.43        99.77 o
   6  16   5         85.94         18.20        91.48 o
   0 -13   6          7.94         -6.99       115.73 o
   1 -13   6        200.67        255.19       106.19 o
   2 -13   6        114.57        117.51        90.84 o
   3 -13   6        164.61         38.58        89.26 o
   4 -13   6        315.87        132.56       101.76 o
  -3 -12   6         13.42         55.70        91.28 o
  -2 -12   6        374.14        666.50       124.79 o
  -1 -12   6         10.66        -56.94        75.27 o
   0 -12   6        834.06        947.82       160.81 o
   1 -12   6         15.25         73.32        94.58 o
   2 -12   6        793.42        853.54       127.94 o
   3 -12   6        497.41        502.34        77.50 o
   4 -12   6        401.95        378.90       106.53 o
   5 -12   6        410.71        392.92        92.78 o
   6 -12   6        204.60        226.82        79.46 o
   7 -12   6        654.90        637.14       136.11 o
  -5 -11   6        582.36        562.18       123.95 o
  -4 -11   6        101.88         47.09        72.95 o
  -3 -11   6       1168.43       1143.65       110.72 o
  -2 -11   6          6.84         20.00       142.41 o
  -1 -11   6       1497.26       1369.78       132.42 o
   0 -11   6        174.17        174.76       202.54 o
   1 -11   6       1569.08       1470.42       238.75 o
   2 -11   6        347.42        303.18        51.23 o
   3 -11   6       1460.03       1293.75       137.98 o
   4 -11   6       1306.22       1268.36        97.57 o
   5 -11   6        711.82        573.38        83.67 o
   6 -11   6        691.99        835.49       103.15 o
   7 -11   6        422.30        356.24       119.77 o
   8 -11   6       1388.69       1420.54       184.23 o
   9 -11   6          3.16         32.98        80.79 o
  -6 -10   6        361.95        593.42       145.65 o
  -5 -10   6         39.65         21.28        78.27 o
  -4 -10   6       1554.90       1511.57       115.21 o
  -3 -10   6         31.04          3.22        69.23 o
  -2 -10   6       1368.02       1369.45        97.77 o
  -1 -10   6         71.48         27.09        54.85 o
   0 -10   6       2466.78       2629.60       270.64 o
   1 -10   6        576.67        587.36       126.52 o
   2 -10   6       2077.91       1882.15       113.31 o
   3 -10   6       1207.43       1081.98       116.37 o
   4 -10   6       2459.89       2258.15       214.30 o
   5 -10   6       1643.54       1483.01       166.27 o
   6 -10   6        370.24        525.65       188.71 o
   7 -10   6       1430.72       1516.54       103.67 o
   8 -10   6        169.44        194.54        75.67 o
   9 -10   6       1191.28       1055.96       100.88 o
  10 -10   6         25.25        -51.48        77.49 o
  -7  -9   6         98.13         88.76       167.35 o
  -6  -9   6         16.67        128.08        72.97 o
  -5  -9   6        560.70        710.71       224.73 o
  -4  -9   6         20.15         18.91        57.28 o
  -3  -9   6        971.40        922.00        99.89 o
  -2  -9   6          3.17        -60.78       118.74 o
  -1  -9   6       2429.21       2552.47       136.70 o
   0  -9   6        436.15        564.49       151.16 o
   1  -9   6       3275.20       3018.63       170.78 o
   2  -9   6       1400.39       1322.02        64.79 o
   3  -9   6       1432.81       1279.37        66.15 o
   4  -9   6       2531.50       2074.49       114.27 o
   5  -9   6        819.16        721.08        84.24 o
   6  -9   6       1407.71       1512.27        99.17 o
   7  -9   6         78.57         70.43       139.45 o
   8  -9   6       1174.88       1213.16       111.23 o
   9  -9   6         16.69        -49.39        72.13 o
  10  -9   6       1366.89       1305.40       113.84 o
  11  -9   6         15.41        164.36        99.45 o
  -8  -8   6         13.65        -39.27        94.08 o
  -7  -8   6          0.26         35.30        81.40 o
  -6  -8   6        101.56        210.99       139.40 o
  -5  -8   6         21.19         62.42        62.16 o
  -4  -8   6        471.34        462.29        79.38 o
  -3  -8   6         77.40        105.49        68.79 o
  -2  -8   6       1059.41       1309.04       101.96 o
  -1  -8   6         27.07         11.04        46.06 o
   0  -8   6       2451.44       2487.06        84.12 o
   1  -8   6        433.98        478.49        48.71 o
   2  -8   6        772.75        741.78        60.84 o
   3  -8   6        554.52        633.98        53.77 o
   4  -8   6        665.62        715.15        87.59 o
   5  -8   6       1058.28       1066.37        58.05 o
   6  -8   6        481.57        487.44       103.29 o
   7  -8   6       2564.79       2545.88       149.59 o
   8  -8   6        130.00         86.17       127.59 o
   9  -8   6       1609.26       1704.72       119.79 o
  10  -8   6          2.34         95.39        68.29 o
  11  -8   6       1199.14       1202.50       119.20 o
  12  -8   6         82.67        148.11       127.84 o
  -8  -7   6         22.12        -43.52        70.24 o
  -7  -7   6         96.91         27.23       117.70 o
  -6  -7   6         10.76        -23.09        72.15 o
  -5  -7   6         48.52        142.24        60.62 o
  -4  -7   6          0.06         28.33       105.60 o
  -3  -7   6          6.53        144.35        60.13 o
  -2  -7   6         85.05        110.96        56.88 o
  -1  -7   6        606.43        716.35        86.95 o
   0  -7   6         50.09         46.05        45.86 o
   1  -7   6        518.45        527.29        44.82 o
   2  -7   6          0.66         60.03        30.64 o
   3  -7   6       1947.73       2161.43        76.65 o
   4  -7   6        738.21        771.37        72.42 o
   5  -7   6       2402.19       2447.94        71.41 o
   6  -7   6       1736.80       1886.82        80.03 o
   7  -7   6        683.72        674.59        53.30 o
   8  -7   6       1983.80       2201.48        98.37 o
   9  -7   6         17.04         -8.74        55.47 o
  10  -7   6       2788.39       2929.87       147.66 o
  11  -7   6          0.99         -1.58        61.34 o
  12  -7   6        972.96       1011.60       151.16 o
  -9  -6   6         78.07        150.19        89.60 o
  -8  -6   6         99.15        167.35        90.10 o
  -7  -6   6        315.29        242.34        79.74 o
  -6  -6   6        163.93        161.22       174.19 o
  -5  -6   6        146.93        101.06        57.08 o
  -4  -6   6         60.50         29.35        58.75 o
  -3  -6   6        129.68         77.23        55.54 o
  -2  -6   6        993.89        886.01       102.99 o
  -1  -6   6       1242.61       1231.20        79.22 o
   0  -6   6        792.85        770.35        43.22 o
   1  -6   6          6.63        -28.72        40.57 o
   2  -6   6        578.37        565.79        42.76 o
   3  -6   6         60.10         93.00        28.34 o
   4  -6   6       1891.65       2018.29        82.91 o
   5  -6   6       1227.96       1223.61        57.66 o
   6  -6   6        989.02       1109.59        96.09 o
   7  -6   6       1579.95       1577.80        63.78 o
   8  -6   6        250.63        271.07        44.43 o
   9  -6   6       1922.91       1814.66       133.24 o
  10  -6   6          3.95        -22.88        64.46 o
  11  -6   6       2195.96       1823.87       127.70 o
  12  -6   6         77.16        309.71       139.16 o
  13  -6   6       1206.15       1425.72       202.44 o
  -9  -5   6         31.87         40.83        70.38 o
  -8  -5   6         92.23         93.76        68.77 o
  -7  -5   6        921.84        947.02       100.97 o
  -6  -5   6        182.59        183.83        65.02 o
  -5  -5   6        743.60        728.01        82.24 o
  -4  -5   6          1.27        -14.92       101.86 o
  -3  -5   6         35.36         11.74        59.25 o
  -2  -5   6        147.11        165.79        53.01 o
  -1  -5   6         73.18        107.44       112.49 o
   0  -5   6         35.03         29.53        26.79 o
   1  -5   6         73.10        130.70        27.56 o
   2  -5   6        142.69        114.54        28.26 o
   3  -5   6         37.75         39.40        20.78 o
   4  -5   6         29.98        -11.39        27.92 o
   5  -5   6       1069.50       1042.29        44.11 o
   6  -5   6        786.37        715.48        42.85 o
   7  -5   6        615.77        580.25        72.26 o
   8  -5   6       1211.86       1227.53        57.10 o
   9  -5   6          4.02        -12.28        63.31 o
  10  -5   6       3250.91       3294.86       199.92 o
  11  -5   6          2.80        -20.06        41.90 o
  12  -5   6       1234.18       1139.34       168.58 o
  13  -5   6        251.29        526.91       144.96 o
 -10  -4   6          0.53        -45.19        85.61 o
  -9  -4   6        424.11        691.59       104.29 o
  -8  -4   6        251.78        479.50        87.71 o
  -7  -4   6        101.97         41.27        57.39 o
  -6  -4   6        151.38        153.62        70.05 o
  -5  -4   6         14.58         60.83       133.89 o
  -4  -4   6         48.88        178.39        57.48 o
  -3  -4   6         72.94         93.45        48.19 o
  -2  -4   6        162.27        327.60       116.72 o
  -1  -4   6        113.04        219.78        43.43 o
   0  -4   6        143.14        130.99        22.57 o
   1  -4   6        164.05        128.98        27.23 o
   2  -4   6        868.18        821.81       210.75 o
   3  -4   6          0.21         40.33        32.17 o
   4  -4   6         48.39         88.03        39.91 o
   5  -4   6        178.82        152.18        49.21 o
   6  -4   6        480.78        479.40        34.13 o
   7  -4   6        377.97        439.95        38.68 o
   8  -4   6        481.43        486.11        43.96 o
   9  -4   6       1034.77        946.50        54.79 o
  10  -4   6        398.39        407.46        47.65 o
  11  -4   6       2416.29       2203.97        89.34 o
  12  -4   6         60.77         -1.84       116.97 o
  13  -4   6       1178.34       1225.45       170.95 o
  14  -4   6        148.71        -30.41        62.00 o
 -10  -3   6        732.58        736.51       104.49 o
  -9  -3   6          0.83        -53.08        77.10 o
  -8  -3   6        406.25        387.91        91.18 o
  -7  -3   6        133.36        189.19        65.14 o
  -6  -3   6       1785.85       2089.55       206.47 o
  -5  -3   6        131.99        178.34        61.83 o
  -4  -3   6       3316.52       3714.08       151.26 o
  -3  -3   6        668.02        523.31       157.46 o
  -2  -3   6        362.51        352.19        48.70 o
  -1  -3   6       5329.90       5597.73       131.44 o
   0  -3   6        328.76        353.96        55.68 o
   1  -3   6       1198.13       1194.63        53.48 o
   2  -3   6         99.34        122.43        25.36 o
   3  -3   6        234.70        274.91        33.00 o
   4  -3   6        507.54        463.31        32.71 o
   5  -3   6        364.95        402.85        57.35 o
   6  -3   6        490.36        470.54        32.33 o
   7  -3   6          0.97         12.75        42.55 o
   8  -3   6        597.46        634.95        52.60 o
   9  -3   6         39.51         23.02        47.62 o
  10  -3   6        945.44        883.94        56.91 o
  11  -3   6         96.13         99.47        45.09 o
  12  -3   6        943.68        947.87       117.41 o
  13  -3   6         92.18         45.25        71.30 o
  14  -3   6        328.09        277.23       107.66 o
 -10  -2   6        101.81         22.89        75.59 o
  -9  -2   6       1945.75       1861.13       123.37 o
  -8  -2   6         17.80         41.54        60.52 o
  -7  -2   6       3193.12       3364.68       152.25 o
  -6  -2   6       1795.32       1847.15       194.17 o
  -5  -2   6       4495.30       4913.67       182.02 o
  -4  -2   6       1978.03       2002.90       163.66 o
  -3  -2   6       1932.65       1952.95        99.94 o
  -2  -2   6       3584.86       3477.65       116.39 o
  -1  -2   6        856.19        793.34        54.62 o
   0  -2   6       2427.85       2419.02        71.35 o
   1  -2   6       1026.71       1077.76        33.39 o
   2  -2   6       5712.54       5829.36       103.35 o
   3  -2   6        588.37        677.33        47.82 o
   4  -2   6        922.83        959.96        47.86 o
   5  -2   6          0.37         13.70        29.29 o
   6  -2   6        150.40        193.38       101.71 o
   7  -2   6         26.07         24.93        24.77 o
   8  -2   6         72.61         68.32        44.14 o
   9  -2   6        255.89        283.42        40.47 o
  10  -2   6          2.97         51.72        36.99 o
  11  -2   6         89.02         90.64        40.96 o
  12  -2   6         42.79         90.80        59.22 o
  13  -2   6        511.45        520.30       125.03 o
  14  -2   6         36.74        -36.79       130.35 o
 -10  -1   6       2274.31       2483.50       167.17 o
  -9  -1   6         18.93        -61.11        72.12 o
  -8  -1   6       2208.27       2226.60       144.59 o
  -7  -1   6         93.89        100.50        59.57 o
  -6  -1   6       5068.53       5097.51       190.92 o
  -5  -1   6       2453.80       2481.45       125.09 o
  -4  -1   6       6062.35       5983.56       161.52 o
  -3  -1   6       4700.25       4967.85       178.03 o
  -2  -1   6       1283.27       1192.75        63.53 o
  -1  -1   6      10452.62      11238.44       214.61 o
   0  -1   6        631.95        594.82        47.04 o
   1  -1   6       5087.03       4876.15        71.16 o
   2  -1   6        671.86        752.73        36.40 o
   3  -1   6       3292.80       2935.30        72.90 o
   4  -1   6       1327.94       1399.77        69.72 o
   5  -1   6        216.83        231.76        32.93 o
   6  -1   6         26.20         46.96        64.26 o
   7  -1   6       1861.18       1843.88        91.03 o
   8  -1   6        140.85        178.88        67.76 o
   9  -1   6         92.76        201.65        32.50 o
  10  -1   6        267.59        231.50        41.79 o
  11  -1   6          1.00          2.99        54.21 o
  12  -1   6         23.06         -1.07        53.41 o
  13  -1   6          0.69         73.06       118.83 o
  14  -1   6        139.46        139.29        91.38 o
 -10   0   6          9.66         92.98        88.60 o
  -9   0   6       2508.27       2702.37       166.32 o
  -8   0   6          1.24        115.38        67.64 o
  -7   0   6       1760.64       1827.06       219.27 o
  -6   0   6       1091.58       1156.81        82.14 o
  -5   0   6       6311.51       6745.77       199.52 o
  -4   0   6       3301.98       3480.82       108.69 o
  -3   0   6       3258.22       3171.72       125.28 o
  -2   0   6       8833.80       9457.98       260.99 o
  -1   0   6        286.08        253.95        36.80 o
   1   0   6        309.26        356.73        34.99 o
   2   0   6       4265.67       4057.93       149.69 o
   3   0   6         17.76         -3.99        17.74 o
   4   0   6        544.22        430.92        47.06 o
   5   0   6       3216.13       3249.13        49.19 o
   6   0   6        871.44        672.38        31.37 o
   7   0   6       1496.84       1384.72        37.65 o
   8   0   6        868.22       1056.64        64.25 o
   9   0   6        527.04        514.23        81.00 o
  10   0   6         24.74        -17.57        49.46 o
  11   0   6        824.38        910.43       190.97 o
  12   0   6          0.88        -21.25        56.02 o
  13   0   6         94.84         57.25        61.01 o
  14   0   6         28.41        -68.76        68.76 o
  15   0   6         56.56        132.61        87.85 o
 -11   1   6         99.85         36.48       112.44 o
 -10   1   6       1066.37       1102.26       167.65 o
  -9   1   6          2.52         57.43        77.62 o
  -8   1   6       1715.20       2056.30       114.23 o
  -7   1   6         28.29         21.47       158.64 o
  -6   1   6       4013.71       4169.98       148.52 o
  -5   1   6       2486.59       2467.11       134.36 o
  -4   1   6       4888.18       4872.78       309.93 o
  -3   1   6       3263.39       3027.59        64.32 o
  -2   1   6        952.99        878.03        50.91 o
  -1   1   6       3743.36       3616.30        96.00 o
   0   1   6        880.60        753.89        30.89 o
   1   1   6       8447.75       8445.19       102.06 o
   2   1   6        172.28        258.39        33.11 o
   3   1   6      18915.61      19643.38       230.47 o
   4   1   6          3.12         49.42        27.51 o
   5   1   6       8584.35       7912.14       365.07 o
   6   1   6       8842.76       8515.96       226.94 o
   7   1   6       5889.90       5994.89       148.25 o
   8   1   6       2907.26       2951.06       138.37 o
   9   1   6        261.17        363.12        96.79 o
  10   1   6       1791.57       1615.96        83.92 o
  11   1   6         84.14        129.26        54.94 o
  12   1   6        166.13        260.20        75.98 o
  13   1   6         88.03        175.95        68.82 o
  14   1   6          7.59        141.03        82.50 o
  15   1   6         31.23         14.90        80.55 o
 -11   2   6        119.27        181.75       100.03 o
 -10   2   6         55.34        372.25       265.27 o
  -9   2   6        710.76        999.72       113.76 o
  -8   2   6         33.04        -63.94        63.94 o
  -7   2   6        219.44        410.09       159.82 o
  -6   2   6        405.18        426.02        73.52 o
  -5   2   6       2524.60       2533.53        69.72 o
  -4   2   6       1712.72       1582.53       101.14 o
  -3   2   6       2399.30       2079.75        66.87 o
  -2   2   6       1752.16       1552.19        49.27 o
  -1   2   6       2478.24       2614.33        72.75 o
   0   2   6      13680.30      13554.99       162.31 o
   1   2   6       1221.86       1211.66        49.96 o
   2   2   6      33205.41      34142.36       448.81 o
   3   2   6        189.15        205.97        19.87 o
   4   2   6      11256.41      10862.98       181.05 o
   5   2   6        543.13        496.95        55.60 o
   6   2   6      15084.70      16324.52       421.21 o
   7   2   6       6129.25       6241.68       157.96 o
   8   2   6       1981.02       1881.00        91.18 o
   9   2   6        766.71        708.60        57.62 o
  10   2   6        631.96        534.10        61.89 o
  11   2   6       1776.13       1650.66       100.59 o
  12   2   6        150.58         96.77        62.89 o
  13   2   6        535.34        602.01        81.79 o
  14   2   6         24.05        -40.02       154.61 o
  15   2   6         35.75        -61.53        68.63 o
 -10   3   6         94.58        117.00        85.05 o
  -9   3   6          6.89        -59.53        62.51 o
  -8   3   6        163.39        198.85        67.38 o
  -7   3   6         12.95         36.28        35.80 o
  -6   3   6        482.68        572.91        60.35 o
  -5   3   6        576.88        540.77        44.59 o
  -4   3   6       1850.78       1820.36        56.80 o
  -3   3   6       2286.85       2118.66        96.20 o
  -2   3   6       2024.73       2070.26       103.07 o
  -1   3   6       6588.64       6414.52       258.11 o
   0   3   6       2689.43       2499.65       124.64 o
   1   3   6      18937.48      19188.85       589.99 o
   2   3   6        102.17        106.12        23.86 o
   3   3   6      28155.50      28363.89       306.91 o
   4   3   6        107.29         58.97        25.79 o
   5   3   6       6269.83       5970.20       131.20 o
   6   3   6       2215.16       2215.47        75.14 o
   7   3   6      10515.86      10681.72       215.77 o
   8   3   6       3674.06       3498.77       210.26 o
   9   3   6       1884.20       1686.30        93.94 o
  10   3   6        550.30        563.43        60.43 o
  11   3   6        379.73        377.17       149.39 o
  12   3   6       2928.73       2728.85       143.42 o
  13   3   6        282.16        338.54        84.09 o
  14   3   6        492.01        512.91        98.50 o
  15   3   6         20.59        205.47        86.36 o
 -10   4   6         64.46         85.32       101.37 o
  -9   4   6         28.33        -33.55       115.59 o
  -8   4   6         98.18         58.91        41.31 o
  -7   4   6        658.32        699.79        58.04 o
  -6   4   6        138.16        173.29        41.89 o
  -5   4   6       1800.66       1952.59        64.37 o
  -4   4   6       2720.76       2537.66        83.64 o
  -3   4   6        972.80       1030.30        45.07 o
  -2   4   6       2035.22       1802.77        50.92 o
  -1   4   6       2484.92       2295.11       104.52 o
   0   4   6      11088.08      10996.74       181.09 o
   1   4   6        555.25        569.48        61.25 o
   2   4   6       9325.88       9251.33       376.97 o
   3   4   6        221.84        258.74        40.13 o
   4   4   6       4809.71       4489.10       101.43 o
   5   4   6        130.21        228.61        99.00 o
   6   4   6      10746.75      10997.95       216.25 o
   7   4   6       3607.70       3752.45       110.11 o
   8   4   6       5674.54       6072.77       165.90 o
   9   4   6       1675.16       1773.70       212.52 o
  10   4   6       1404.21       1505.58       149.00 o
  11   4   6       2062.04       2047.70       112.77 o
  12   4   6        253.94        380.42        80.80 o
  13   4   6       2417.59       2539.73       135.59 o
  14   4   6         24.44         19.07        67.09 o
  15   4   6        507.64        689.49       230.78 o
 -10   5   6          5.45          0.20       108.85 o
  -9   5   6          5.60         -8.72        44.64 o
  -8   5   6          1.32        -42.36        43.89 o
  -7   5   6         28.28          2.83        40.59 o
  -6   5   6        212.05        273.67        45.67 o
  -5   5   6         26.76        -20.64        54.94 o
  -4   5   6       1869.11       1800.62        59.29 o
  -3   5   6        746.76        683.81        42.05 o
  -2   5   6        282.01        244.48        30.46 o
  -1   5   6        519.98        380.78        33.26 o
   0   5   6       2492.21       2646.68        72.28 o
   1   5   6       8530.67       8567.69       153.41 o
   2   5   6       1517.78       1483.30        52.47 o
   3   5   6      12284.30      12084.93       323.83 o
   4   5   6        250.89        321.73        51.89 o
   5   5   6       7598.67       7605.01       173.95 o
   6   5   6        233.22        291.21        54.91 o
   7   5   6       8013.02       8776.63       187.34 o
   8   5   6       5071.23       5258.47       257.60 o
   9   5   6       3788.27       3750.63       233.68 o
  10   5   6        758.48        817.51        70.92 o
  11   5   6        234.47        315.43        65.99 o
  12   5   6       4817.54       4941.25       188.48 o
  13   5   6        265.04        200.79       137.73 o
  14   5   6       1302.52       1412.79       275.85 o
 -10   6   6         88.81        137.78       103.83 o
  -9   6   6        482.68        383.60       350.16 o
  -8   6   6        110.94        111.80        65.95 o
  -7   6   6        264.08        278.10        49.93 o
  -6   6   6        110.94         79.00        39.30 o
  -5   6   6        164.81        234.93        71.54 o
  -4   6   6          7.85        179.10       125.63 o
  -3   6   6         99.58         92.77        28.59 o
  -2   6   6          2.80          0.73        27.10 o
  -1   6   6       1532.74       1438.83        48.20 o
   0   6   6        621.20        578.81        62.97 o
   1   6   6       1032.62       1099.68        43.15 o
   2   6   6       6278.92       6398.55       121.23 o
   3   6   6        157.62        146.79        28.80 o
   4   6   6       3963.55       4210.48        75.07 o
   5   6   6        680.10        578.24        59.86 o
   6   6   6       3137.00       2825.42        50.01 o
   7   6   6       2479.61       2393.83        92.41 o
   8   6   6       3691.21       3945.12       210.70 o
   9   6   6       2271.45       2182.80       101.17 o
  10   6   6       1210.75       1243.00        89.17 o
  11   6   6       2625.08       2552.68       210.36 o
  12   6   6        414.30        544.54        83.25 o
  13   6   6       2947.38       2956.42       167.43 o
  14   6   6         18.61         54.07        70.88 o
 -10   7   6        711.35        674.43       159.43 o
  -9   7   6         57.40         -8.88        60.12 o
  -8   7   6        955.16        950.48        97.19 o
  -7   7   6         29.79         94.78       120.56 o
  -6   7   6       1175.04       1191.61        79.74 o
  -5   7   6        385.71        419.33        76.83 o
  -4   7   6        234.18        253.61        35.30 o
  -3   7   6        496.71        489.46        58.77 o
  -2   7   6          2.68         49.23        26.56 o
  -1   7   6         66.22        128.48        54.89 o
   0   7   6        114.72        179.68        32.45 o
   1   7   6        284.82        344.64        81.42 o
   2   7   6         48.65         30.70        27.57 o
   3   7   6       1697.33       1654.84        91.49 o
   4   7   6        473.82        482.65        72.94 o
   5   7   6       1939.66       1788.69        49.09 o
   6   7   6       1002.22       1043.80       100.37 o
   7   7   6       1915.33       1759.06       108.88 o
   8   7   6       3148.40       3213.86       140.93 o
   9   7   6       2190.73       2344.53       111.87 o
  10   7   6        710.06        768.27       116.52 o
  11   7   6         72.71         87.10        94.28 o
  12   7   6       3038.74       2829.16       134.42 o
  13   7   6         86.59         85.15        83.53 o
  14   7   6       1060.32       1098.76       103.18 o
  -9   8   6       1552.91       1283.84       233.09 o
  -8   8   6         27.09        -63.54        68.98 o
  -7   8   6       1306.22       1439.30       103.92 o
  -6   8   6        301.83        475.94        80.65 o
  -5   8   6        169.56        458.06       190.33 o
  -4   8   6        320.37        372.84        62.48 o
  -3   8   6         93.78        364.53        91.72 o
  -2   8   6        118.26         44.58        84.85 o
  -1   8   6        143.44        132.02        43.37 o
   0   8   6         14.08         40.10        26.60 o
   1   8   6       1127.55       1102.51       105.96 o
   2   8   6         62.76         72.65        26.06 o
   3   8   6        117.25        247.71        32.88 o
   4   8   6        144.37        145.27        31.43 o
   5   8   6          2.46         21.96        32.66 o
   6   8   6        570.75        603.75        92.52 o
   7   8   6        727.22        722.44        80.66 o
   8   8   6       1434.34       1480.93        82.58 o
   9   8   6        314.69        565.10       142.31 o
  10   8   6        514.10        558.84        69.69 o
  11   8   6        596.46        634.11        74.54 o
  12   8   6        378.37        449.43        88.77 o
  13   8   6       1962.37       2099.83       129.56 o
  14   8   6         13.80          7.31        67.94 o
  -9   9   6         46.91        132.84        80.99 o
  -8   9   6        866.83        872.33       102.54 o
  -7   9   6         11.19        -11.96        70.87 o
  -6   9   6       1849.42       1838.87       205.93 o
  -5   9   6        170.51         62.80        76.96 o
  -4   9   6       2167.05       2392.08       175.87 o
  -3   9   6        485.26        658.48        69.78 o
  -2   9   6       1590.04       1579.97       172.91 o
  -1   9   6        382.64        476.01        60.46 o
   0   9   6        565.39        592.39        34.03 o
   1   9   6        614.23        550.27        47.13 o
   2   9   6         14.56         27.80        28.07 o
   3   9   6          0.65         79.73        59.97 o
   4   9   6        329.78        413.87        77.35 o
   5   9   6         38.28         77.70        56.12 o
   6   9   6         89.75        127.63        35.13 o
   7   9   6         34.20          6.03        32.03 o
   8   9   6          2.10         61.87        32.85 o
   9   9   6        921.46       1063.30       325.11 o
  10   9   6         71.35        183.53        65.19 o
  11   9   6        415.22        453.85        87.19 o
  12   9   6        774.30        697.66        93.80 o
  13   9   6        157.19         31.29        70.12 o
  -8  10   6        163.90        364.07       102.50 o
  -7  10   6       1518.19       1399.43       292.04 o
  -6  10   6         15.40        116.54       108.30 o
  -5  10   6       1658.94       1805.44       130.67 o
  -4  10   6          4.20         14.27        58.39 o
  -3  10   6       3382.06       3609.29       233.49 o
  -2  10   6        604.33        694.95        77.27 o
  -1  10   6        526.19        550.45        70.89 o
   0  10   6        339.25        409.57        63.81 o
   1  10   6       2113.02       1843.48       153.81 o
   2  10   6       2710.02       2649.72        78.18 o
   3  10   6         61.51         65.29        36.13 o
   4  10   6        927.20        843.73        68.77 o
   5  10   6        280.84        326.04        40.95 o
   6  10   6         21.91        -24.06        33.24 o
   7  10   6          2.05        -40.87        56.62 o
   8  10   6        298.05        340.57       103.24 o
   9  10   6         32.40         70.79        65.69 o
  10  10   6         26.60         94.17        56.51 o
  11  10   6         83.74         57.23        75.67 o
  12  10   6         23.35         65.02       109.63 o
  13  10   6        254.81        125.74       124.00 o
  -8  11   6       1510.89       1480.70       153.32 o
  -7  11   6        132.79         57.44        84.83 o
  -6  11   6       2003.45       1990.34       132.93 o
  -5  11   6          0.69         69.63       132.22 o
  -4  11   6       2018.12       2064.68       122.76 o
  -3  11   6        464.29        589.09        85.94 o
  -2  11   6       3611.74       3912.32       163.85 o
  -1  11   6       1246.85       1085.15        91.72 o
   0  11   6       1324.93       1236.28        89.60 o
   1  11   6       1646.65       1564.26       103.35 o
   2  11   6        376.05        485.04        99.66 o
   3  11   6       2586.04       2721.00        81.52 o
   4  11   6        330.00        273.89        42.07 o
   5  11   6        901.94        863.11       132.33 o
   6  11   6         46.93         17.17        44.34 o
   7  11   6        126.58        138.63        41.71 o
   8  11   6         34.36         27.34        38.24 o
   9  11   6          1.93        -58.02        68.16 o
  10  11   6          1.54        -57.54        57.54 o
  11  11   6          0.23         68.84       115.98 o
  12  11   6        146.80        166.14        80.96 o
  -7  12   6       1018.72       1142.91       141.30 o
  -6  12   6         51.53        -24.93       118.54 o
  -5  12   6       1977.34       2021.67       144.14 o
  -4  12   6         14.44        -67.66        71.96 o
  -3  12   6       3761.42       4037.85       187.47 o
  -2  12   6       1625.11       1528.95       206.57 o
  -1  12   6       1517.20       1361.67       103.12 o
   0  12   6       2775.89       2885.16       135.92 o
   1  12   6        328.07        584.41        79.92 o
   2  12   6       1284.42       1367.91        84.73 o
   3  12   6          1.86         58.27        46.96 o
   4  12   6        254.69        235.74        44.95 o
   5  12   6          0.29        -73.22        79.35 o
   6  12   6        690.09        717.54        58.06 o
   7  12   6         76.73         53.32        42.89 o
   8  12   6        208.69        200.20        46.54 o
   9  12   6         25.07         23.30        61.97 o
  10  12   6         96.10         17.57        60.63 o
  11  12   6         25.52         71.12        77.99 o
  -6  13   6       1503.93       1553.76       148.12 o
  -5  13   6          0.99         14.00        86.75 o
  -4  13   6       2561.12       2996.54       375.01 o
  -3  13   6        322.73        598.79       110.57 o
  -2  13   6       1466.23       1635.72       121.17 o
  -1  13   6        326.82        655.57       208.98 o
   0  13   6        747.76        817.57       123.71 o
   1  13   6        624.53        858.33       190.04 o
   2  13   6       1489.94       1424.94       100.97 o
   3  13   6       2079.23       1970.44       107.14 o
   4  13   6        219.13        206.20        72.19 o
   5  13   6       1228.47       1262.01        97.00 o
   6  13   6        305.72        312.82        49.17 o
   7  13   6       1224.52       1250.77        90.44 o
   8  13   6         89.89          6.66        57.44 o
   9  13   6        175.10        192.24        84.73 o
  10  13   6         82.14        125.58        72.37 o
  -5  14   6        910.61       1037.12       137.49 o
  -4  14   6         18.09          3.57       184.38 o
  -3  14   6       1755.03       2005.44       151.55 o
  -2  14   6        141.99         99.36       112.98 o
  -1  14   6       2369.87       2744.06       155.37 o
   0  14   6        510.63        710.35       100.31 o
   1  14   6       2483.90       2549.30       280.92 o
   2  14   6       1189.44       1363.70       133.55 o
   3  14   6        876.78        815.89       124.00 o
   4  14   6       1412.14       1155.72       206.28 o
   5  14   6        208.57        269.09        62.73 o
   6  14   6       1160.38       1169.62       134.53 o
   7  14   6         44.18        -50.11        50.11 o
   8  14   6        782.80        791.97        87.39 o
   9  14   6        184.91         56.69        69.32 o
  -4  15   6       1170.96       1052.14       145.96 o
  -3  15   6          0.19        -42.66        77.11 o
  -2  15   6       1858.34       1842.40       137.10 o
  -1  15   6        162.95        225.67       173.16 o
   0  15   6       1432.54       1377.01       214.30 o
   1  15   6        727.86        657.71        98.82 o
   2  15   6       1365.88       1313.10       101.91 o
   3  15   6       1822.82       2039.49       119.66 o
   4  15   6        157.23        196.37        72.19 o
   5  15   6       1174.93       1119.95       126.61 o
   6  15   6         59.93          7.62        66.29 o
   7  15   6       1971.60       1837.00       209.03 o
   8  15   6         31.74        -22.84        92.80 o
  -2  16   6        219.60        238.69       106.24 o
  -1  16   6        750.24        843.11       123.77 o
   0  16   6        245.77        275.83        87.07 o
   1  16   6        656.63        701.41       153.72 o
   2  16   6        599.70        694.47        99.78 o
   3  16   6        411.78        444.79        86.77 o
   4  16   6       1561.03       1536.53       114.82 o
   5  16   6         30.87         58.37        79.15 o
   6  16   6       1304.26       1160.69       181.38 o
  -1 -12   7        555.71        715.47       156.77 o
   0 -12   7         64.89        200.76       130.69 o
   1 -12   7        507.88        572.97       146.64 o
   2 -12   7        125.26        121.44        99.30 o
   3 -12   7        480.74        112.39        68.40 o
   4 -12   7        708.01        800.01       126.66 o
   5 -12   7        180.64        -17.34        76.37 o
   6 -12   7        715.87        619.26       205.49 o
  -3 -11   7          5.36        -45.01        85.09 o
  -2 -11   7        313.13        145.82        67.36 o
  -1 -11   7         26.38        -49.77        75.24 o
   0 -11   7        835.28        952.87       110.66 o
   1 -11   7        183.05        189.50        71.43 o
   2 -11   7        895.85        733.38       139.85 o
   3 -11   7        597.58        596.77        94.72 o
   4 -11   7        949.41        907.23        99.45 o
   5 -11   7       1160.54       1101.03       113.40 o
   6 -11   7        121.79         47.62       124.05 o
   7 -11   7       1621.15       1517.95       215.13 o
   8 -11   7         45.95         15.22       183.35 o
  -5 -10   7        134.80        168.66        84.19 o
  -4 -10   7         34.65        -22.92        78.29 o
  -3 -10   7        170.94        195.10       160.17 o
  -2 -10   7          2.71          0.22        64.46 o
  -1 -10   7        897.68        595.59        80.38 o
   0 -10   7         50.75         22.12        59.47 o
   1 -10   7        628.84        806.24       121.93 o
   2 -10   7        535.68        492.31        90.34 o
   3 -10   7       1015.40       1065.65        70.13 o
   4 -10   7        944.07        510.70       354.54 o
   5 -10   7        941.16        893.59        97.87 o
   6 -10   7       1257.97       1409.72       236.83 o
   7 -10   7        247.97        403.11        89.09 o
   8 -10   7       1539.55       1580.85       192.35 o
   9 -10   7          9.26        112.27       118.24 o
  -6  -9   7          5.36         18.47        68.81 o
  -5  -9   7         71.40         39.27        72.97 o
  -4  -9   7        197.31        248.08       174.93 o
  -3  -9   7         19.52         16.92        68.59 o
  -2  -9   7         82.07        175.46        98.07 o
  -1  -9   7          9.17         36.17        65.65 o
   0  -9   7        446.86        585.74        79.31 o
   1  -9   7        111.94        129.79        59.21 o
   2  -9   7        582.71        552.21        55.11 o
   3  -9   7        531.49        494.72        56.39 o
   4  -9   7       1805.90       1548.84       113.99 o
   5  -9   7        927.12        983.97        64.23 o
   6  -9   7        535.80        561.11        84.31 o
   7  -9   7       2374.77       2379.15       135.37 o
   8  -9   7         97.20         89.18       116.37 o
   9  -9   7       1461.11       1581.31       127.49 o
  10  -9   7         96.50        250.06        82.63 o
  -7  -8   7        102.56         58.65       101.56 o
  -6  -8   7         20.78         15.53        67.80 o
  -5  -8   7          3.61         33.64        64.16 o
  -4  -8   7         52.03         11.78        62.85 o
  -3  -8   7          2.69         76.52        65.14 o
  -2  -8   7        137.65        233.02        81.49 o
  -1  -8   7        349.03        422.63       110.42 o
   0  -8   7         26.58        237.84        72.12 o
   1  -8   7        170.29        175.58        89.28 o
   2  -8   7         94.72        170.35        41.77 o
   3  -8   7       1094.68       1175.10        76.28 o
   4  -8   7        224.41        300.79        45.23 o
   5  -8   7        661.09        749.18        58.19 o
   6  -8   7        794.42        791.43        60.47 o
   7  -8   7         31.10         71.56        60.53 o
   8  -8   7       1718.81       1884.61       201.55 o
   9  -8   7        126.88        -17.73        65.10 o
  10  -8   7       1832.25       1573.55       116.48 o
  11  -8   7         13.88        108.45        97.92 o
  -7  -7   7        271.69        265.77        85.60 o
  -6  -7   7        120.93         90.00        72.26 o
  -5  -7   7          8.42         52.37        61.18 o
  -4  -7   7          2.17         81.85        64.87 o
  -3  -7   7          6.91          4.40        55.54 o
  -2  -7   7        261.97        248.17        65.71 o
  -1  -7   7        338.14        401.11        68.28 o
   0  -7   7        591.26        630.13        91.03 o
   1  -7   7        146.70        162.82        56.56 o
   2  -7   7        244.34        312.27        41.23 o
   3  -7   7        378.15        424.44        52.00 o
   4  -7   7        455.14        475.32        50.52 o
   5  -7   7        245.45        235.99        46.41 o
   6  -7   7        168.09        243.34        84.08 o
   7  -7   7        475.28        574.70        63.55 o
   8  -7   7        259.88        345.57        56.75 o
   9  -7   7       1277.73       1294.33        94.38 o
  10  -7   7        384.48        259.62        82.62 o
  11  -7   7       1123.57        978.15       101.97 o
  12  -7   7        102.26        260.90       112.29 o
  -8  -6   7        363.80        344.52        99.92 o
  -7  -6   7        157.38        176.28       111.75 o
  -6  -6   7        401.27        592.68       122.38 o
  -5  -6   7        238.21        328.52       122.97 o
  -4  -6   7         89.68         76.79        59.66 o
  -3  -6   7         49.06         42.11        59.74 o
  -2  -6   7          9.38        -51.15        51.15 o
  -1  -6   7        168.35        348.66        79.76 o
   0  -6   7        141.83        197.08        55.01 o
   1  -6   7        184.99        148.86        32.51 o
   2  -6   7        387.24        435.63        38.90 o
   3  -6   7          8.77         -5.93        85.03 o
   4  -6   7         11.16        113.34        99.20 o
   5  -6   7        467.70        556.57        48.67 o
   6  -6   7        114.94        192.99        77.10 o
   7  -6   7         48.81         64.28        45.35 o
   8  -6   7        889.02        950.48        88.54 o
   9  -6   7        279.54        252.45        68.18 o
  10  -6   7        583.42        633.57        75.26 o
  11  -6   7         40.67         95.07        83.50 o
  12  -6   7        641.34        960.62       174.29 o
  13  -6   7        128.63        220.55       139.45 o
  -8  -5   7         96.15        126.12        80.83 o
  -7  -5   7        692.15        716.22       102.93 o
  -6  -5   7        710.00        817.22        97.92 o
  -5  -5   7        302.91        452.27       123.46 o
  -4  -5   7        801.65        782.82        87.54 o
  -3  -5   7        292.48        475.55        71.53 o
  -2  -5   7        653.53        683.58        74.10 o
  -1  -5   7         42.83        138.61        58.37 o
   0  -5   7         19.85         -6.32       136.84 o
   1  -5   7          1.55        -41.59        41.59 o
   2  -5   7         92.06        119.59        35.62 o
   3  -5   7         33.31         54.44        29.31 o
   4  -5   7         49.77         55.93        33.00 o
   5  -5   7        134.89        208.93        33.73 o
   6  -5   7          7.37         63.67        35.11 o
   7  -5   7        142.85        231.52        35.43 o
   8  -5   7         41.45        -26.19        69.33 o
   9  -5   7        309.00        394.34        58.99 o
  10  -5   7        425.57        458.04        54.36 o
  11  -5   7        339.13        296.04        55.50 o
  12  -5   7        200.21         74.89        95.36 o
  13  -5   7        856.17        914.66       131.68 o
  -9  -4   7         35.67        131.29        89.14 o
  -8  -4   7        814.32        913.61       100.28 o
  -7  -4   7         83.82        141.39        72.68 o
  -6  -4   7        829.94       1000.16       103.02 o
  -5  -4   7        244.72        325.20        81.19 o
  -4  -4   7       1206.72       1281.18       101.47 o
  -3  -4   7       1339.89       1271.17        83.15 o
  -2  -4   7        204.33        275.50        52.53 o
  -1  -4   7       1531.42       1519.35       164.11 o
   0  -4   7         60.92         93.76        43.08 o
   1  -4   7        910.62        952.71        79.69 o
   2  -4   7         53.66        108.49        35.92 o
   3  -4   7       1514.45       1433.46        61.11 o
   4  -4   7        847.87        828.13        42.39 o
   5  -4   7         38.40        124.05        37.50 o
   6  -4   7         44.46         49.15        31.91 o
   7  -4   7        181.50        232.06        37.95 o
   8  -4   7         23.59        126.24        38.21 o
   9  -4   7        104.34        115.92        38.04 o
  10  -4   7          2.59        -34.24        39.52 o
  11  -4   7         96.39        169.76        74.32 o
  12  -4   7        335.76        479.18        82.46 o
  13  -4   7        114.17         14.17        93.20 o
  14  -4   7        313.20        237.96       113.27 o
  -9  -3   7        963.99        909.91       110.92 o
  -8  -3   7          2.65        -73.39        73.39 o
  -7  -3   7       1736.70       1829.42       131.38 o
  -6  -3   7        881.98        842.77        99.82 o
  -5  -3   7       2265.90       2345.30       188.41 o
  -4  -3   7       1376.11       1356.19        99.18 o
  -3  -3   7       1465.40       1481.11        85.67 o
  -2  -3   7       2422.63       2569.78       113.70 o
  -1  -3   7        571.18        671.86        69.48 o
   0  -3   7       5145.19       5342.54       137.09 o
   1  -3   7         47.14         28.88        38.75 o
   2  -3   7       7565.20       7972.38       121.95 o
   3  -3   7        609.29        641.24        53.67 o
   4  -3   7       1027.31       1050.99        45.65 o
   5  -3   7        954.56        961.11       106.19 o
   6  -3   7         20.61        -20.58        48.62 o
   7  -3   7        622.71        625.81        41.58 o
   8  -3   7        327.83        350.96        67.20 o
   9  -3   7        593.30        568.75        48.28 o
  10  -3   7          8.40         19.87        35.99 o
  11  -3   7         13.51         -2.19       100.97 o
  12  -3   7         15.61         53.42        69.33 o
  13  -3   7        391.18        441.59        87.32 o
  14  -3   7         79.77         31.89       110.72 o
  -9  -2   7         30.72         28.70       148.65 o
  -8  -2   7        924.98       1227.63       133.20 o
  -7  -2   7        306.64        338.68        87.28 o
  -6  -2   7       2446.72       2339.72       236.19 o
  -5  -2   7       1379.88       1641.94       112.24 o
  -4  -2   7       3273.17       3456.54       311.82 o
  -3  -2   7       3330.23       3224.02       116.68 o
  -2  -2   7       2716.54       2830.95       107.01 o
  -1  -2   7       7026.05       7473.08       249.58 o
   0  -2   7        253.62        263.72        45.89 o
   1  -2   7      11574.34      11880.31       148.07 o
   2  -2   7        187.95        203.70        27.84 o
   3  -2   7       8759.12       9229.12       169.71 o
   4  -2   7         39.70         64.97        28.28 o
   5  -2   7       1161.34       1105.75       122.72 o
   6  -2   7        219.77        237.58        38.23 o
   7  -2   7       1950.67       1898.72        54.52 o
   8  -2   7        188.81        268.12        33.96 o
   9  -2   7         99.33         73.69        32.50 o
  10  -2   7          2.77         42.56        40.44 o
  11  -2   7         27.93        -44.46        52.07 o
  12  -2   7         40.76        -66.18        66.18 o
  13  -2   7         41.87        125.48        65.11 o
  14  -2   7         39.86         46.81        68.07 o
 -10  -1   7         21.65        138.46       189.05 o
  -9  -1   7       1006.65       1167.31       127.05 o
  -8  -1   7        215.58        252.26       150.23 o
  -7  -1   7        894.46        864.75        88.41 o
  -6  -1   7        931.93        968.73        93.71 o
  -5  -1   7       4489.42       4530.47       289.19 o
  -4  -1   7       2272.12       2123.18        97.25 o
  -3  -1   7       3493.74       3418.63       116.51 o
  -2  -1   7       6359.11       6627.80       157.05 o
  -1  -1   7       1980.25       2061.20        76.86 o
   0  -1   7      12867.52      12470.25       501.17 o
   1  -1   7         64.88        106.33        33.61 o
   2  -1   7      11370.59      11829.67       202.85 o
   3  -1   7         52.97         18.72        38.13 o
   4  -1   7       6905.32       6613.14       101.01 o
   5  -1   7       1931.87       2039.80        49.37 o
   6  -1   7       2659.26       2537.27        59.34 o
   7  -1   7       1294.54       1272.32        72.02 o
   8  -1   7        967.57        954.84        95.41 o
   9  -1   7        116.09        166.44        36.03 o
  10  -1   7         23.90        -55.10        55.10 o
  11  -1   7        375.18        506.39        67.37 o
  12  -1   7         29.78         70.75        62.59 o
  13  -1   7        431.32        635.30        84.29 o
  14  -1   7          8.76        -71.87        78.31 o
 -10   0   7        474.41        721.28       130.60 o
  -9   0   7         17.43        -88.49        88.49 o
  -8   0   7        870.18        853.75        94.42 o
  -7   0   7        170.92        228.95        69.49 o
  -6   0   7       2904.32       3089.68       146.16 o
  -5   0   7        823.60        976.54       220.79 o
  -4   0   7       2123.79       2331.12       112.87 o
  -3   0   7       3171.19       3481.51       126.81 o
  -2   0   7       1179.79       1306.34        94.72 o
  -1   0   7       6040.29       6415.48       152.04 o
   0   0   7       1739.73       1748.71        44.69 o
   1   0   7      12980.67      13312.16       180.72 o
   2   0   7       1056.31       1014.94        84.41 o
   3   0   7       5867.83       6106.43       156.68 o
   4   0   7         10.24         18.62        22.18 o
   5   0   7       5729.80       5658.56        83.75 o
   6   0   7       4168.02       4236.81       210.70 o
   7   0   7       3987.38       3572.62       182.26 o
   8   0   7       2101.22       2113.85        81.37 o
   9   0   7        564.35        577.13       110.57 o
  10   0   7       3230.49       3082.74       127.56 o
  11   0   7         27.96         -5.52        48.43 o
  12   0   7       2190.67       2075.31       113.77 o
  13   0   7        109.06         79.05        79.22 o
  14   0   7        283.99        314.18        73.88 o
  15   0   7         87.20        112.80        84.98 o
 -10   1   7         22.88        -15.00        83.21 o
  -9   1   7        405.33        424.64        83.54 o
  -8   1   7          0.60          7.78        65.40 o
  -7   1   7        542.33        761.18        96.76 o
  -6   1   7         83.92        106.88        68.99 o
  -5   1   7       3095.87       3107.43       176.41 o
  -4   1   7        620.70        576.15        63.25 o
  -3   1   7       1793.33       1900.48        80.74 o
  -2   1   7       1465.33       1330.24        62.32 o
  -1   1   7       2890.67       2917.13        57.39 o
   0   1   7       6127.37       5833.56        92.70 o
   1   1   7        446.99        502.44        50.98 o
   2   1   7      11843.18      11514.04       144.09 o
   3   1   7         44.05         54.03        20.40 o
   4   1   7       1520.38       1359.39        36.82 o
   5   1   7        472.46        460.77        50.48 o
   6   1   7      14948.23      14787.93       262.12 o
   7   1   7       6229.95       6069.14       186.54 o
   8   1   7       3429.65       3415.89       104.47 o
   9   1   7       2998.36       2902.02       111.77 o
  10   1   7        497.68        616.99        72.88 o
  11   1   7       3016.88       2938.93       128.87 o
  12   1   7          0.09        -42.61        55.14 o
  13   1   7       1438.30       1382.83        99.01 o
  14   1   7         54.95        -55.06        86.26 o
  15   1   7        153.57        175.02        93.90 o
 -10   2   7          0.02          7.22        71.79 o
  -9   2   7          5.43        -98.12        98.12 o
  -8   2   7          8.80         -9.38        59.81 o
  -7   2   7         98.04        106.48        81.63 o
  -6   2   7        465.93        599.23        83.87 o
  -5   2   7         61.17        103.28        36.03 o
  -4   2   7       1043.58        986.35        58.86 o
  -3   2   7       1985.66       1869.38        96.99 o
  -2   2   7       1001.64        926.42        84.17 o
  -1   2   7       3233.52       3364.55       110.75 o
   0   2   7         38.98        -19.07        25.03 o
   1   2   7       4833.33       4652.43       129.09 o
   2   2   7          0.16        -11.35        36.13 o
   3   2   7       7824.96       7606.85        98.37 o
   4   2   7        263.25        228.55        38.75 o
   5   2   7       5966.72       5487.98       169.57 o
   6   2   7        282.33        308.80        45.02 o
   8   2   7       3364.62       3683.68       112.07 o
   9   2   7       2545.25       2712.78       114.64 o
  10   2   7       2467.30       2564.16       119.72 o
  11   2   7        964.64        994.50       244.36 o
  12   2   7       3645.35       3537.89       146.43 o
  13   2   7        149.09        113.23       204.06 o
  14   2   7        691.15        841.62       103.18 o
  15   2   7         35.89         12.43        62.66 o
 -10   3   7         38.28        -10.10        79.00 o
  -9   3   7         10.47         88.11       102.74 o
  -8   3   7         34.66        -65.28        65.28 o
  -7   3   7          0.34         66.92        64.08 o
  -6   3   7         68.95         53.74        36.68 o
  -5   3   7        731.91        800.53       118.82 o
  -4   3   7       1435.80       1376.75        71.81 o
  -3   3   7         30.99         53.50        27.30 o
  -2   3   7        764.85        849.66        69.62 o
  -1   3   7        598.54        583.67        35.57 o
   0   3   7       3389.54       3277.64        71.63 o
   1   3   7        137.72        254.18        48.50 o
   2   3   7      14285.10      15146.87       420.08 o
   3   3   7          3.86        -15.24        19.09 o
   4   3   7       6842.25       6429.73        84.89 o
   5   3   7       1228.49       1259.64       162.53 o
   6   3   7      12336.45      13688.10       380.07 o
   7   3   7       3401.34       3515.67       231.96 o
   8   3   7       7331.95       7458.40       251.64 o
   9   3   7       2315.83       2483.97       162.92 o
  10   3   7        581.33        480.37        72.33 o
  11   3   7       4348.84       4651.60       158.88 o
  12   3   7        549.42        707.85        85.08 o
  13   3   7       2317.94       2633.99       143.60 o
  14   3   7         31.57         61.88        78.73 o
  15   3   7        663.44        508.46       161.20 o
 -10   4   7        387.11        450.15       130.60 o
  -9   4   7          0.12        -41.04        72.64 o
  -8   4   7         28.78         49.08        69.60 o
  -7   4   7          7.78         -9.75        81.44 o
  -6   4   7        170.64        206.91        43.41 o
  -5   4   7         13.17         19.51        55.85 o
  -4   4   7        212.63        310.28        37.18 o
  -3   4   7       1156.00       1123.96       240.52 o
  -2   4   7         69.50        123.46        29.16 o
  -1   4   7        187.34        214.21        75.36 o
   0   4   7       1035.00        995.86        37.56 o
   1   4   7       5400.27       5649.01       116.06 o
   2   4   7        446.18        477.40        32.57 o
   3   4   7      10027.31      10454.91       196.96 o
   4   4   7          8.50        -12.91        17.63 o
   5   4   7       6173.66       5994.20       181.48 o
   6   4   7       3144.60       3466.43       154.71 o
   7   4   7       5725.37       6310.33       163.14 o
   8   4   7       5959.66       6361.27       177.21 o
   9   4   7       2234.94       2283.42       135.86 o
  10   4   7       1236.57       1237.99       196.88 o
  11   4   7        564.02        542.41        77.23 o
  12   4   7       3437.64       3690.06       171.65 o
  13   4   7        333.77        313.54       104.66 o
  14   4   7       1224.38       1090.33       168.14 o
  15   4   7         10.09         35.88        68.89 o
 -10   5   7        101.15        225.07       135.61 o
  -9   5   7        726.03        678.37       124.10 o
  -8   5   7        218.14        107.27        66.02 o
  -7   5   7        682.18        715.57        70.38 o
  -6   5   7          0.80        -38.75        38.75 o
  -5   5   7        149.54        121.20        57.91 o
  -4   5   7        236.87        234.80        39.38 o
  -3   5   7        118.75        130.42        35.82 o
  -2   5   7         59.06         44.67        37.30 o
  -1   5   7        501.84        436.51        41.49 o
   0   5   7        287.36        306.94        31.82 o
   1   5   7        447.61        469.72        58.39 o
   2   5   7       8760.35       9590.43       287.91 o
   3   5   7          0.77          3.96        26.60 o
   4   5   7       4358.41       4221.16        79.66 o
   5   5   7        146.30        168.19        29.51 o
   6   5   7       2244.26       2174.60       112.00 o
   7   5   7       2294.20       2209.73       121.30 o
   8   5   7       4803.03       5023.51       150.66 o
   9   5   7        349.72        524.47        67.81 o
  10   5   7        443.30        462.27        67.39 o
  11   5   7       2980.55       3061.83       140.30 o
  12   5   7        961.00        948.52       221.48 o
  13   5   7       2507.24       2430.64       176.06 o
  14   5   7          6.09         50.72        66.87 o
  -9   6   7        322.34        375.25       112.39 o
  -8   6   7        413.25        388.04       304.30 o
  -7   6   7         27.19         81.47        47.68 o
  -6   6   7       1316.52       1235.16        67.78 o
  -5   6   7        175.51        134.35        50.05 o
  -4   6   7       1318.46       1519.71        61.26 o
  -3   6   7        130.45         81.00        73.33 o
  -2   6   7        211.54        240.37        37.66 o
  -1   6   7        270.21        293.74        34.49 o
   0   6   7        769.36        746.77        58.99 o
   1   6   7         36.15         25.63        26.67 o
   2   6   7         24.33         42.06        75.96 o
   3   6   7        510.03        457.62        45.68 o
   4   6   7        282.96        312.97        29.98 o
   5   6   7        656.27        742.34        82.08 o
   6   6   7        676.18        563.94        92.90 o
   7   6   7       1697.55       1832.08        79.19 o
   8   6   7       2404.87       2410.62       104.48 o
   9   6   7       1003.64       1023.74        79.64 o
  10   6   7        295.21        342.74       142.31 o
  11   6   7        110.48        140.14        60.93 o
  12   6   7       3104.22       3193.56       163.27 o
  13   6   7         35.01        -12.28        75.68 o
  14   6   7        819.84        789.79       105.70 o
  -9   7   7       1299.15       1301.33       159.33 o
  -8   7   7        544.84        506.76        78.44 o
  -7   7   7       1664.85       1644.01       107.40 o
  -6   7   7         93.34         70.75        76.86 o
  -5   7   7       1935.19       1938.44       115.07 o
  -4   7   7        569.54        558.94        58.44 o
  -3   7   7       4165.43       4310.21       148.36 o
  -2   7   7        851.52        811.50        55.54 o
  -1   7   7        606.81        462.83        38.82 o
   0   7   7        540.54        551.99        47.30 o
   1   7   7         94.53        126.28        29.99 o
   2   7   7       1305.90       1298.08        59.45 o
   3   7   7          7.06         19.91        25.41 o
   4   7   7          0.02         -1.83        26.12 o
   5   7   7        216.52        217.27        31.35 o
   6   7   7          0.72        -14.87        25.10 o
   7   7   7        879.36        908.01        79.12 o
   8   7   7       1704.41       1530.68       202.14 o
   9   7   7        217.99        240.72       113.42 o
  10   7   7         11.51        101.96        56.12 o
  11   7   7        696.60        733.36        85.13 o
  12   7   7        298.30        287.10        74.90 o
  13   7   7       1644.35       1346.20       115.82 o
  14   7   7          5.20         18.14        70.39 o
  -9   8   7        168.25         96.74        99.40 o
  -8   8   7       1610.56       1577.09       109.85 o
  -7   8   7         41.25        156.32        81.04 o
  -6   8   7       2129.08       2350.44       135.63 o
  -5   8   7         45.34        -77.46       113.77 o
  -4   8   7       2589.20       2768.20       265.27 o
  -3   8   7       2249.02       2184.38       128.80 o
  -2   8   7        912.81        805.21        46.19 o
  -1   8   7       2340.18       2211.46        64.24 o
   0   8   7        224.99        150.45        29.89 o
   1   8   7        774.15        651.54        54.34 o
   2   8   7         75.60        115.52        32.62 o
   3   8   7       1623.65       1523.76        55.21 o
   4   8   7          0.69          3.88        31.63 o
   5   8   7       1229.69       1359.05        74.38 o
   6   8   7         13.01         40.14        26.48 o
   7   8   7        116.53        251.27        52.07 o
   8   8   7        145.21        161.43        52.25 o
   9   8   7        520.28        578.43       112.59 o
  10   8   7        168.53        342.86       163.96 o
  11   8   7        127.07          9.81       159.18 o
  12   8   7        384.09        439.25        90.89 o
  13   8   7        193.74         80.60        72.24 o
  14   8   7        833.43        822.31       115.69 o
  -8   9   7         54.76        247.18        90.37 o
  -7   9   7       1567.02       1517.39       131.53 o
  -6   9   7        117.82        302.05       219.07 o
  -5   9   7       1784.85       1772.96       121.86 o
  -4   9   7        183.40        202.84        73.68 o
  -3   9   7       3362.38       3665.49       147.32 o
  -2   9   7        606.13        681.14       107.66 o
  -1   9   7        644.20        735.25        77.72 o
   0   9   7       1318.13       1319.49        74.70 o
   1   9   7       1716.39       1617.62        59.43 o
   2   9   7       3474.54       3744.56        89.27 o
   3   9   7        111.48        204.16        48.63 o
   4   9   7       1250.74       1306.63        70.56 o
   5   9   7       1543.70       1497.12        56.78 o
   6   9   7        893.44        884.45        66.06 o
   7   9   7        313.63        314.52        58.43 o
   8   9   7         43.80        201.20       159.92 o
   9   9   7         21.87         61.24        63.22 o
  10   9   7         43.56         85.29        69.72 o
  11   9   7          9.26        150.63        60.50 o
  12   9   7          3.14        -17.36        64.38 o
  13   9   7        187.26        152.41       181.28 o
  -8  10   7       1733.38       1615.44       146.47 o
  -7  10   7         59.68        147.05        76.78 o
  -6  10   7       1508.97       1632.54       120.01 o
  -5  10   7        108.17        121.41       114.21 o
  -4  10   7       2406.86       2426.41       123.70 o
  -3  10   7        331.39        566.39        90.68 o
  -2  10   7       2203.14       2123.18       107.98 o
  -1  10   7        699.71        746.21        77.56 o
   0  10   7        802.24        760.89        86.83 o
   1  10   7       1250.97       1351.57       105.49 o
   2  10   7        813.69        735.83        92.25 o
   3  10   7       2147.52       2233.07        72.58 o
   4  10   7        368.71        435.00        59.22 o
   5  10   7        631.47        658.96        49.78 o
   6  10   7        292.29        315.23        40.87 o
   7  10   7        618.47        585.87        58.83 o
   8  10   7         11.52         83.40       146.34 o
   9  10   7        194.74        139.81        72.51 o
  10  10   7         81.84        224.95        87.59 o
  11  10   7          1.11        -11.46        62.88 o
  12  10   7         77.64         22.37        69.61 o
  13  10   7          0.38         57.38       100.48 o
  -7  11   7       1177.49       1063.62       113.00 o
  -6  11   7         32.64        133.84       188.95 o
  -5  11   7       1801.78       2081.38       133.11 o
  -4  11   7         12.58         59.81        74.54 o
  -3  11   7       3439.84       3493.31       171.72 o
  -2  11   7        615.99        778.79        86.85 o
  -1  11   7       2011.21       1867.04       112.37 o
   0  11   7       1356.49       1614.96       103.04 o
   1  11   7       2396.56       2226.43       120.72 o
   2  11   7       1944.65       1803.50       198.94 o
   3  11   7        485.42        424.38        42.12 o
   4  11   7       1497.96       1349.50        65.34 o
   5  11   7        538.45        623.57        55.35 o
   6  11   7       3028.60       3166.81       182.45 o
   7  11   7          2.28        -37.17        37.17 o
   8  11   7        699.30        785.64       100.68 o
   9  11   7         13.24        -69.44        69.44 o
  10  11   7         34.12         -3.61        64.72 o
  11  11   7        170.03        168.09        68.92 o
  12  11   7        185.35        225.77        83.74 o
  -6  12   7        970.19       1131.13       138.33 o
  -5  12   7          7.92        -18.21        80.90 o
  -4  12   7       2522.89       2430.04       156.18 o
  -3  12   7        212.34         -9.50        71.27 o
  -2  12   7       2850.99       2688.35       147.61 o
  -1  12   7        678.66        762.11        79.46 o
   0  12   7       3014.12       3063.74       360.00 o
   1  12   7       1352.84       1459.80       195.01 o
   2  12   7       3739.55       4102.83       153.96 o
   3  12   7       4998.65       5055.89       364.57 o
   4  12   7         16.64         28.55        85.99 o
   5  12   7       1224.71       1177.51       158.48 o
   6  12   7          1.43         11.47        76.49 o
   7  12   7       1731.16       1726.16        82.86 o
   8  12   7        143.92         71.38        68.94 o
   9  12   7        486.38        514.09        82.08 o
  10  12   7         56.32        121.52        68.86 o
  11  12   7        343.74        360.32        83.29 o
  -6  13   7        184.57        223.72        95.22 o
  -5  13   7       1288.38       1265.29       130.05 o
  -4  13   7        105.50          3.06        78.25 o
  -3  13   7       2850.48       2841.11       150.18 o
  -2  13   7         62.17        104.62        78.40 o
  -1  13   7       3807.46       3851.71       179.52 o
   0  13   7        974.42       1138.50        90.84 o
   1  13   7       2435.29       2666.92       187.18 o
   2  13   7       2564.78       2763.11       131.74 o
   3  13   7        230.11        253.53        64.65 o
   4  13   7       3478.31       3319.03       109.43 o
   5  13   7         73.68        140.37        63.90 o
   6  13   7       1656.77       1513.15        81.58 o
   7  13   7          4.56        -47.76        47.76 o
   8  13   7       2356.80       2411.67       131.03 o
   9  13   7        191.92        111.89       141.86 o
  10  13   7        611.86        847.86       102.25 o
  11  13   7        365.37        362.48        91.31 o
  -5  14   7         30.55         43.64       167.60 o
  -4  14   7       1299.82       1397.47       153.82 o
  -3  14   7         59.79         76.03        82.70 o
  -2  14   7       1856.37       2027.88       270.10 o
  -1  14   7        669.17        721.58       123.95 o
   0  14   7       1051.97       1252.60       111.30 o
   1  14   7        947.67       1029.78       107.25 o
   2  14   7        938.80       1118.62       102.40 o
   3  14   7       2561.19       2567.85       122.59 o
   4  14   7        281.96        534.96       167.40 o
   5  14   7       1687.56       1611.10        88.85 o
   6  14   7         79.45        155.44        53.81 o
   7  14   7       1976.93       2225.25       133.06 o
   8  14   7         26.38          9.73        96.40 o
   9  14   7        916.27        874.49       104.42 o
  10  14   7        312.89        269.85       133.55 o
  -3  15   7        316.18        552.00       112.39 o
  -2  15   7        307.12        276.94        86.04 o
  -1  15   7        447.97        663.44        96.94 o
   0  15   7        255.76        156.32       111.16 o
   1  15   7        554.93        663.39        97.63 o
   2  15   7        854.46        886.66       101.42 o
   3  15   7        331.17        657.43       123.26 o
   4  15   7       2193.45       2005.76       216.36 o
   5  15   7        155.48        232.92       108.99 o
   6  15   7       1648.00       1600.22       123.39 o
   7  15   7          4.32        -22.64       107.07 o
   8  15   7       1456.35       1285.62       117.24 o
  -1  16   7        141.52         91.13       149.74 o
   0  16   7        177.77        132.28       151.61 o
   1  16   7        174.20          0.68        72.98 o
   2  16   7        216.16        316.71        98.03 o
   3  16   7        702.78        738.72       110.91 o
   4  16   7        119.66        224.93       155.74 o
   5  16   7        710.66        821.24        97.68 o
   6  16   7          7.97        -44.19       111.70 o
  -1 -11   8        196.58        125.78       100.97 o
   0 -11   8          9.95        -74.26        74.26 o
   1 -11   8        270.75        309.89        87.84 o
   2 -11   8        191.63        297.90       109.14 o
   3 -11   8        396.85         76.76        97.92 o
   4 -11   8        239.62        213.56        93.89 o
   5 -11   8        162.53        230.05        70.03 o
   6 -11   8        378.69        284.94        96.89 o
   7 -11   8         35.35        -27.47       139.90 o
  -3 -10   8         17.22        154.33        83.70 o
  -2 -10   8          9.94         13.66        61.99 o
  -1 -10   8         16.53         81.48        71.79 o
   0 -10   8        237.62        391.70        88.04 o
   1 -10   8         72.47        -56.90        74.32 o
   2 -10   8        371.50        419.35        81.18 o
   3 -10   8        137.90        165.71       116.28 o
   4 -10   8        347.87        350.42        71.24 o
   5 -10   8        406.99        398.51        80.44 o
   6 -10   8         40.76        -65.50        65.50 o
   7 -10   8        786.60        871.58        96.30 o
   8 -10   8         98.14        107.78        86.51 o
  -4  -9   8         13.14         21.23        75.45 o
  -3  -9   8         28.44         74.81        72.71 o
  -2  -9   8          0.23         13.20        57.27 o
  -1  -9   8         14.02        -47.59        58.96 o
   0  -9   8          0.70         31.71        81.83 o
   1  -9   8          0.18        -68.37        68.37 o
   2  -9   8        119.03        138.62        70.96 o
   3  -9   8        289.32        217.52        48.52 o
   4  -9   8        130.68        325.72       117.47 o
   5  -9   8        308.41        330.09        53.61 o
   6  -9   8       1061.09       1109.60        93.58 o
   7  -9   8         91.69        310.19       153.48 o
   8  -9   8       1065.45        847.32       106.94 o
   9  -9   8         21.18         40.16        75.59 o
  10  -9   8       1104.26       1116.90       152.94 o
  -5  -8   8        147.84        254.96        96.37 o
  -4  -8   8        218.92        224.82        77.20 o
  -3  -8   8        225.73        207.53        71.20 o
  -2  -8   8        366.34        378.52        86.82 o
  -1  -8   8         51.62        105.68       107.03 o
   0  -8   8          2.86        -19.31        58.43 o
   1  -8   8          0.81         55.72        56.48 o
   2  -8   8         14.08         10.50        57.18 o
   3  -8   8          5.31         26.13        39.77 o
   4  -8   8        187.19        271.61        48.28 o
   5  -8   8        216.48        260.30        50.55 o
   6  -8   8         14.55         78.27        46.24 o
   7  -8   8        671.92        591.42        81.41 o
   8  -8   8          9.27         31.18        58.02 o
   9  -8   8        479.02        463.04        84.34 o
  10  -8   8         15.20        116.56        70.20 o
  11  -8   8        856.33        537.83       157.66 o
  -6  -7   8        398.96        487.89        99.80 o
  -5  -7   8        140.15        274.51        91.71 o
  -4  -7   8        481.41        525.40       297.06 o
  -3  -7   8        209.16        345.98        80.40 o
  -2  -7   8        298.30        441.13        77.61 o
  -1  -7   8        260.63        282.15        73.91 o
   0  -7   8         24.75         44.97        62.61 o
   1  -7   8        685.58        591.21        78.97 o
   2  -7   8         67.93        120.17        38.57 o
   3  -7   8          0.52        -29.51        36.31 o
   4  -7   8         30.76          1.70        79.48 o
   5  -7   8        157.05        103.11        50.38 o
   6  -7   8         52.83         71.57        53.30 o
   7  -7   8          6.47        -26.23        38.82 o
   8  -7   8        650.37        721.93        61.55 o
   9  -7   8         90.91        128.94        63.42 o
  10  -7   8        175.04        257.25        73.50 o
  11  -7   8         49.62         73.81       116.13 o
  12  -7   8        686.84        786.62       139.94 o
  -7  -6   8        752.15        923.49       131.87 o
  -6  -6   8        249.42        329.51       138.81 o
  -5  -6   8       1203.37       1141.80       123.36 o
  -4  -6   8        302.52        145.94        72.10 o
  -3  -6   8       1165.33       1260.50       178.82 o
  -2  -6   8        698.64        590.31        96.05 o
  -1  -6   8         54.81         48.21        59.05 o
   0  -6   8       1170.54       1247.64       111.36 o
   1  -6   8        143.30        228.20        60.17 o
   2  -6   8       1706.22       1732.13        90.94 o
   3  -6   8          3.95        -26.77        64.79 o
   4  -6   8         16.99         63.72        36.64 o
   5  -6   8          8.46         96.53        41.38 o
   6  -6   8         10.83        -39.54        39.54 o
   7  -6   8         17.90         44.36        37.90 o
   8  -6   8        134.41        246.22        69.50 o
   9  -6   8        143.88        126.80        49.63 o
  10  -6   8        448.77        446.67        78.18 o
  11  -6   8        319.70        221.43       101.27 o
  12  -6   8          0.62       -122.82       122.82 o
  -7  -5   8        216.75        196.95        96.32 o
  -6  -5   8       1526.11       1674.32       229.70 o
  -5  -5   8       1032.61        987.62       128.04 o
  -4  -5   8       1400.92       1319.97       118.18 o
  -3  -5   8       2051.90       2069.89       165.09 o
  -2  -5   8        117.25        231.26        63.05 o
  -1  -5   8       2066.54       2110.52       113.06 o
   0  -5   8        164.06        260.21        70.81 o
   1  -5   8        600.39        537.89        41.14 o
   2  -5   8        185.13        336.74        38.82 o
   3  -5   8        569.26        606.52        46.89 o
   4  -5   8        238.38        334.22        53.98 o
   5  -5   8         82.63        144.71        51.39 o
   6  -5   8        710.39        713.39        51.22 o
   7  -5   8        599.78        598.34        51.63 o
   8  -5   8          0.62         90.23        40.76 o
   9  -5   8        178.34        226.49        47.02 o
  10  -5   8        284.60        214.08        50.72 o
  11  -5   8          5.73        -35.62        57.51 o
  12  -5   8         64.95         50.49       113.67 o
  13  -5   8         19.29        -64.85        94.28 o
  -8  -4   8         54.87         89.23        83.26 o
  -7  -4   8       1553.37       1319.95       129.86 o
  -6  -4   8        817.82        836.22        94.16 o
  -5  -4   8        839.36       1067.91       103.53 o
  -4  -4   8       1356.13       1387.85       104.15 o
  -3  -4   8         62.48          9.19        62.20 o
  -2  -4   8        927.88       1041.96        94.30 o
  -1  -4   8         10.80         28.30        59.98 o
   0  -4   8       1433.19       1434.39       131.53 o
   1  -4   8         25.79         26.23        23.34 o
   2  -4   8       2366.89       2522.89        92.26 o
   3  -4   8        155.82        276.50       140.83 o
   4  -4   8       1611.64       1621.80        67.28 o
   5  -4   8       2072.48       2074.70        71.56 o
   6  -4   8       1543.79       1519.58        70.51 o
   7  -4   8       1120.56       1147.42        77.84 o
   8  -4   8        515.06        560.91        47.14 o
   9  -4   8        218.33        378.69        56.09 o
  10  -4   8         75.26         82.42        40.45 o
  11  -4   8        414.23        430.84        67.95 o
  12  -4   8          0.02        -25.98        80.70 o
  13  -4   8         12.66         43.40        95.36 o
  -8  -3   8        747.64        776.29       100.27 o
  -7  -3   8        199.00        395.61       157.17 o
  -6  -3   8        876.37        954.49        95.58 o
  -5  -3   8        363.01        597.31       109.98 o
  -4  -3   8        527.83        543.13        68.48 o
  -3  -3   8       1093.04       1094.68        97.01 o
  -2  -3   8        453.99        393.42        70.47 o
  -1  -3   8       3605.45       3542.54       232.21 o
   0  -3   8         93.60        101.69        85.23 o
   1  -3   8       4397.31       4080.87       128.11 o
   2  -3   8          0.42        -28.66        38.20 o
   3  -3   8       5111.11       5431.96       133.21 o
   4  -3   8        123.41         69.43        72.29 o
   5  -3   8       2237.20       2317.02       113.42 o
   6  -3   8       3176.03       3058.78       103.28 o
   7  -3   8       5129.98       5194.51       127.83 o
   8  -3   8        290.02        366.62        44.61 o
   9  -3   8         11.61         78.19       107.46 o
  10  -3   8        707.79        632.11        82.77 o
  11  -3   8         49.80        110.98        59.61 o
  12  -3   8        122.08        206.63        68.47 o
  13  -3   8        136.35        -55.89        65.27 o
  14  -3   8          2.24       -106.58       106.58 o
  -9  -2   8        216.67        319.55       107.51 o
  -8  -2   8          6.75         58.01        78.52 o
  -7  -2   8        203.08        556.14       130.15 o
  -6  -2   8         49.27        170.74        76.39 o
  -5  -2   8        896.81       1108.45        99.13 o
  -4  -2   8       1640.73       1785.29       185.51 o
  -3  -2   8       1716.56       1782.00       215.38 o
  -2  -2   8       3398.04       3299.57       117.50 o
  -1  -2   8       1353.44       1405.41        85.32 o
   0  -2   8       7800.15       7460.26       278.02 o
   1  -2   8        226.87        228.80        49.38 o
   2  -2   8      13659.93      14063.57       193.43 o
   3  -2   8         17.84        -29.11        29.11 o
   4  -2   8       8767.64       8796.74       177.50 o
   5  -2   8        393.31        407.59        34.21 o
   6  -2   8       4944.27       5132.54       166.35 o
   7  -2   8       1703.44       1840.11        56.51 o
   8  -2   8       2094.65       2157.33       100.04 o
   9  -2   8        407.45        371.01        37.92 o
  10  -2   8        229.83        122.33        55.21 o
  11  -2   8        783.46        619.76        76.55 o
  12  -2   8        216.95        205.40        65.59 o
  13  -2   8        405.68        567.92        91.57 o
  14  -2   8          0.06        -70.62        70.62 o
  -9  -1   8         21.00        -21.97        90.14 o
  -8  -1   8        145.32        215.14        76.30 o
  -7  -1   8         29.61          8.90        60.54 o
  -6  -1   8       1186.08       1072.61        94.43 o
  -5  -1   8        896.39        823.89        89.36 o
  -4  -1   8       1288.22       1413.75       220.20 o
  -3  -1   8       3649.87       4105.73       190.19 o
  -2  -1   8       3751.82       4162.20       220.99 o
  -1  -1   8       7339.51       8070.14       193.45 o
   0  -1   8       2553.28       2563.84       125.33 o
   1  -1   8      13297.27      13517.74       198.61 o
   2  -1   8        465.29        523.39        59.82 o
   3  -1   8      13743.50      14791.72       255.74 o
   4  -1   8        878.70        767.06        38.98 o
   5  -1   8       5787.97       5734.77        97.75 o
   6  -1   8       2864.66       2874.80        98.85 o
   7  -1   8       4663.57       4486.01       110.18 o
   8  -1   8       1145.14       1069.05        66.99 o
   9  -1   8        887.06        702.83       117.21 o
  10  -1   8       1853.45       1908.46       105.08 o
  11  -1   8        144.35        189.21        67.93 o
  12  -1   8       1971.20       2046.04       122.06 o
  13  -1   8          0.53         92.63        74.26 o
  14  -1   8         87.80        -10.13       163.17 o
  -9   0   8        195.93        444.80       113.84 o
  -8   0   8         89.36         54.66        74.44 o
  -7   0   8        231.82        478.33       103.29 o
  -6   0   8         66.28         22.57        56.59 o
  -5   0   8       1370.25       1353.43       100.89 o
  -4   0   8       1451.20       1394.26        84.20 o
  -3   0   8       1762.88       1717.22        88.25 o
  -2   0   8       1289.70       1157.59        92.16 o
  -1   0   8       1425.54       1286.96        85.47 o
   0   0   8       6735.66       6405.04       182.34 o
   1   0   8        435.17        482.08        97.02 o
   2   0   8      15571.73      16089.23       341.00 o
   3   0   8         79.96         75.74        24.76 o
   4   0   8       3450.90       3256.08        73.10 o
   5   0   8        205.39        236.53        26.87 o
   6   0   8       5861.64       6093.73        96.99 o
   7   0   8       4477.23       4103.77       238.46 o
   8   0   8       2861.68       2903.37       113.92 o
   9   0   8       2255.89       2376.65       101.99 o
  10   0   8         91.65        258.24       101.56 o
  11   0   8       2649.04       2655.01       127.12 o
  12   0   8         14.53         22.94        59.34 o
  13   0   8       2516.83       2212.89       163.81 o
  14   0   8          0.08        -44.49        70.20 o
  -9   1   8         62.18         61.69       103.63 o
  -8   1   8          0.06         87.00       124.10 o
  -7   1   8          1.02         94.08       176.41 o
  -6   1   8        366.66        542.24        90.86 o
  -5   1   8          5.35        -55.14        55.14 o
  -4   1   8        817.69       1037.56       118.69 o
  -3   1   8        515.38        618.30        67.81 o
  -2   1   8       1202.42        994.66        84.83 o
  -1   1   8        723.51        739.30        57.67 o
   0   1   8        203.79        171.10        30.54 o
   1   1   8       2871.02       2733.61        61.20 o
   2   1   8        209.48        211.06        24.49 o
   3   1   8       5806.87       5713.71       153.33 o
   4   1   8        203.37        166.40        25.31 o
   5   1   8       2701.41       2551.25        52.46 o
   6   1   8       1816.21       1816.74       146.29 o
   7   1   8       3287.45       3654.93       297.01 o
   8   1   8       5089.06       5314.32       151.74 o
   9   1   8       1787.45       1740.14        92.58 o
  10   1   8       1612.85       1653.40       249.23 o
  11   1   8        402.89        506.02        71.13 o
  12   1   8       3255.73       3211.60       144.90 o
  13   1   8         51.44        191.96        72.92 o
  14   1   8       1156.28       1114.03       110.46 o
  15   1   8         96.50        151.18        96.05 o
  -9   2   8         80.57        175.72       102.01 o
  -8   2   8         77.31         86.59       146.00 o
  -7   2   8        187.68        167.58        73.33 o
  -6   2   8         58.38         11.83        57.32 o
  -5   2   8        135.42        144.00        60.26 o
  -4   2   8         86.81         84.67        63.92 o
  -3   2   8         23.06         19.44        48.98 o
  -2   2   8         38.50         49.22        41.06 o
  -1   2   8         14.19        -26.05        26.05 o
   0   2   8       1270.06       1223.74        42.85 o
   1   2   8        112.85        155.15        30.20 o
   2   2   8       3677.25       3654.02        70.85 o
   3   2   8        197.95        229.57        26.99 o
   4   2   8       1400.39       1240.13        38.70 o
   5   2   8       1115.17       1033.79        29.81 o
   6   2   8       3369.41       3512.92       108.96 o
   7   2   8       1815.50       1797.74        84.11 o
   8   2   8       4368.83       4822.12       137.97 o
   9   2   8       1181.91       1246.03       112.04 o
  10   2   8       1706.62       1794.23       162.78 o
  11   2   8       3953.86       4091.00       163.20 o
  12   2   8        418.44        557.59        75.19 o
  13   2   8       2785.22       2949.09       169.03 o
  14   2   8         44.17          1.43        81.04 o
  15   2   8        818.18        887.83       111.09 o
  -9   3   8          2.15        -75.60        75.60 o
  -8   3   8        229.52         87.85        75.96 o
  -7   3   8         62.45        202.48        75.10 o
  -6   3   8        259.19        419.27        85.84 o
  -5   3   8        402.91        312.26        41.71 o
  -4   3   8         56.25         93.03        31.73 o
  -3   3   8         46.70         64.45        29.90 o
  -2   3   8        134.73        146.06        31.61 o
  -1   3   8          6.84          8.37        39.06 o
   0   3   8        251.45        337.37        32.51 o
   1   3   8       1326.29       1348.03        54.57 o
   2   3   8          3.78         77.11        25.93 o
   3   3   8       1198.67       1034.84        44.23 o
   4   3   8          4.51         18.82        18.69 o
   5   3   8       6272.52       6331.86       154.07 o
   6   3   8        639.51        708.94       165.29 o
   7   3   8       9635.67      10633.92       331.06 o
   8   3   8       4450.48       4393.25       148.50 o
   9   3   8       2275.20       2376.71       151.61 o
  10   3   8       1566.35       1808.63       110.96 o
  11   3   8        411.48        505.49        68.27 o
  12   3   8       4759.90       4421.74       266.51 o
  13   3   8          1.56          1.54        60.77 o
  14   3   8       1512.82       1428.82       121.58 o
  15   3   8          4.14        201.18        85.08 o
  -9   4   8       1318.22       1498.51       441.49 o
  -8   4   8         23.21        105.02        75.49 o
  -7   4   8       1021.87       1094.60       100.15 o
  -6   4   8        273.78        317.25        49.83 o
  -5   4   8        772.83        726.26        57.17 o
  -4   4   8        815.01        626.73        47.98 o
  -3   4   8        429.72        428.36        42.07 o
  -2   4   8          4.55         68.81        30.53 o
  -1   4   8        184.66        156.28        32.99 o
   0   4   8        303.72        378.94        38.40 o
   1   4   8        479.68        470.21        32.65 o
   2   4   8         74.83         62.85        26.36 o
   3   4   8         25.48         12.34        23.57 o
   4   4   8        438.81        422.32        45.73 o
   5   4   8          0.22        -29.85        34.69 o
   6   4   8       1943.31       1822.35        86.98 o
   7   4   8        661.77        577.43        68.64 o
   8   4   8       2766.57       2971.41       109.38 o
   9   4   8       1217.25       1109.38        79.04 o
  10   4   8        408.36        530.84        71.69 o
  11   4   8       2969.71       3258.82       143.16 o
  12   4   8        511.90        577.33        85.52 o
  13   4   8       3034.62       3050.89       193.68 o
  14   4   8          6.45         60.40        67.74 o
  15   4   8       1005.13       1087.91       117.75 o
  -9   5   8        109.15        119.67       130.30 o
  -8   5   8       1127.38       1153.99       312.91 o
  -7   5   8         18.55         22.99        62.97 o
  -6   5   8        909.83        974.18        65.09 o
  -5   5   8         22.48         21.21        37.57 o
  -4   5   8       1698.60       1544.28       111.01 o
  -3   5   8        256.99        262.33        92.52 o
  -2   5   8        169.56        142.91        43.72 o
  -1   5   8        839.26        777.17        90.61 o
   0   5   8        223.19        298.41        48.14 o
   1   5   8        124.26        171.24        44.40 o
   2   5   8          0.65         53.12        25.67 o
   3   5   8         83.98         55.62        26.71 o
   4   5   8        113.89         82.76        49.80 o
   5   5   8         17.74        -28.50        41.74 o
   6   5   8        138.85        208.38       109.09 o
   7   5   8       1589.71       1720.19        96.10 o
   8   5   8        359.98        491.09        62.04 o
   9   5   8         85.20        149.73        56.87 o
  10   5   8        289.36        447.96        62.25 o
  11   5   8        669.20        668.04       152.69 o
  12   5   8       1871.88       1930.92       117.48 o
  13   5   8         31.20        -59.19        59.19 o
  14   5   8       1110.28       1239.65       118.89 o
  -9   6   8        691.62        632.41       138.86 o
  -8   6   8        202.76        232.26       112.49 o
  -7   6   8       1100.27        968.82       115.08 o
  -6   6   8          4.41        -10.79        40.68 o
  -5   6   8       1534.99       1546.23       117.01 o
  -4   6   8         79.20         81.97        38.43 o
  -3   6   8       2960.53       2887.39       130.27 o
  -2   6   8        209.28        221.35        35.24 o
  -1   6   8       1115.47       1180.26        75.08 o
   0   6   8       1729.60       1695.54        97.37 o
   1   6   8       1115.93       1102.37        47.34 o
   2   6   8       3468.23       3478.27        84.31 o
   3   6   8        511.61        598.93        41.24 o
   4   6   8        207.75        210.66        88.97 o
   5   6   8        330.57        399.08        47.40 o
   6   6   8         51.85        101.45        59.49 o
   7   6   8         22.33        -15.19       128.04 o
   8   6   8        764.92        845.87        77.85 o
   9   6   8        365.88        471.37        66.96 o
  10   6   8          1.09         -0.70       123.56 o
  11   6   8        452.72        564.52        78.08 o
  12   6   8        332.84        504.10        83.25 o
  13   6   8        782.03        908.70       112.27 o
  14   6   8          8.74        -10.62        68.55 o
  -8   7   8       1088.77       1337.15       198.11 o
  -7   7   8        222.90        197.83        67.98 o
  -6   7   8       2674.68       2569.46       125.17 o
  -5   7   8         13.92         45.66        42.75 o
  -4   7   8       5838.49       5743.33       134.56 o
  -3   7   8       2006.10       1820.66       101.72 o
  -2   7   8       3981.22       3951.17       110.48 o
  -1   7   8       4333.85       4507.28       132.74 o
   0   7   8        453.45        389.98        47.96 o
   1   7   8       2051.50       1950.40        81.34 o
   2   7   8         50.23         21.08        70.94 o
   3   7   8        350.53        373.51        38.07 o
   4   7   8         87.38        151.36        79.47 o
   5   7   8        639.31        616.31        43.32 o
   6   7   8        452.42        496.85        60.89 o
   7   7   8          0.95         -7.81        62.10 o
   8   7   8        136.09        109.69       112.88 o
   9   7   8         89.08        145.38        59.14 o
  10   7   8          0.34        -21.90        63.72 o
  11   7   8         43.91         78.86        62.88 o
  12   7   8         57.31         87.97        60.96 o
  13   7   8        189.65        245.86       132.42 o
  14   7   8        382.08        563.23       102.25 o
  -8   8   8        136.50        316.79       120.26 o
  -7   8   8       2623.93       2361.31       124.68 o
  -6   8   8          4.93         78.73        58.37 o
  -5   8   8       3136.78       3208.61       141.58 o
  -4   8   8        338.10        525.99       135.42 o
  -3   8   8       2413.52       2254.40        82.22 o
  -2   8   8       2460.28       2398.22        72.32 o
  -1   8   8       1099.41       1159.17       229.55 o
   0   8   8       1854.59       1781.75       168.29 o
   1   8   8        932.30        855.43        47.72 o
   2   8   8       2502.84       2408.41        73.76 o
   3   8   8         31.10         28.16        29.71 o
   4   8   8       1157.45       1034.55        75.38 o
   5   8   8         28.64        -29.26        29.26 o
   6   8   8       2653.98       2794.07       121.65 o
   7   8   8         14.67         79.97        74.50 o
   8   8   8        279.71        298.67        76.57 o
   9   8   8        342.80        400.44        69.88 o
  10   8   8          5.23        149.27       143.98 o
  11   8   8        272.82        347.79        78.84 o
  12   8   8         13.54        -52.32        59.15 o
  13   8   8         47.22        -73.90        74.51 o
  14   8   8        151.90         77.99        80.18 o
  -8   9   8       1573.44       1336.16       145.75 o
  -7   9   8         76.76        291.11        86.85 o
  -6   9   8       1365.29       1418.00       103.30 o
  -5   9   8         39.07        136.46        67.51 o
  -4   9   8       2344.63       2483.42       302.57 o
  -3   9   8        341.05        425.75       119.23 o
  -2   9   8       2421.18       2375.91       177.08 o
  -1   9   8        913.43        756.95        42.29 o
   0   9   8       1667.54       1617.41       100.66 o
   1   9   8       1827.62       1778.15       147.07 o
   2   9   8       1199.90       1055.36        96.23 o
   3   9   8       2578.83       2652.69        77.49 o
   4   9   8         38.86         44.83        34.00 o
   5   9   8       2427.30       2489.02        72.30 o
   6   9   8         46.58        142.78        87.79 o
   7   9   8       1004.58       1059.19       118.59 o
   8   9   8        697.00        678.21        70.83 o
   9   9   8        594.93        717.47        83.50 o
  10   9   8        578.89        712.91        85.85 o
  11   9   8         35.16        101.18        69.56 o
  12   9   8          0.44         80.01       105.45 o
  13   9   8         33.75         30.68       133.20 o
  -7  10   8        526.91        509.01       184.77 o
  -6  10   8        112.51         48.33        73.17 o
  -5  10   8       1541.55       1496.72       128.00 o
  -4  10   8          8.06         76.58        69.35 o
  -3  10   8       3133.49       3131.26       486.51 o
  -2  10   8        783.41        935.47        98.22 o
  -1  10   8       2317.30       2403.36       118.26 o
   0  10   8        453.21        503.55        59.14 o
   1  10   8       1993.40       1932.33        68.97 o
   2  10   8       4014.38       3984.76       188.38 o
   3  10   8        256.77        300.81        48.91 o
   4  10   8       2509.37       2244.63        98.47 o
   5  10   8        665.69        632.52        94.76 o
   6  10   8       3443.55       3296.60       241.64 o
   7  10   8         17.09        193.01        65.33 o
   8  10   8       1456.20       1598.69       146.24 o
   9  10   8        185.26        243.16        78.34 o
  10  10   8        445.27        650.64       168.09 o
  11  10   8        228.67        324.26        86.84 o
  12  10   8        440.86        544.46        93.84 o
  13  10   8          0.82        -81.70        81.70 o
  -7  11   8        208.17        200.16        84.47 o
  -6  11   8        680.80        820.38       118.00 o
  -5  11   8         10.75        -31.96       151.80 o
  -4  11   8       2515.42       2410.64       136.50 o
  -3  11   8        222.45        192.14       134.14 o
  -2  11   8       3366.84       3676.52       469.19 o
  -1  11   8        700.29        762.49       111.55 o
   0  11   8       2403.09       2462.55       301.64 o
   1  11   8       1165.48       1076.24       160.05 o
   2  11   8       3805.93       3675.30       143.73 o
   3  11   8       9719.56       9322.62       178.53 o
   4  11   8        197.86        187.89        45.08 o
   5  11   8       4458.48       4586.36       131.05 o
   6  11   8         53.80         23.12        37.12 o
   7  11   8       4504.37       4643.96       159.85 o
   8  11   8        144.53        175.51       136.84 o
   9  11   8        981.17       1106.50       110.05 o
  10  11   8        376.11        339.91        74.42 o
  11  11   8        491.18        723.96        96.68 o
  12  11   8         66.71        -64.51        68.52 o
  -6  12   8          4.62         31.97       144.87 o
  -5  12   8        743.43        741.53       139.60 o
  -4  12   8          2.76         -0.87       102.89 o
  -3  12   8       1815.10       1976.07       234.03 o
  -2  12   8        336.20        369.37        96.40 o
  -1  12   8       3177.51       2909.70       343.81 o
   0  12   8       1549.99       1570.85       167.94 o
   1  12   8       2765.44       2833.23       130.66 o
   2  12   8       4643.39       4494.53       156.86 o
   3  12   8       1755.78       1587.84        71.86 o
   4  12   8       4872.29       4650.83       162.66 o
   5  12   8        246.03        379.02        51.16 o
   6  12   8       2223.55       2302.11       154.44 o
   7  12   8          0.35         61.36        65.22 o
   8  12   8       3289.08       3245.34       333.03 o
   9  12   8        290.67        255.11        77.95 o
  10  12   8        601.27        745.14        92.37 o
  11  12   8        383.06        392.24        97.91 o
  -5  13   8          0.01        -35.18        76.44 o
  -4  13   8       1174.27        968.12       103.79 o
  -3  13   8         38.30         11.53        68.72 o
  -2  13   8       1559.05       1478.46       188.46 o
  -1  13   8        470.94        480.13        97.75 o
   0  13   8        959.37        903.08        93.77 o
   1  13   8        497.37        621.85       106.98 o
   2  13   8        842.27        708.41       115.54 o
   3  13   8       2341.51       2371.25       120.59 o
   4  13   8       1107.10        931.73        62.26 o
   5  13   8       1679.20       1727.91       143.53 o
   6  13   8          0.75         50.19        53.68 o
   7  13   8       2850.05       2966.07       147.08 o
   8  13   8         85.97         54.64        88.23 o
   9  13   8       1597.56       1829.20       127.25 o
  10  13   8        278.35        342.13        93.58 o
  11  13   8        869.57        912.63       106.88 o
  -4  14   8         37.97        127.76       233.34 o
  -3  14   8        119.32         67.09       161.35 o
  -2  14   8        179.17        198.49        92.14 o
  -1  14   8        176.97        144.16       276.94 o
   0  14   8         67.05         56.03        77.70 o
   1  14   8        387.60        295.92        88.00 o
   2  14   8        673.86        829.51       144.27 o
   3  14   8        202.53        203.46        71.20 o
   4  14   8       1122.27       1256.25       249.23 o
   5  14   8        112.85        100.31        54.62 o
   6  14   8        945.14        813.59        74.35 o
   7  14   8          4.37        145.69       111.75 o
   8  14   8       1463.16       1602.53       169.22 o
   9  14   8         68.51         19.18        79.26 o
  10  14   8        974.23        822.86       119.18 o
  -2  15   8          0.26        -97.30        97.30 o
  -1  15   8         29.55         -0.29        83.05 o
   0  15   8        101.15        199.36        83.52 o
   1  15   8         65.25        229.79        83.65 o
   2  15   8         26.97        -87.49        87.49 o
   3  15   8        870.52        967.36       106.47 o
   4  15   8         82.64        161.07       122.57 o
   5  15   8        595.04        779.87        96.45 o
   6  15   8         10.24        -36.31        93.79 o
   7  15   8       1307.96       1126.94       163.17 o
   8  15   8         29.54         92.90       118.59 o
   0  16   8         25.07        -83.93        83.93 o
   1  16   8          0.16         -6.67        79.09 o
   2  16   8         47.32         60.01        67.21 o
   3  16   8          2.27        -83.45        83.45 o
   4  16   8        161.97        241.80        74.69 o
   5  16   8         30.23        -12.89       110.42 o
   6  16   8        387.71        414.52       118.49 o
   2 -11   9         12.11         -2.95        85.13 o
   3 -11   9         43.34         32.77        95.66 o
   4 -11   9        332.17        396.90       118.79 o
  -1 -10   9          0.16         40.10        75.39 o
   0 -10   9          1.96         76.42        68.93 o
   1 -10   9         10.39         42.87        66.92 o
   2 -10   9          1.29        -40.73        76.10 o
   3 -10   9        127.93        164.29        71.85 o
   4 -10   9         30.71        -49.31       112.88 o
   5 -10   9        514.39        454.87       104.22 o
   6 -10   9         10.86         40.25        63.18 o
   7 -10   9        126.07        228.43        76.62 o
  -3  -9   9         25.50         66.07        74.35 o
  -2  -9   9         58.14         49.47        65.36 o
  -1  -9   9         40.30        -61.44       153.13 o
   0  -9   9         17.82         24.06        76.09 o
   1  -9   9         15.56         82.30       108.75 o
   2  -9   9         18.52        -65.95        65.95 o
   3  -9   9         17.74        -26.94       137.53 o
   4  -9   9         25.06        -23.55        56.04 o
   5  -9   9          0.23         -4.89        73.03 o
   6  -9   9          3.95         -3.28        65.10 o
   7  -9   9         79.41        108.39        73.24 o
   8  -9   9          1.49         -7.58        60.27 o
   9  -9   9        140.32         81.70        67.35 o
  -4  -8   9        141.09        218.46       100.05 o
  -3  -8   9        238.36        281.79        88.62 o
  -2  -8   9          1.26        -62.45        64.98 o
  -1  -8   9        467.19        657.60       122.48 o
   0  -8   9          0.51         57.34        57.53 o
   1  -8   9        474.77        541.82       105.45 o
   2  -8   9          5.54        103.07        58.08 o
   3  -8   9        154.90        208.99        72.79 o
   4  -8   9        115.34        170.82        52.86 o
   5  -8   9        113.58         20.21        45.02 o
   6  -8   9         49.79        159.15        54.83 o
   7  -8   9        200.70        226.05        74.29 o
   8  -8   9        103.56        116.27        62.84 o
   9  -8   9         10.00         73.48        66.36 o
  10  -8   9         15.26       -102.94       102.94 o
  -5  -7   9        210.92        259.89        86.09 o
  -4  -7   9        469.96        547.78       122.82 o
  -3  -7   9        256.60        365.57       102.35 o
  -2  -7   9       1239.58       1403.63       125.81 o
  -1  -7   9          1.85        -60.35       135.32 o
   0  -7   9        847.81        815.28        89.47 o
   1  -7   9        241.62        325.83        66.12 o
   2  -7   9       1093.34       1029.45       170.06 o
   3  -7   9        107.30        172.24        46.68 o
   4  -7   9        360.63        422.72        58.75 o
   5  -7   9          0.40         14.37        42.19 o
   6  -7   9        576.49        543.85        50.53 o
   7  -7   9          1.33         12.19        39.29 o
   8  -7   9         83.40         44.19        46.71 o
   9  -7   9         21.80          2.66        53.31 o
  10  -7   9          3.55         75.48        93.30 o
  11  -7   9         57.23        -89.75       120.26 o
  -6  -6   9        901.62        975.14       125.62 o
  -5  -6   9        667.21        522.08        87.58 o
  -4  -6   9       1108.87       1058.18       119.84 o
  -3  -6   9       1370.77       1426.80       206.32 o
  -2  -6   9        579.73        621.16        81.34 o
  -1  -6   9       3207.90       3220.76       144.19 o
   0  -6   9          0.35        -33.20        58.70 o
   1  -6   9       1707.88       1658.58       197.27 o
   2  -6   9         90.33         62.98       100.83 o
   3  -6   9       1764.98       1778.11        81.09 o
   4  -6   9        104.98        176.81        80.25 o
   5  -6   9        371.22        428.61        47.06 o
   6  -6   9          4.02         34.41        39.63 o
   7  -6   9        491.06        496.91        47.45 o
   8  -6   9         82.46         68.91        43.79 o
   9  -6   9          0.13         13.84        62.29 o
  10  -6   9         18.86        -59.15       101.17 o
  11  -6   9          5.13         -9.15       101.27 o
  12  -6   9          0.56         -9.84        91.92 o
  -6  -5   9        463.00        395.58        99.52 o
  -5  -5   9       1011.73       1231.55       200.96 o
  -4  -5   9       2123.18       2188.42       143.74 o
  -3  -5   9       1295.36       1032.53       165.38 o
  -2  -5   9       2308.25       2480.59       288.16 o
  -1  -5   9        579.83        680.64        80.30 o
   0  -5   9       3288.00       3196.36       132.02 o
   1  -5   9          4.59          0.94        44.57 o
   2  -5   9       3100.66       2966.76       219.44 o
   3  -5   9          3.51        -21.04        34.29 o
   4  -5   9        738.83        692.59       108.90 o
   5  -5   9        294.33        415.02        50.98 o
   6  -5   9        290.73        413.05        48.53 o
   7  -5   9         86.72        153.65        41.16 o
   8  -5   9         17.73         -0.78        60.38 o
   9  -5   9        527.09        533.76        55.19 o
  10  -5   9          5.80        -63.28        63.28 o
  11  -5   9        311.39        415.76        78.81 o
  13  -5   9         44.41         65.54        98.41 o
  -7  -4   9         90.69        104.21        78.92 o
  -6  -4   9        772.34        564.00        92.20 o
  -5  -4   9        304.06        378.60       145.06 o
  -4  -4   9       1299.26       1262.39       109.60 o
  -3  -4   9        767.96        898.78       102.05 o
  -2  -4   9       1179.00       1166.15        97.62 o
  -1  -4   9       2374.13       2366.74       109.63 o
   0  -4   9        278.07        274.43        61.13 o
   1  -4   9       3336.25       3315.76       199.49 o
   2  -4   9         58.42        137.98        95.15 o
   3  -4   9       1899.87       1931.08        90.28 o
   4  -4   9        775.23        748.01        62.53 o
   5  -4   9       1415.19       1583.39        62.79 o
   6  -4   9       2448.29       2454.27       101.29 o
   7  -4   9       1275.53       1258.21       112.92 o
   8  -4   9       1498.25       1462.46        71.41 o
   9  -4   9          0.77         14.37        39.43 o
  10  -4   9       1455.90       1452.89       112.98 o
  11  -4   9         13.43        -17.37        58.32 o
  12  -4   9        666.82        582.33       115.14 o
  13  -4   9         19.52        128.04        96.74 o
  -7  -3   9        334.89        472.06        87.90 o
  -6  -3   9         37.98         51.17        74.57 o
  -5  -3   9       1077.85       1290.10       140.58 o
  -4  -3   9        439.13        480.66       120.26 o
  -3  -3   9        808.72        789.09        95.28 o
  -2  -3   9        571.95        675.30        85.28 o
  -1  -3   9          9.98         -8.84        78.63 o
   0  -3   9       1235.27       1344.20       142.55 o
   1  -3   9          8.56        -58.85        65.30 o
   2  -3   9       5271.55       5409.75       224.09 o
   3  -3   9          1.82         24.28        29.01 o
   4  -3   9       1281.62       1244.36        52.32 o
   5  -3   9       3097.21       3196.92        83.69 o
   6  -3   9       4410.74       4695.59       104.51 o
   7  -3   9       3166.81       3135.06        82.73 o
   8  -3   9       1368.45       1358.90        60.45 o
   9  -3   9       2396.70       2191.45       124.12 o
  10  -3   9        198.29        242.35       150.77 o
  11  -3   9       1475.53       1430.29        97.43 o
  12  -3   9          0.54         75.61        65.84 o
  13  -3   9        628.64        671.98        92.48 o
  -8  -2   9         64.86         34.98        82.67 o
  -7  -2   9          2.78        -84.99        84.99 o
  -6  -2   9        417.92        495.27       102.23 o
  -5  -2   9        365.13        607.87        80.15 o
  -4  -2   9         14.90        -65.82        87.05 o
  -3  -2   9        232.78        377.47        80.65 o
  -2  -2   9         24.35         24.27        58.09 o
  -1  -2   9       1139.39       1216.25        75.95 o
   0  -2   9        162.14        154.42        50.16 o
   1  -2   9       4805.21       4686.60       206.77 o
   2  -2   9         12.22         -5.99        58.67 o
   3  -2   9       8235.79       8673.34       144.84 o
   4  -2   9         56.48        152.70        36.84 o
   5  -2   9       7448.64       7531.37       137.07 o
   6  -2   9       2241.27       2288.71       121.67 o
   7  -2   9       7563.25       7864.59       311.38 o
   8  -2   9       3503.04       3567.65       145.95 o
   9  -2   9       1027.64        897.93        81.92 o
  10  -2   9       3109.20       3051.15       130.57 o
  11  -2   9         37.40          7.34        61.50 o
  12  -2   9       1787.36       1728.38       120.76 o
  13  -2   9         17.08        140.23        77.35 o
  14  -2   9         42.49         76.28        80.36 o
  -8  -1   9        137.28        109.48        82.27 o
  -7  -1   9         10.81        176.54        92.95 o
  -6  -1   9         23.00        -73.76       124.59 o
  -5  -1   9         67.73        101.70        62.28 o
  -4  -1   9        532.43        540.32        82.57 o
  -3  -1   9          6.42        -57.64        57.64 o
  -2  -1   9       1217.77       1411.11        87.85 o
  -1  -1   9        435.04        420.10        55.95 o
   0  -1   9       3763.78       3883.24       120.20 o
   1  -1   9        484.39        536.10        77.86 o
   2  -1   9      10847.48      11109.62       170.48 o
   3  -1   9          1.01         17.86        26.14 o
   4  -1   9       5052.27       5068.85        97.19 o
   5  -1   9       3030.93       3044.20        72.91 o
   6  -1   9      10384.21      10880.39       172.32 o
   7  -1   9       3130.30       3157.71       117.77 o
   8  -1   9       3418.18       3596.82       134.69 o
   9  -1   9       1793.75       1880.90        90.46 o
  10  -1   9        187.05        263.01        72.33 o
  11  -1   9       2136.59       2003.66       117.57 o
  12  -1   9        444.00        521.72        81.42 o
  13  -1   9       1240.43       1184.54       223.10 o
  14  -1   9         73.08        198.70        87.84 o
  -8   0   9         71.08         84.20        85.79 o
  -7   0   9         24.12         18.71        64.64 o
  -6   0   9          1.90       -106.98       106.98 o
  -5   0   9          7.63        -65.29        65.29 o
  -4   0   9        101.04        132.26        64.24 o
  -3   0   9        946.15        986.33       132.91 o
  -2   0   9         28.96         37.51       139.99 o
  -1   0   9       2042.17       2254.41       132.07 o
   0   0   9        118.91        107.32        54.01 o
   1   0   9       2234.80       2123.94       100.63 o
   2   0   9          0.06         -0.61        22.74 o
   3   0   9       3713.85       3956.73       153.33 o
   4   0   9          1.85        -26.86        26.86 o
   5   0   9       3298.53       3216.45        68.85 o
   6   0   9        514.23        419.56        31.80 o
   7   0   9       4415.59       3931.68       256.63 o
   8   0   9        799.82        784.23        75.24 o
   9   0   9       2129.46       2141.98        90.52 o
  10   0   9       1040.42       1028.98        84.56 o
  11   0   9        656.81        683.98        79.49 o
  12   0   9       4480.59       4632.40       169.80 o
  13   0   9        170.72        173.60        66.12 o
  14   0   9       2067.73       2064.67       131.12 o
  -8   1   9        175.31        239.00        89.82 o
  -7   1   9         93.31        200.39       106.34 o
  -6   1   9         11.03         35.25        67.12 o
  -5   1   9         12.73          4.46        56.61 o
  -4   1   9         21.30        112.19        61.46 o
  -3   1   9          1.26        -26.42        47.72 o
  -2   1   9         26.01         50.09        49.35 o
  -1   1   9        586.37        726.70        64.42 o
   0   1   9        445.29        407.18        97.55 o
   1   1   9        188.85        262.77        35.88 o
   2   1   9       1771.80       1724.83        56.71 o
   3   1   9        270.23        406.37        73.39 o
   4   1   9        761.76        775.71        37.95 o
   5   1   9         44.01         51.53        23.66 o
   6   1   9        924.94        830.92        46.56 o
   7   1   9        699.43        767.40       100.97 o
   8   1   9       1264.13       1367.21        81.31 o
   9   1   9        243.59        525.03        93.79 o
  10   1   9       1199.90       1299.54       102.08 o
  11   1   9       4501.05       4770.81       414.77 o
  12   1   9        325.93        660.82        94.07 o
  13   1   9       2364.70       2616.45       161.31 o
  14   1   9          5.49         17.94        62.29 o
  -8   2   9        279.43        275.02        84.27 o
  -7   2   9          7.54         44.43        82.77 o
  -6   2   9        920.39        930.86       119.72 o
  -5   2   9         97.57        175.57        59.21 o
  -4   2   9        192.22        485.64        98.36 o
  -3   2   9         77.26         97.59        55.27 o
  -2   2   9         23.46         43.08        29.95 o
  -1   2   9        113.41        137.27        38.04 o
   0   2   9        463.40        425.40        35.69 o
   1   2   9         47.30         29.41        27.38 o
   2   2   9         59.80         65.49        62.50 o
   3   2   9        725.20        681.69        54.82 o
   4   2   9          1.04        -23.65        44.54 o
   5   2   9        703.19        685.90        51.27 o
   6   2   9        113.98        161.44        56.29 o
   7   2   9       1913.96       1819.12       105.25 o
   8   2   9       4100.55       4401.98       220.79 o
   9   2   9        107.59        148.06        78.14 o
  10   2   9        453.00        519.51        73.89 o
  11   2   9        570.51        580.31        73.28 o
  12   2   9       3324.69       3525.98       161.70 o
  13   2   9        150.15        220.32        71.01 o
  14   2   9       1069.81        923.78       118.49 o
  15   2   9          3.88        -94.26        94.26 o
  -8   3   9         28.88         -5.47        90.64 o
  -7   3   9       1288.83       1271.27       105.47 o
  -6   3   9        512.16        640.91        89.07 o
  -5   3   9        999.69       1143.76       102.10 o
  -4   3   9        918.81        907.82       197.22 o
  -3   3   9         85.87         65.25        33.53 o
  -2   3   9        787.01        793.81        63.86 o
  -1   3   9         28.99         56.30        59.85 o
   0   3   9        160.96        209.52        52.63 o
   1   3   9          0.51         24.83        29.72 o
   2   3   9        240.79        256.50        34.12 o
   3   3   9        614.22        544.57        77.83 o
   4   3   9        786.64        740.54        36.54 o
   5   3   9          5.59        -13.33        17.62 o
   6   3   9        359.57        504.21        87.44 o
   7   3   9        774.30        773.54       106.04 o
   8   3   9       2013.42       2031.97        98.87 o
   9   3   9        818.89        956.64        71.54 o
  10   3   9        391.32        419.50        83.31 o
  11   3   9       1132.37       1180.91       101.76 o
  12   3   9        294.92        316.44        69.12 o
  13   3   9       2338.32       2391.87       155.68 o
  14   3   9         73.65         13.36        70.56 o
  15   3   9        702.18        785.91       102.06 o
  -8   4   9       1323.19       1255.42       222.12 o
  -7   4   9         18.00         74.57        68.95 o
  -6   4   9       1253.50       1218.85       113.40 o
  -5   4   9         14.15         84.14        71.94 o
  -4   4   9       2165.52       2093.88       134.80 o
  -3   4   9       1521.77       1438.19        61.58 o
  -2   4   9       2530.24       2440.28       119.85 o
  -1   4   9       2517.90       2374.55       142.13 o
   0   4   9        163.10        222.42        54.95 o
   1   4   9        666.08        782.52        43.80 o
   2   4   9          0.49         -0.43        26.92 o
   3   4   9        423.95        446.79        87.68 o
   4   4   9        389.88        350.67        26.65 o
   5   4   9        126.93        150.44        29.24 o
   6   4   9         38.43         41.67        41.16 o
   7   4   9        132.10        116.00        45.91 o
   8   4   9        563.18        704.18        68.30 o
   9   4   9         95.19         51.21        49.99 o
  10   4   9         81.20         53.30        53.39 o
  11   4   9         37.45          4.97        55.05 o
  12   4   9        899.01       1146.01        93.62 o
  13   4   9          0.23        -45.58        77.13 o
  14   4   9        738.32        771.34       102.42 o
  15   4   9          0.29         38.18        80.56 o
  -8   5   9        126.12        257.45       141.62 o
  -7   5   9       1492.65       1522.87       115.08 o
  -6   5   9         13.20         -3.70        57.12 o
  -5   5   9       1520.48       1665.13       142.65 o
  -4   5   9        138.89        192.21        55.74 o
  -3   5   9       1865.04       2009.70       127.07 o
  -2   5   9       1358.95       1377.20        90.68 o
  -1   5   9       2651.60       2453.71       129.17 o
   0   5   9        931.68        783.82       110.92 o
   1   5   9        243.84        364.96        48.42 o
   2   5   9       3265.11       3200.11        75.87 o
   3   5   9         45.99         17.76        50.67 o
   4   5   9       1629.69       1477.46        49.37 o
   5   5   9        366.24        365.36        41.72 o
   6   5   9        293.20        410.32        59.75 o
   7   5   9         69.77        167.60        46.17 o
   8   5   9         16.91        132.56        57.61 o
   9   5   9        250.67        431.39       139.94 o
  10   5   9          3.72        124.31        57.10 o
  11   5   9         23.86         25.15        56.71 o
  12   5   9          1.02         69.26        75.83 o
  13   5   9        374.43        389.59        97.66 o
  14   5   9         12.25        -54.25        78.19 o
  -8   6   9       1172.20       1069.07       149.79 o
  -7   6   9         29.10        -58.56        95.17 o
  -6   6   9       1371.30       1264.48        89.73 o
  -5   6   9         12.72        -27.85        43.35 o
  -4   6   9       2004.33       1969.38        81.43 o
  -3   6   9        330.73        366.35        47.85 o
  -2   6   9       3447.41       3516.29        99.63 o
  -1   6   9        366.09        376.74        39.20 o
   0   6   9       1663.06       1673.22        61.34 o
   1   6   9       2939.93       2863.03        81.01 o
   2   6   9        988.09        980.89        68.68 o
   3   6   9       4547.81       4412.22       149.49 o
   4   6   9        473.58        459.06        54.97 o
   5   6   9       3345.07       3149.39       146.15 o
   6   6   9         20.37        -35.26        53.29 o
   7   6   9        334.37        407.45        56.19 o
   8   6   9        469.78        561.84        75.94 o
   9   6   9          2.85        -13.80        52.01 o
  10   6   9         67.01         23.83        69.19 o
  11   6   9        136.42        125.76        83.55 o
  12   6   9         98.54         87.56        67.19 o
  13   6   9        145.74        184.70        89.75 o
  14   6   9        357.50        270.41        88.39 o
  -8   7   9         98.98        253.61       119.87 o
  -7   7   9        969.98        772.25       136.99 o
  -6   7   9          3.02        -49.44       139.30 o
  -5   7   9       2225.66       2012.66        92.39 o
  -4   7   9        233.50        265.38        46.41 o
  -3   7   9       5442.83       5610.63       151.65 o
  -2   7   9       1336.66       1371.47        64.60 o
  -1   7   9       5072.44       5179.39       221.77 o
   0   7   9       1305.32       1258.78       135.41 o
   1   7   9       3222.18       2931.66        94.95 o
   2   7   9       8035.47       8354.09       149.76 o
   3   7   9        148.50        263.43        82.46 o
   4   7   9       3701.88       3600.61        85.60 o
   5   7   9        236.73        259.45        77.53 o
   6   7   9        577.88        620.18        66.68 o
   7   7   9        901.44        846.68       142.50 o
   8   7   9        890.40        772.20        77.23 o
   9   7   9        197.66        251.81        73.71 o
  10   7   9         32.70         26.63        66.12 o
  11   7   9         71.16         87.10       116.92 o
  12   7   9         39.28         91.62        61.44 o
  13   7   9         10.90         28.93        62.44 o
  14   7   9         25.58         -5.97        77.53 o
  -7   8   9         93.11        129.81       101.56 o
  -6   8   9       2058.02       1969.38       167.89 o
  -5   8   9          5.01        109.52        85.08 o
  -4   8   9       3538.80       3513.29       237.83 o
  -3   8   9        437.07        424.31        46.75 o
  -2   8   9       5176.16       5168.02       217.44 o
  -1   8   9       1163.11       1103.25        93.40 o
   0   8   9       2215.38       2268.06        79.15 o
   1   8   9       3174.98       3254.43       115.08 o
   2   8   9       1482.30       1493.27        64.35 o
   3   8   9       5380.23       5147.25       110.31 o
   4   8   9        104.01         89.04        67.26 o
   5   8   9       2744.84       2563.15       199.36 o
   6   8   9         12.59        -17.77        48.36 o
   7   8   9       2055.79       2125.03       101.79 o
   8   8   9        293.45        363.92        63.24 o
   9   8   9       1631.74       1580.19        93.38 o
  10   8   9        396.41        513.89        75.80 o
  11   8   9        209.77        192.02        96.99 o
  12   8   9        320.30        381.23        91.49 o
  13   8   9          9.07         63.08        68.35 o
  14   8   9        297.70        151.18        82.91 o
  -7   9   9        561.16        579.11       102.03 o
  -6   9   9        120.77         53.14        65.31 o
  -5   9   9       2893.59       3006.22       156.07 o
  -4   9   9          8.71        144.04       147.87 o
  -3   9   9       3985.65       4123.58       209.33 o
  -2   9   9       1000.54        907.96       107.00 o
  -1   9   9       1141.07       1088.88        56.61 o
   0   9   9       1384.12       1407.27        77.44 o
   1   9   9       1817.83       1709.28        85.14 o
   2   9   9       4114.10       4004.57        94.93 o
   3   9   9        103.55         58.66        38.34 o
   4   9   9       2053.07       2029.82        89.48 o
   5   9   9        290.68        394.98        42.16 o
   6   9   9       1444.17       1333.68       132.91 o
   7   9   9        451.12        480.51        63.86 o
   8   9   9       4325.35       4459.59       158.29 o
   9   9   9        270.20        342.12        81.34 o
  10   9   9        961.75       1033.74       105.03 o
  11   9   9        851.84        685.31       113.23 o
  12   9   9        323.71        398.75       168.48 o
  13   9   9        607.51        667.87       149.69 o
  -6  10   9        676.90        476.58        89.02 o
  -5  10   9         40.23         44.52        98.12 o
  -4  10   9       1279.46       1369.48       113.73 o
  -3  10   9        352.85        469.59        77.84 o
  -2  10   9       1944.70       2138.58       236.29 o
  -1  10   9       1163.45       1072.02        96.97 o
   0  10   9        427.03        432.14        45.72 o
   1  10   9        914.13       1067.87       114.29 o
   2  10   9       1433.59       1391.42       167.60 o
   3  10   9       5075.17       5145.95       120.15 o
   4  10   9        259.84        261.32        45.43 o
   5  10   9       2186.16       2049.81       149.07 o
   6  10   9        199.09        259.46        82.54 o
   7  10   9       4324.27       4542.39       175.78 o
   8  10   9        222.31        381.12        72.90 o
   9  10   9       2686.69       2696.52       128.83 o
  10  10   9        610.27        787.11        87.10 o
  11  10   9       1291.43       1407.65       119.03 o
  12  10   9        505.06        648.54        99.40 o
  13  10   9        135.29        330.35        83.25 o
  -6  11   9          7.48        -83.49        83.49 o
  -5  11   9        231.85        257.39        94.42 o
  -4  11   9          2.38        -11.26       172.62 o
  -3  11   9        645.41        575.08        83.83 o
  -2  11   9        513.40        603.92        95.03 o
  -1  11   9       1945.36       1884.16       156.82 o
   0  11   9       1047.45       1022.58        84.96 o
   1  11   9       1976.27       1733.88        76.25 o
   2  11   9       2491.01       2322.22        80.59 o
   3  11   9        705.81        639.71        94.67 o
   4  11   9       6134.68       5839.22       158.50 o
   5  11   9         55.91        154.38        64.54 o
   6  11   9       5009.98       4874.79       326.01 o
   7  11   9          0.17        -58.31        58.31 o
   8  11   9       4948.30       5356.51       185.91 o
   9  11   9        327.36        474.54        87.97 o
  10  11   9       1416.21       1617.09       119.63 o
  11  11   9        400.30        528.00        91.55 o
  12  11   9        706.03        682.56        98.73 o
  -5  12   9          5.37        -58.24       130.40 o
  -4  12   9         20.55         -6.27        64.41 o
  -3  12   9        203.21        193.44        72.93 o
  -2  12   9        466.15        478.71       101.12 o
  -1  12   9        465.98        542.41        96.54 o
   0  12   9        620.50        520.02        83.01 o
   1  12   9        769.11        914.91        97.01 o
   2  12   9        803.77        813.69        93.39 o
   3  12   9       3385.58       3110.34       100.45 o
   4  12   9       1445.41       1290.53        69.82 o
   5  12   9       3069.10       3089.38       116.07 o
   6  12   9         82.75         84.13        56.02 o
   7  12   9       3968.71       3597.92       449.41 o
   8  12   9         85.67         98.36       102.65 o
   9  12   9       1556.60       1979.80       127.50 o
  10  12   9        150.65         43.01       165.93 o
  11  12   9       1283.42       1458.28       379.48 o
  -4  13   9         22.81         45.46        71.28 o
  -3  13   9          1.64         13.02        72.54 o
  -2  13   9        178.59        255.39        94.21 o
  -1  13   9        347.03        429.64        77.12 o
   0  13   9         12.61         52.56        67.52 o
   1  13   9        503.96        476.19        85.14 o
   2  13   9        649.67        570.19       113.82 o
   3  13   9        354.10        306.88        66.96 o
   4  13   9       1470.45       1367.01       129.59 o
   5  13   9        199.49        357.21       122.12 o
   6  13   9       1288.00       1394.67       102.43 o
   7  13   9         13.71        -28.69        64.02 o
   8  13   9       1827.48       1440.57       175.28 o
   9  13   9        565.40        626.18        83.19 o
  10  13   9       1250.59       1139.39       174.68 o
  11  13   9        432.27        417.21        87.60 o
  -3  14   9          5.20        -17.05        79.89 o
  -2  14   9         15.51         21.49        71.90 o
  -1  14   9         43.12         89.44       111.06 o
   0  14   9        104.44        167.13       109.34 o
   1  14   9          4.09         51.15       109.39 o
   2  14   9         28.74        135.53       105.20 o
   3  14   9        741.98        712.57        84.87 o
   4  14   9        105.11        290.13       127.40 o
   5  14   9        278.22        366.19        80.87 o
   6  14   9          0.95        -74.40        74.40 o
   7  14   9        867.68        907.86        99.04 o
   8  14   9        265.50        346.15        88.97 o
   9  14   9        658.51        715.44       111.60 o
  -2  15   9          0.08        -96.35       131.87 o
  -1  15   9          8.82        123.81        84.50 o
   0  15   9         75.96        -16.84        74.99 o
   1  15   9        304.18        297.92        78.57 o
   2  15   9         16.76         42.44        79.60 o
   3  15   9         22.02         67.97        64.74 o
   4  15   9        129.25        254.54       178.28 o
   5  15   9         13.45        -75.29        95.66 o
   6  15   9        136.54        160.71        98.32 o
   7  15   9          6.08        103.93       118.39 o
   8  15   9        649.39        704.94       164.25 o
   1  16   9         32.65         70.74        93.45 o
   2  16   9         94.59         99.08        88.23 o
   3  16   9          0.20         25.82       170.40 o
   4  16   9         20.44         86.11        97.23 o
   5  16   9         44.72        -74.60        99.20 o
   6  16   9          4.04        -80.50       127.54 o
   2 -10  10         42.96         -5.08        73.88 o
   3 -10  10          0.21        128.63       120.75 o
   4 -10  10         26.93         -7.18       105.89 o
  -1  -9  10        230.86        318.99        93.24 o
   0  -9  10          4.41        -72.47        72.47 o
   1  -9  10        285.39        123.78       107.91 o
   2  -9  10          2.83        -61.89        77.85 o
   3  -9  10        112.61        101.67        83.60 o
   4  -9  10         18.58        127.67        89.02 o
   5  -9  10          4.12        312.96       119.87 o
   6  -9  10         75.70         98.96       142.50 o
   7  -9  10          3.82        128.36       154.71 o
   8  -9  10         23.63        109.14       105.60 o
  -2  -8  10        477.32        431.44       142.01 o
  -1  -8  10         45.83        -69.15        69.15 o
   0  -8  10        341.57        338.05       101.91 o
   1  -8  10         17.80        -43.19       155.54 o
   2  -8  10       1382.67       1333.60       120.55 o
   3  -8  10        209.45        186.31        71.24 o
   4  -8  10        347.45        286.85        69.11 o
   5  -8  10        371.31        425.76       109.65 o
   6  -8  10        157.38         87.61        47.14 o
   7  -8  10        318.19        443.50       124.89 o
   8  -8  10         40.83        109.56        62.82 o
   9  -8  10         26.47        -53.34       110.13 o
  -4  -7  10        203.43        246.90        85.62 o
  -3  -7  10        185.21        182.33        77.45 o
  -2  -7  10        150.51         98.48        83.41 o
  -1  -7  10       1484.04       1391.12       109.80 o
   0  -7  10         23.98        -21.90        95.36 o
   1  -7  10       1335.97       1535.43       122.11 o
   2  -7  10          0.15        169.97        68.07 o
   3  -7  10       1732.10       1839.68       114.84 o
   4  -7  10        375.36        318.90        48.25 o
   5  -7  10        402.10        557.25        62.45 o
   6  -7  10        768.85        732.97        93.75 o
   7  -7  10        766.71        701.22        69.17 o
   8  -7  10        149.76         58.49        51.13 o
   9  -7  10         68.70         68.55        58.37 o
  10  -7  10        188.04        398.67       134.24 o
  -5  -6  10        576.91        522.18        99.41 o
  -4  -6  10        525.51        667.39       110.97 o
  -3  -6  10        404.85        575.94        86.29 o
  -2  -6  10       1320.88       1261.39       117.03 o
  -1  -6  10        163.73         74.66       114.75 o
   0  -6  10       2467.75       2327.92       122.39 o
   1  -6  10          5.38         19.31        58.16 o
   2  -6  10       2945.05       2856.37       152.84 o
   3  -6  10         65.74         93.66        91.97 o
   4  -6  10       1996.46       1942.95        96.85 o
   5  -6  10        489.88        519.98        53.61 o
   6  -6  10       1652.71       1694.15        79.00 o
   7  -6  10        746.53        591.62        61.95 o
   8  -6  10       1002.21        996.26        69.58 o
   9  -6  10        302.24        261.40        62.93 o
  10  -6  10         18.77        155.69       118.59 o
  -5  -5  10        418.40        557.09       137.09 o
  -4  -5  10        416.60        452.23       111.55 o
  -3  -5  10       1253.01       1447.40       165.53 o
  -2  -5  10        181.65        288.78        87.78 o
  -1  -5  10       3080.96       3160.83       147.22 o
   0  -5  10        290.36        253.41        63.68 o
   1  -5  10       3322.43       3573.10       276.44 o
   2  -5  10         26.53         96.10       133.35 o
   3  -5  10       2990.46       2979.90       278.68 o
   4  -5  10        198.51        239.00        45.91 o
   5  -5  10       2802.29       2783.40       145.69 o
   6  -5  10        354.93        446.67        53.89 o
   7  -5  10       1761.80       1983.40       128.08 o
   8  -5  10       1016.66        927.41        51.88 o
   9  -5  10         83.38        127.48        39.96 o
  10  -5  10        880.31        844.82        87.30 o
  11  -5  10          2.80         59.06        70.58 o
  12  -5  10        577.61        579.86       121.93 o
  -6  -4  10         61.68        -36.17        80.06 o
  -5  -4  10        384.01        534.06        91.33 o
  -4  -4  10        347.62        507.69        83.49 o
  -3  -4  10        277.75        574.80        98.37 o
  -2  -4  10       1640.20       1675.27       115.63 o
  -1  -4  10        203.11        399.03        78.74 o
   0  -4  10       1867.05       1830.39       117.98 o
   1  -4  10        174.51        299.89        82.77 o
   2  -4  10       2930.78       2743.60       120.11 o
   3  -4  10        107.99        158.37        48.28 o
   4  -4  10       2149.92       2239.42        77.37 o
   5  -4  10        988.15        978.20        94.24 o
   6  -4  10       1849.19       1845.18        79.52 o
   7  -4  10       1027.05       1005.79        91.42 o
   8  -4  10        701.21        656.67        55.89 o
   9  -4  10       1155.83       1391.22       113.37 o
  10  -4  10         40.41         61.74        63.64 o
  11  -4  10       1858.34       1867.59       116.96 o
  12  -4  10          0.32         74.14        66.29 o
  13  -4  10        811.06        649.93       129.22 o
  -6  -3  10        272.23        403.89       106.23 o
  -5  -3  10         91.93        110.59        78.85 o
  -4  -3  10        205.70        385.54       134.78 o
  -3  -3  10        396.16        568.07        82.37 o
  -2  -3  10        311.77        409.68        74.91 o
  -1  -3  10       1080.76       1220.22        91.30 o
   0  -3  10         44.28         75.91        56.65 o
   1  -3  10       1392.10       1447.72        94.67 o
   2  -3  10        188.75        153.70        46.14 o
   3  -3  10        410.35        541.63        52.63 o
   4  -3  10        712.41        692.68        61.30 o
   5  -3  10       1032.76       1157.62        59.85 o
   6  -3  10        110.33         92.18        39.30 o
   7  -3  10        995.74       1116.68        75.04 o
   8  -3  10       1749.79       1694.77       115.75 o
   9  -3  10       1257.48       1139.57        85.58 o
  10  -3  10       1972.29       1945.12       109.66 o
  11  -3  10        221.32        425.80       122.23 o
  12  -3  10       2286.72       2218.49       136.60 o
  13  -3  10         22.18        -61.73        63.00 o
  -7  -2  10         18.30        -82.84       102.65 o
  -6  -2  10          3.95        137.45        97.19 o
  -5  -2  10         45.05        120.23        71.94 o
  -4  -2  10         35.68         12.15        68.63 o
  -3  -2  10          4.53          5.67        82.67 o
  -2  -2  10         36.56         -5.51        52.02 o
  -1  -2  10         90.17         58.98        52.14 o
   0  -2  10        168.69        325.17        96.64 o
   1  -2  10          4.62         37.98        54.03 o
   2  -2  10       1591.76       1604.33        55.89 o
   3  -2  10          4.49        -36.12        36.12 o
   4  -2  10       2987.31       2853.29       183.23 o
   5  -2  10        100.11        227.21        34.95 o
   6  -2  10       3978.93       4065.90       116.47 o
   7  -2  10       1251.11       1430.44        84.08 o
   8  -2  10       1461.82       1365.37        64.95 o
   9  -2  10       1744.35       1798.40        93.84 o
  10  -2  10        676.94        626.25        73.91 o
  11  -2  10       2361.92       2292.33       123.39 o
  12  -2  10        318.42        416.03        88.11 o
  13  -2  10       1759.42       1668.29       131.91 o
  14  -2  10          1.61        -17.87        76.63 o
  -7  -1  10         55.17        -14.62        79.93 o
  -6  -1  10        148.91        149.87        82.40 o
  -5  -1  10         29.71         20.82        69.44 o
  -4  -1  10          8.59         27.00       203.67 o
  -3  -1  10         40.40         57.29        70.02 o
  -2  -1  10          0.26          7.44        50.30 o
  -1  -1  10          7.72        -48.83        48.83 o
   0  -1  10        110.45        292.97       194.96 o
   1  -1  10       1100.29       1088.36        50.01 o
   2  -1  10        381.60        363.59        47.33 o
   3  -1  10       1885.25       1988.39        75.59 o
   4  -1  10        188.84        169.05        36.43 o
   5  -1  10       5164.33       5274.86       139.66 o
   6  -1  10        841.40        693.87        75.54 o
   7  -1  10       2305.43       2215.26        97.77 o
   8  -1  10       3260.79       3185.73       123.33 o
   9  -1  10       1211.67       1178.60        77.46 o
  10  -1  10       1939.98       1916.63       104.31 o
  11  -1  10        655.02        630.68        81.89 o
  12  -1  10       2636.77       2726.90       266.06 o
  13  -1  10         99.80        -11.19        71.74 o
  14  -1  10       1700.07       1403.57       114.01 o
  -7   0  10        541.06        680.02       172.22 o
  -6   0  10         10.97         52.00       131.38 o
  -5   0  10        163.73        100.33        96.45 o
  -4   0  10        137.90         82.96        63.62 o
  -3   0  10        208.88        193.66        61.04 o
  -2   0  10        134.86        258.34       129.51 o
  -1   0  10          3.50        117.19        54.33 o
   0   0  10        210.16        259.99       105.94 o
   1   0  10          7.10          3.80        30.01 o
   2   0  10       1070.44       1085.46       111.80 o
   3   0  10         87.41        134.44        31.63 o
   4   0  10        412.02        429.92        38.44 o
   5   0  10        104.03        102.95        44.05 o
   6   0  10       2059.43       2039.95       117.92 o
   7   0  10       2298.00       2234.56       110.47 o
   8   0  10       1545.18       1657.20        97.02 o
   9   0  10        997.87       1003.38        78.39 o
  10   0  10        791.38        736.45        69.06 o
  11   0  10       3497.11       3279.15       145.59 o
  12   0  10         19.12         59.89        59.39 o
  13   0  10       1990.38       1837.45       124.90 o
  14   0  10         21.27         18.84        75.77 o
  -7   1  10          6.67       -121.20       130.79 o
  -6   1  10        361.66        604.26        92.45 o
  -5   1  10          0.27         21.33       104.96 o
  -4   1  10        335.55        619.25        83.30 o
  -3   1  10         78.47         35.70        57.33 o
  -2   1  10        616.19        660.87        74.53 o
  -1   1  10        452.53        548.69        60.39 o
   0   1  10         47.50         26.54        27.48 o
   1   1  10         34.82         63.07        35.46 o
   2   1  10          7.82         16.30        36.43 o
   3   1  10         41.10         84.79        30.65 o
   4   1  10         67.73         32.68        30.37 o
   5   1  10        598.82        525.55        39.91 o
   6   1  10        272.14        493.83        63.88 o
   7   1  10       2542.51       2371.61       101.01 o
   8   1  10       4744.84       4959.75       162.63 o
   9   1  10         58.79        129.87        78.44 o
  10   1  10        592.65        664.78        83.14 o
  11   1  10         45.66        -19.33        66.08 o
  12   1  10       1151.67       1250.70       155.00 o
  13   1  10         13.20        -19.74        67.92 o
  14   1  10        777.51       1079.23       132.34 o
  -7   2  10       1019.22       1117.67       120.15 o
  -6   2  10          9.83        -72.90        72.90 o
  -5   2  10        844.58        842.65        88.82 o
  -4   2  10        375.32        580.64        88.72 o
  -3   2  10       1932.32       2053.28       143.59 o
  -2   2  10        438.65        513.85        71.03 o
  -1   2  10        619.50        572.97       109.63 o
   0   2  10        237.68        250.19        35.59 o
   1   2  10          2.20         -4.05        38.71 o
   2   2  10        551.08        561.77        39.90 o
   3   2  10         13.87         53.40        52.48 o
   4   2  10          7.03        -45.82        45.82 o
   5   2  10         50.11         43.15        37.75 o
   6   2  10          1.64         28.84       122.72 o
   7   2  10         13.55         60.31        53.51 o
   8   2  10        439.91        426.39        63.08 o
   9   2  10         22.65        127.44       159.92 o
  10   2  10          6.62         92.33       129.86 o
  11   2  10        532.80        628.29        80.32 o
  12   2  10        561.09        615.96       152.94 o
  13   2  10       1273.36       1296.45       116.05 o
  14   2  10          3.56        -39.27        79.43 o
  -7   3  10          1.29        -79.44        79.44 o
  -6   3  10       1977.13       1970.09       136.38 o
  -5   3  10        156.97        161.07        69.80 o
  -4   3  10       2447.28       2843.18       138.86 o
  -3   3  10        827.54        774.45        71.13 o
  -2   3  10       2408.52       2439.57       115.54 o
  -1   3  10       1121.66        998.58        51.87 o
   0   3  10          7.74         20.91        32.32 o
   1   3  10       1236.02       1268.21        72.04 o
   2   3  10        755.83        822.26        49.22 o
   3   3  10       1079.82       1061.32        48.48 o
   4   3  10        331.22        310.06        31.70 o
   5   3  10       1359.14       1275.86        67.45 o
   6   3  10        260.59        322.71       105.11 o
   7   3  10         10.38        111.85        52.15 o
   8   3  10        809.89        744.93       105.35 o
   9   3  10        389.90        553.79       109.29 o
  10   3  10        150.63        195.67        72.32 o
  11   3  10        585.86        656.44        83.45 o
  12   3  10        225.46        239.63       113.32 o
  13   3  10        162.57        215.31        76.78 o
  14   3  10        476.35        780.70       102.81 o
  -7   4  10       1557.56       1441.79       122.00 o
  -6   4  10          5.46          5.99        65.81 o
  -5   4  10       1990.41       2307.08       122.08 o
  -4   4  10        629.00        681.40        80.36 o
  -3   4  10       2897.09       2668.88       251.29 o
  -2   4  10        467.75        480.80        82.82 o
  -1   4  10       1794.75       1904.38        98.61 o
   0   4  10       1412.78       1352.37        59.97 o
   1   4  10        429.86        463.93        45.20 o
   2   4  10       5763.01       5637.25       137.67 o
   3   4  10        223.27        294.56        37.09 o
   4   4  10       2766.54       2822.38       138.54 o
   5   4  10       1500.13       1256.07        85.97 o
   6   4  10        868.84        965.98       162.48 o
   7   4  10       1598.29       1321.58       120.90 o
   8   4  10        272.38        366.89        53.34 o
   9   4  10        573.29        829.02        72.99 o
  10   4  10          7.58         44.66        53.35 o
  11   4  10         76.04         96.96       209.57 o
  12   4  10         85.01         82.93        69.07 o
  13   4  10         53.95         56.28        64.62 o
  14   4  10          0.32        131.04        80.02 o
  -7   5  10          0.06        -25.06        63.05 o
  -6   5  10       1914.79       2043.73       141.70 o
  -5   5  10         21.97        -44.55        82.86 o
  -4   5  10       1268.63       1172.50        64.63 o
  -3   5  10       1156.44       1141.19        95.71 o
  -2   5  10       1232.42       1216.78        75.32 o
  -1   5  10        880.64        967.17        57.41 o
   0   5  10        361.13        484.88        53.72 o
   1   5  10       4596.72       4762.32       107.69 o
   2   5  10         88.51        135.87        34.47 o
   3   5  10       1439.31       1334.57       116.37 o
   4   5  10          1.07         50.75        26.13 o
   5   5  10       1946.89       1816.90       103.25 o
   6   5  10        468.37        464.18        56.66 o
   7   5  10       2888.88       3043.32       116.72 o
   8   5  10        295.27        406.13        64.29 o
   9   5  10        738.84       1020.76       254.06 o
  10   5  10        432.47        524.86        70.15 o
  11   5  10         71.06        129.74        65.30 o
  12   5  10          0.28        -27.81        67.30 o
  13   5  10          2.00         94.37        65.13 o
  14   5  10         58.88         53.75        77.51 o
  -7   6  10        832.21        704.35       162.97 o
  -6   6  10          7.98        -32.05        61.63 o
  -5   6  10       1309.76       1315.20        99.92 o
  -4   6  10        104.63        120.41        48.12 o
  -3   6  10       2751.37       2613.06       129.18 o
  -2   6  10       1092.02       1180.91        87.69 o
  -1   6  10        431.22        445.15        52.46 o
   0   6  10        946.04        818.89        57.09 o
   1   6  10       1432.29       1334.63        88.09 o
   2   6  10       7492.49       7486.16       139.41 o
   3   6  10        572.03        590.15        79.99 o
   4   6  10       3218.11       3102.00        75.84 o
   5   6  10        124.79         89.91        47.89 o
   6   6  10       3884.54       4039.17       145.21 o
   7   6  10         69.03         37.08        75.83 o
   8   6  10       3584.12       3361.84       147.55 o
   9   6  10          8.92        -54.29        54.29 o
  10   6  10        255.78        319.98        66.71 o
  11   6  10        114.39        357.49       179.46 o
  12   6  10        100.10        114.92        96.64 o
  13   6  10         16.58         48.75       135.07 o
  14   6  10         17.78        -72.20        72.20 o
  -7   7  10         60.31        132.96       137.68 o
  -6   7  10       1060.23       1164.93       175.18 o
  -5   7  10          6.57         56.42        50.07 o
  -4   7  10       1278.43       1194.61        72.18 o
  -3   7  10       1182.40       1137.53        71.78 o
  -2   7  10       5545.14       5699.08       136.84 o
  -1   7  10       1876.11       2128.25        82.22 o
   0   7  10       4294.61       4322.27       112.19 o
   1   7  10       3461.07       3468.02       116.40 o
   2   7  10       2993.42       2835.26        97.78 o
   3   7  10      10993.47      10732.56       281.96 o
   4   7  10       1097.73       1061.59       117.88 o
   5   7  10       2882.65       2749.21       183.64 o
   6   7  10         48.46        143.46        53.62 o
   7   7  10       3460.65       3371.87       285.20 o
   8   7  10         82.10         75.78        54.29 o
   9   7  10        850.06        936.69       100.78 o
  10   7  10        185.57        317.14        68.82 o
  11   7  10        895.47        832.62        96.54 o
  12   7  10        292.93        259.21        78.36 o
  13   7  10        119.43        122.78        74.71 o
  14   7  10        116.46         54.70        74.91 o
  -7   8  10        353.39        238.95       135.71 o
  -6   8  10         31.86         70.37       115.05 o
  -5   8  10       1111.58       1166.43       133.01 o
  -4   8  10          1.64        -15.70        63.27 o
  -3   8  10       3713.29       3606.09       247.46 o
  -2   8  10       1020.40       1000.26        64.69 o
  -1   8  10       4676.89       4585.58       120.94 o
   0   8  10       1243.09       1305.72        98.76 o
   1   8  10       5656.54       5457.23       124.56 o
   2   8  10       5641.72       5456.06       123.31 o
   3   8  10       1388.85       1408.73        86.33 o
   4   8  10       6076.05       6057.80       127.61 o
   5   8  10        371.94        418.56       104.11 o
   6   8  10       3460.53       3520.02       217.99 o
   7   8  10         44.48         88.26        57.85 o
   8   8  10       3902.19       3723.65       159.72 o
   9   8  10         83.29         58.94        61.67 o
  10   8  10        584.37        704.39       119.87 o
  11   8  10        790.05        793.74        89.57 o
  12   8  10        496.84        612.47        86.51 o
  13   8  10        666.26        714.29        93.69 o
  14   8  10        103.99        148.38        87.50 o
  -6   9  10        343.19        292.78       114.26 o
  -5   9  10         26.46        188.21        75.58 o
  -4   9  10       1328.35       1402.61       157.02 o
  -3   9  10        218.11        197.90        71.62 o
  -2   9  10       3920.13       3661.49       116.60 o
  -1   9  10        468.16        545.97        70.59 o
   0   9  10       1708.76       1851.16        75.36 o
   1   9  10        592.77        489.44        48.10 o
   2   9  10        643.14        555.51        50.88 o
   3   9  10       7504.94       7432.54       255.46 o
   4   9  10        931.62        760.17        54.09 o
   5   9  10       1282.99       1210.82        98.00 o
   6   9  10        322.03        368.14        64.03 o
   7   9  10       3974.24       3893.28       338.05 o
   8   9  10       1324.70       1515.83       105.23 o
   9   9  10       1290.42       1282.60       110.04 o
  10   9  10        982.65       1247.53       117.85 o
  11   9  10        638.21        696.80        85.93 o
  12   9  10        740.78        859.28       129.51 o
  13   9  10        361.29        293.00        87.58 o
  -6  10  10          0.06         -4.28       108.35 o
  -5  10  10         28.22        -66.38        80.45 o
  -4  10  10         28.59        120.63       120.16 o
  -3  10  10        496.35        460.83        92.92 o
  -2  10  10         50.39         18.62       136.70 o
  -1  10  10        798.21        736.07        82.12 o
   0  10  10        118.36        168.42        42.31 o
   1  10  10        236.69        309.72        60.38 o
   2  10  10       1791.91       1713.94        78.46 o
   3  10  10        124.91        242.16        46.57 o
   4  10  10       3772.70       3563.88       148.64 o
   5  10  10        148.34        341.57        80.65 o
   6  10  10       1728.17       1596.64       109.20 o
   7  10  10        199.29        127.38        54.78 o
   8  10  10       3428.72       3383.49       159.69 o
   9  10  10        904.26       1010.14       174.14 o
  10  10  10       2332.33       2536.70       271.33 o
  11  10  10       1268.49       1334.26       124.98 o
  12  10  10        891.83       1068.48       123.49 o
  13  10  10       1190.89       1480.79       142.47 o
  -5  11  10          8.57        -31.00        72.94 o
  -4  11  10         18.97         -4.91        65.40 o
  -3  11  10         25.64        103.63        64.40 o
  -2  11  10         21.40         22.29        70.30 o
  -1  11  10         15.37          2.33        66.54 o
   0  11  10         68.73         96.77       100.09 o
   1  11  10         85.54        110.69        46.10 o
   2  11  10         43.45         62.28        63.26 o
   3  11  10       2406.37       2300.87        95.19 o
   4  11  10        588.91        620.92       154.51 o
   5  11  10       1053.45        943.97        57.86 o
   6  11  10          1.11         24.26        62.76 o
   7  11  10       5799.32       5664.52       207.92 o
   8  11  10        708.43        733.25        98.10 o
   9  11  10       3736.04       3812.97       185.51 o
  10  11  10        295.04        295.78        86.53 o
  11  11  10       1670.17       1830.04       233.34 o
  12  11  10        988.77        901.15       240.23 o
  -4  12  10          1.77         -9.51        96.99 o
  -3  12  10        196.38        228.62        81.86 o
  -2  12  10        113.97        151.13        75.49 o
  -1  12  10         75.92         66.96       129.96 o
   0  12  10         55.36        150.93        68.68 o
   1  12  10         66.94        124.88        74.80 o
   2  12  10        660.27        675.08       104.96 o
   3  12  10         24.25          9.16        41.12 o
   4  12  10        888.88        771.67        63.67 o
   5  12  10        129.43        195.16        61.50 o
   6  12  10        684.98        812.65        94.08 o
   7  12  10        155.22        269.85        79.91 o
   8  12  10       3416.10       3420.87       154.72 o
   9  12  10        126.15        269.98        88.40 o
  10  12  10       2193.34       2282.06       165.03 o
  11  12  10        210.17        133.64        72.88 o
  -3  13  10          0.80         41.30        71.27 o
  -2  13  10        223.56        220.77       124.64 o
  -1  13  10          2.99         39.11        75.68 o
   0  13  10         15.25        -76.23        76.23 o
   1  13  10         16.58        112.01        73.37 o
   2  13  10          3.61         46.09        63.96 o
   3  13  10        313.53        345.33        82.13 o
   4  13  10         45.58        136.14        47.32 o
   5  13  10        153.91        233.86        54.19 o
   6  13  10         22.21         73.54        54.49 o
   7  13  10        592.71        784.67       164.55 o
   8  13  10         94.82        172.80       142.60 o
   9  13  10        933.57        985.96       117.15 o
  10  13  10         90.30        275.13        93.06 o
  -2  14  10         42.64         63.82        82.69 o
  -1  14  10         52.51        -31.99       119.23 o
   0  14  10         62.44         55.00       130.15 o
   1  14  10         76.73         54.97        78.45 o
   2  14  10         49.84         31.26       172.91 o
   3  14  10         13.74         67.93        71.72 o
   4  14  10          7.02         -2.81        56.63 o
   5  14  10         16.89        -50.09        90.54 o
   6  14  10         20.63        -64.78        64.78 o
   7  14  10         39.99        -15.58        81.24 o
   8  14  10         32.75         13.04        75.04 o
   9  14  10         62.01         38.05        82.74 o
  -1  15  10        205.35        240.58        92.60 o
   0  15  10        119.97        132.18        94.18 o
   1  15  10        333.62        273.67        96.37 o
   2  15  10        117.08        208.10        72.79 o
   3  15  10         55.77         26.38        72.08 o
   4  15  10        229.29        251.84       106.29 o
   5  15  10         36.24         11.81        92.61 o
   6  15  10          5.76         50.88       117.21 o
   7  15  10         20.53        306.17       133.55 o
   8  15  10         18.96        185.02       129.91 o
   2  16  10        413.15        337.57       105.40 o
   3  16  10        234.14        547.67       172.42 o
   4  16  10        236.69        219.86       117.51 o
   5  16  10         17.77        -35.63       122.62 o
   2  -9  11        567.86        342.37        81.30 o
   3  -9  11         91.57        -66.38        66.38 o
   4  -9  11        185.00        237.67       118.44 o
   5  -9  11        100.24        354.09       124.79 o
   0  -8  11          6.73        -29.14        89.06 o
   1  -8  11        448.08        397.02       165.98 o
   2  -8  11         67.33        151.38        72.89 o
   3  -8  11        501.00        325.10       103.88 o
   4  -8  11        268.57        261.54        74.84 o
   5  -8  11        388.58        315.10        83.17 o
   6  -8  11        246.51        223.06        72.95 o
   7  -8  11        596.38        518.15       119.38 o
  -2  -7  11        526.81        337.66       145.60 o
  -1  -7  11         16.48         54.15        82.77 o
   0  -7  11        526.15        631.57        89.75 o
   1  -7  11         14.30         -9.83        86.51 o
   2  -7  11       1291.67       1153.65       118.36 o
   3  -7  11         27.07         12.77        67.48 o
   4  -7  11       1128.29       1086.04       109.05 o
   5  -7  11        378.97        467.95       103.38 o
   6  -7  11       1127.61       1133.56        80.47 o
   7  -7  11        751.42        684.41        68.80 o
   8  -7  11        251.98        199.50        65.24 o
   9  -7  11        756.23        631.23       125.97 o
  -3  -6  11        240.85        216.72        92.56 o
  -2  -6  11        306.60        336.12       198.94 o
  -1  -6  11        818.32        827.36       102.36 o
   0  -6  11        270.40        387.29       111.16 o
   1  -6  11       2147.24       2560.11       140.70 o
   2  -6  11         35.01         40.86        81.09 o
   3  -6  11       3223.49       3652.60       187.77 o
   4  -6  11        556.21        543.99        94.18 o
   5  -6  11       1154.68       1046.78        86.16 o
   6  -6  11        932.69        789.57        66.23 o
   7  -6  11       1072.22       1146.11       140.67 o
   8  -6  11        980.34        779.99        72.14 o
   9  -6  11        142.14        129.52        60.91 o
  10  -6  11        680.20        732.40       132.96 o
  11  -6  11        110.34        133.25       122.53 o
  -4  -5  11        129.67        249.60        93.10 o
  -3  -5  11         93.74         44.45       113.23 o
  -2  -5  11        714.70        761.74       101.40 o
  -1  -5  11        327.63        357.40        80.87 o
   0  -5  11        992.46       1120.64       104.78 o
   1  -5  11         16.20         14.65       131.58 o
   2  -5  11       2850.51       3180.46       355.03 o
   3  -5  11         34.31          8.83        61.51 o
   4  -5  11       2797.09       2725.34       250.39 o
   5  -5  11        512.96        517.16        62.91 o
   6  -5  11       1198.77       1179.39        72.83 o
   7  -5  11       1002.29       1050.78       132.12 o
   8  -5  11        817.29        798.37        65.83 o
   9  -5  11        779.80        812.18       135.81 o
  10  -5  11        200.82        235.12       139.40 o
  11  -5  11        930.31       1030.20       145.65 o
  -5  -4  11          7.86        -62.00       131.83 o
  -4  -4  11          9.65         85.10       102.15 o
  -3  -4  11         95.23         86.19        77.79 o
  -2  -4  11         34.26         83.46        93.59 o
  -1  -4  11        580.09        577.49        86.71 o
   0  -4  11        111.14        142.80        65.96 o
   1  -4  11        926.85       1090.53        93.17 o
   2  -4  11         20.86        -62.67        62.67 o
   3  -4  11       1300.04       1119.97        99.74 o
   4  -4  11         77.16        162.47        42.18 o
   5  -4  11       1524.26       1653.50        86.49 o
   6  -4  11        629.55        819.96        59.90 o
   7  -4  11       1480.73       1491.04        92.36 o
   8  -4  11       1287.89       1305.40        76.09 o
   9  -4  11        580.71        626.22        82.08 o
  10  -4  11       1659.49       1538.39       106.58 o
  11  -4  11         25.04         37.02        64.34 o
  12  -4  11       1714.83       1512.52       125.94 o
  -5  -3  11         19.77        -70.45        94.17 o
  -4  -3  11          6.08        172.89       148.61 o
  -3  -3  11          2.34         19.31        77.11 o
  -2  -3  11         38.83        114.22        64.54 o
  -1  -3  11         30.88        134.77        64.89 o
   0  -3  11        339.46        440.41        67.26 o
   1  -3  11         24.03         18.33        47.30 o
   2  -3  11        285.65        560.26        73.98 o
   3  -3  11        175.79        229.32        38.83 o
   4  -3  11        479.26        492.86        46.03 o
   5  -3  11         30.63         65.69        36.55 o
   6  -3  11        434.04        570.68        52.43 o
   7  -3  11       2053.67       1934.26       126.37 o
   8  -3  11        812.61        686.69        66.52 o
   9  -3  11        703.83        593.68        74.95 o
  10  -3  11        441.26        580.22       107.07 o
  11  -3  11       1742.90       1710.79       116.74 o
  12  -3  11         90.58         20.68       114.41 o
  13  -3  11       2076.08       1644.66       143.35 o
  -6  -2  11          1.81         34.67       261.09 o
  -5  -2  11         95.65        -77.53       121.30 o
  -4  -2  11          5.50         83.08       135.32 o
  -3  -2  11          2.97         42.48        66.72 o
  -2  -2  11         83.78        173.89        69.60 o
  -1  -2  11          5.61         21.73        59.44 o
   0  -2  11          4.59         -2.61        52.17 o
   1  -2  11         52.06        129.77        62.74 o
   2  -2  11         46.84         47.06        54.05 o
   3  -2  11        118.10        126.41        67.54 o
   4  -2  11         55.57         72.58        33.35 o
   5  -2  11       1416.16       1340.23        59.64 o
   6  -2  11          6.80          8.72        36.04 o
   7  -2  11       1892.80       1820.61        70.73 o
   8  -2  11        929.62        919.99        73.06 o
   9  -2  11       1124.12       1065.31       107.71 o
  10  -2  11       1217.93       1533.72       242.79 o
  11  -2  11        482.93        562.00        80.58 o
  12  -2  11       2097.33       2223.73       125.62 o
  13  -2  11          0.45        -37.80        67.15 o
  -6  -1  11         52.17        141.48        98.43 o
  -5  -1  11        190.49        195.23        94.33 o
  -4  -1  11        156.18        171.17        95.90 o
  -3  -1  11        529.21        705.06        95.48 o
  -2  -1  11        123.74        131.76        59.59 o
  -1  -1  11         33.40         -7.25        49.12 o
   0  -1  11        172.90        340.95       115.05 o
   1  -1  11         73.88         38.90        47.66 o
   2  -1  11         52.24         19.80        30.66 o
   3  -1  11        670.34        539.45        41.07 o
   4  -1  11        314.74        379.25        42.14 o
   5  -1  11        228.44        223.55        39.51 o
   6  -1  11        883.98        927.64        54.00 o
   7  -1  11        301.73        395.65        55.55 o
   8  -1  11        920.51        823.83       161.69 o
   9  -1  11        292.81        398.69        66.30 o
  10  -1  11        438.42        494.49       188.66 o
  11  -1  11       1779.85       1639.86       220.99 o
  12  -1  11         16.81        -63.53        64.94 o
  13  -1  11       1594.28       1674.15       128.49 o
  -6   0  11        798.47        783.18       174.29 o
  -5   0  11        191.46        213.59        94.66 o
  -4   0  11        815.92       1064.83       117.46 o
  -3   0  11        109.84        254.45        89.36 o
  -2   0  11        687.41        856.18        86.73 o
  -1   0  11        249.62        331.53       183.49 o
   0   0  11          1.12        114.60        49.67 o
   1   0  11        328.24        426.53        56.00 o
   2   0  11          3.76         37.46        42.09 o
   3   0  11          3.76         51.44        32.32 o
   4   0  11        109.17        180.78        51.19 o
   5   0  11         33.72        107.79        41.28 o
   6   0  11         58.55         65.81        51.56 o
   7   0  11         76.29        250.24       130.05 o
   8   0  11       1352.82       1233.87       126.71 o
   9   0  11        159.01        127.88        58.84 o
  10   0  11        154.55        216.51       175.57 o
  11   0  11         43.70         69.60        86.06 o
  12   0  11        490.63        751.96        94.66 o
  13   0  11          4.74         50.45        70.52 o
  14   0  11        788.60        847.89       102.62 o
  -6   1  11         16.90        -17.67        83.36 o
  -5   1  11        526.95        755.25       115.35 o
  -4   1  11        124.26         62.62        68.10 o
  -3   1  11        924.08        748.35        96.80 o
  -2   1  11        683.67        751.14        82.52 o
  -1   1  11        405.21        593.14        77.71 o
   0   1  11        663.28        587.97        68.37 o
   1   1  11         15.54        -19.41        48.10 o
   2   1  11       2478.47       2418.81        72.83 o
   3   1  11        337.57        345.27        39.45 o
   4   1  11        144.62        236.62        40.79 o
   5   1  11          0.10        -12.08        28.92 o
   6   1  11        598.12        583.88        48.50 o
   7   1  11          0.19         37.22        44.56 o
   8   1  11        235.27        368.70        75.63 o
   9   1  11        247.61        208.16        62.88 o
  10   1  11          0.52         17.32       134.83 o
  11   1  11         79.57        153.18       175.37 o
  12   1  11         66.09        151.30        76.37 o
  13   1  11        550.84        794.04        98.05 o
  14   1  11          3.72        -14.72        73.50 o
  -6   2  11       1313.25       1329.98       152.49 o
  -5   2  11         33.60        200.86        84.64 o
  -4   2  11       1662.58       1705.59       115.19 o
  -3   2  11        691.61        681.75       156.77 o
  -2   2  11       2041.10       2281.73       134.16 o
  -1   2  11       2422.98       2548.70       158.20 o
   0   2  11        515.17        513.10        85.36 o
   1   2  11       2987.93       2910.02        85.63 o
   2   2  11        299.17        277.32        38.18 o
   3   2  11       2021.83       2157.92       109.46 o
   4   2  11         21.49         80.80        30.96 o
   5   2  11       1193.31       1283.72        93.92 o
   6   2  11        551.50        592.61        70.87 o
   7   2  11        342.97        488.82        59.49 o
   8   2  11        165.89        247.50        61.16 o
   9   2  11          7.64         -5.56        49.23 o
  10   2  11          0.35        -67.46        67.46 o
  11   2  11        210.45        117.71        66.86 o
  12   2  11        111.22        242.29        80.01 o
  13   2  11         26.51         93.94        72.76 o
  14   2  11        174.11        306.58        74.25 o
  -7   3  11       1119.08       1014.75       125.09 o
  -6   3  11          9.52         60.80       131.53 o
  -5   3  11       1836.32       2034.98       126.80 o
  -4   3  11        454.10        448.50       158.35 o
  -3   3  11       3378.38       3430.49       164.30 o
  -2   3  11       1058.40       1100.56       144.23 o
  -1   3  11       3048.64       3128.56       130.10 o
   0   3  11       2409.45       2450.57       114.46 o
   1   3  11        607.66        634.00        52.57 o
   2   3  11       5899.44       6134.66       123.96 o
   3   3  11         88.74        217.64        55.17 o
   4   3  11       2298.94       2231.35        65.37 o
   5   3  11        225.69        439.28        86.90 o
   6   3  11        119.34        159.40        53.22 o
   7   3  11         55.95         75.77        58.75 o
   8   3  11        122.46        128.45        75.93 o
   9   3  11         18.06        -13.37        56.98 o
  10   3  11         18.93         -7.23        55.17 o
  11   3  11        291.86        237.98        93.39 o
  12   3  11        130.48        363.81       264.00 o
  13   3  11          3.88        -57.78        73.05 o
  14   3  11         48.68         83.63        93.79 o
  -7   4  11         34.41        -66.88        88.30 o
  -6   4  11       1216.13       1214.06       133.80 o
  -5   4  11          0.83        134.99       195.60 o
  -4   4  11       2168.41       2412.85       130.38 o
  -3   4  11       1169.16       1039.22        83.91 o
  -2   4  11       3255.88       3208.84       178.62 o
  -1   4  11        803.40        834.31        53.23 o
   0   4  11       2122.73       2280.74       127.88 o
   1   4  11       2882.24       2874.94        89.34 o
   2   4  11         84.48         89.57        36.64 o
   3   4  11       2033.28       1978.28        67.52 o
   4   4  11         77.24        132.78        47.19 o
   5   4  11       1405.37       1266.69       130.18 o
   6   4  11          8.41         14.97        45.96 o
   7   4  11       1129.48       1067.17        74.57 o
   8   4  11        415.19        391.93        62.81 o
   9   4  11        495.72        453.01        66.38 o
  10   4  11        856.19        897.26       143.24 o
  11   4  11         11.47        -64.70        64.70 o
  12   4  11        327.86        342.78       136.65 o
  13   4  11          4.11         -3.37       132.42 o
  14   4  11         34.60        -36.49        86.50 o
  -6   5  11          0.93        -91.52        98.41 o
  -5   5  11        866.07        896.91       108.68 o
  -4   5  11        214.61        315.22        82.72 o
  -3   5  11       2552.91       2373.35       136.97 o
  -2   5  11       1189.76       1201.08        82.54 o
  -1   5  11         98.97        182.63        43.19 o
   0   5  11        204.38        239.57        43.63 o
   1   5  11       1002.06        966.75        54.87 o
   2   5  11       2411.56       2188.31        75.41 o
   3   5  11        831.00        842.42        51.09 o
   4   5  11       2123.51       1911.82       127.13 o
   5   5  11         34.71         74.32        62.56 o
   6   5  11       2823.89       2846.73       207.16 o
   7   5  11       1109.60       1178.28        83.66 o
   8   5  11       2505.48       2516.43       130.99 o
   9   5  11       1033.34        918.89        91.33 o
  10   5  11        702.31        846.89        89.91 o
  11   5  11       1044.36       1146.88       115.44 o
  12   5  11        272.99        426.64       108.85 o
  13   5  11        216.58        323.19        86.44 o
  14   5  11        144.08         76.03        80.41 o
  -6   6  11        551.63        807.39       171.93 o
  -5   6  11          8.92         75.98        58.60 o
  -4   6  11       1003.26        869.49       172.08 o
  -3   6  11        186.95        125.57        60.89 o
  -2   6  11       2338.65       2458.72        95.76 o
  -1   6  11         62.65         21.82        68.57 o
   0   6  11        615.89        600.12       103.43 o
   1   6  11       1207.66       1295.69        64.36 o
   2   6  11       1196.92       1244.45       104.57 o
   3   6  11       8379.76       8383.55       165.84 o
   4   6  11        545.45        537.74        41.15 o
   5   6  11       4497.73       4339.03       259.42 o
   6   6  11        117.35        110.98        60.92 o
   7   6  11       6719.84       6669.07       189.56 o
   8   6  11       1005.50        968.01       102.35 o
   9   6  11       4236.79       4069.44       247.76 o
  10   6  11        835.47        936.63        99.67 o
  11   6  11       1532.65       1614.05       311.43 o
  12   6  11        732.77        637.81        83.05 o
  13   6  11        149.85        344.69        91.29 o
  14   6  11        256.94        185.54       123.07 o
  -6   7  11         19.50       -128.43       128.43 o
  -5   7  11        217.55        329.88       128.13 o
  -4   7  11         22.47        -56.59        58.85 o
  -3   7  11       1681.10       1805.75        88.99 o
  -2   7  11        419.03        572.67        59.38 o
  -1   7  11       1681.82       1681.65        79.18 o
   0   7  11       1513.58       1551.49        70.73 o
   1   7  11       1716.10       1659.93        71.65 o
   2   7  11       7534.87       7524.85       155.09 o
   3   7  11       1894.93       1716.31        68.97 o
   4   7  11       6368.60       6079.41       235.05 o
   5   7  11        357.22        450.20        64.60 o
   6   7  11       7497.20       7265.64       209.22 o
   7   7  11         13.46        114.79        52.64 o
   8   7  11       6244.30       6201.54       205.04 o
   9   7  11        384.15        485.02        78.17 o
  10   7  11       2465.85       2562.68       132.25 o
  11   7  11        751.39        662.76        82.65 o
  12   7  11        982.85        997.36       237.23 o
  13   7  11        752.52        890.98       119.75 o
  14   7  11         96.71        -42.12       208.05 o
  -6   8  11         28.32         55.70       114.46 o
  -5   8  11         17.07        132.66       123.02 o
  -4   8  11        397.33        451.85        92.26 o
  -3   8  11        384.57        276.72        56.34 o
  -2   8  11        827.92        786.80        67.76 o
  -1   8  11        969.12       1007.24        69.38 o
   0   8  11        862.46        849.07       115.39 o
   1   8  11       1749.44       1828.12        93.22 o
   2   8  11       2047.16       2079.99        76.54 o
   3   8  11       7081.50       6652.66       144.19 o
   4   8  11       1842.35       1764.50       105.26 o
   5   8  11       3446.39       3360.04       129.42 o
   6   8  11          0.39         -2.09        47.93 o
   7   8  11       9374.15       9485.86       280.44 o
   8   8  11        463.60        560.80        80.32 o
   9   8  11       3012.54       3330.44       144.10 o
  10   8  11        471.78        517.90        82.40 o
  11   8  11        645.47        694.43       100.10 o
  12   8  11        663.11        705.11        90.63 o
  13   8  11        651.23        675.11       108.92 o
  -5   9  11         28.31        152.05       120.66 o
  -4   9  11          0.20        -64.04        64.04 o
  -3   9  11        191.24        369.79        89.41 o
  -2   9  11        152.36        150.96        49.10 o
  -1   9  11       1326.16       1245.30        74.37 o
   0   9  11        371.47        502.58        55.90 o
   1   9  11        761.26        678.71        58.12 o
   2   9  11       3982.01       3769.18       158.18 o
   3   9  11        509.00        612.32        90.93 o
   4   9  11       1804.21       1526.70        71.96 o
   5   9  11        257.43        322.35        54.65 o
   6   9  11       1681.50       1752.60        94.15 o
   7   9  11        265.26        317.03       117.85 o
   8   9  11       1638.48       1639.25       108.71 o
   9   9  11        238.76        313.30       147.18 o
  10   9  11       1332.17       1346.58       110.33 o
  11   9  11        746.48        917.61       116.13 o
  12   9  11        711.44        899.41       122.16 o
  13   9  11       1067.05        985.18       182.46 o
  -5  10  11          0.27        -85.92        95.56 o
  -4  10  11         33.22         87.56        63.79 o
  -3  10  11          0.32         20.33        58.96 o
  -2  10  11          6.20        126.76        62.31 o
  -1  10  11          0.19         30.83        56.59 o
   0  10  11         72.31         60.00        48.11 o
   1  10  11          3.74         18.24        81.50 o
   2  10  11          0.44          7.47        47.85 o
   3  10  11       1387.49       1390.60        73.76 o
   4  10  11          6.31         -1.30        38.67 o
   5  10  11         25.61        178.06        68.50 o
   6  10  11         59.91         83.28        54.15 o
   7  10  11       1875.10       1640.92       112.71 o
   8  10  11         98.73        121.52        90.79 o
   9  10  11       1027.91       1093.78       231.96 o
  10  10  11        174.83        303.70       112.98 o
  11  10  11        774.87        927.38       111.35 o
  12  10  11       1144.47       1070.55       129.24 o
  -4  11  11         11.28        -88.36        88.36 o
  -3  11  11        411.99        395.56        98.32 o
  -2  11  11         30.00        142.32        96.69 o
  -1  11  11         18.73         -8.56        80.31 o
   0  11  11        332.96        462.78        86.78 o
   1  11  11        241.83        244.56        71.26 o
   2  11  11         22.83         22.66        43.84 o
   3  11  11         86.97         61.23        46.05 o
   4  11  11         18.24          9.39        44.43 o
   5  11  11          1.37        -59.03        76.27 o
   6  11  11        178.83        147.01        66.28 o
   7  11  11         31.44         59.75        56.89 o
   8  11  11       1673.20       1604.75       123.97 o
   9  11  11        340.61        383.22       120.26 o
  10  11  11        736.71        785.33       102.69 o
  11  11  11        573.43        735.28       173.31 o
  12  11  11        691.27        762.36       121.68 o
  -3  12  11         30.62         90.34        80.52 o
  -2  12  11        712.94        858.93       110.22 o
  -1  12  11        269.25        392.19       147.92 o
   0  12  11        228.51        189.87        91.52 o
   1  12  11        321.46        318.84        88.13 o
   2  12  11        146.92        115.12        65.01 o
   3  12  11        135.42         96.82        48.09 o
   4  12  11          1.05        -35.49        44.29 o
   5  12  11         35.76         28.28       105.30 o
   6  12  11         27.48        110.83        68.12 o
   7  12  11         45.71         88.76        79.47 o
   8  12  11        124.70         94.36        78.04 o
   9  12  11        746.44        615.62        93.90 o
  10  12  11         23.37        -42.75        99.84 o
  11  12  11        190.88        285.97       102.30 o
  -2  13  11         21.37        285.86       151.51 o
  -1  13  11        234.59        472.70        84.35 o
   0  13  11        243.69        142.95        81.85 o
   1  13  11        730.93        650.01        90.22 o
   2  13  11         72.97         61.67        70.91 o
   3  13  11        152.61         -2.26        63.65 o
   4  13  11         24.91          4.62        44.07 o
   5  13  11         78.79        119.95        88.08 o
   6  13  11          7.27        120.93        64.19 o
   7  13  11         86.24        113.45        62.16 o
   8  13  11         73.05        -18.87       168.34 o
   9  13  11         15.52         37.26        72.59 o
  10  13  11        286.53        242.63        85.45 o
  -1  14  11         70.59         45.31        76.12 o
   0  14  11        767.77        856.97       279.99 o
   1  14  11        176.44        360.23        89.36 o
   2  14  11        320.61        217.02        73.87 o
   3  14  11        146.76         83.82        74.47 o
   4  14  11         32.46         49.31        97.73 o
   5  14  11        505.35        845.97       160.81 o
   6  14  11         97.19        204.41       130.69 o
   7  14  11         91.50        -65.05        75.87 o
   8  14  11         21.34        -67.47        67.47 o
   9  14  11         50.90        112.23        74.71 o
   1  15  11        854.51        848.38       218.18 o
   2  15  11        532.60        634.80        99.21 o
   3  15  11        439.09        575.33       132.17 o
   4  15  11        399.99        504.67       124.49 o
   5  15  11          2.09        188.36       135.71 o
   6  15  11        270.89        347.30       121.54 o
   7  15  11        132.58        199.39       105.20 o
   3  -8  12         61.04         55.97        79.28 o
   4  -8  12        559.57        528.57        95.04 o
   5  -8  12        201.56        197.44        71.97 o
   0  -7  12         10.07        -80.54        80.54 o
   1  -7  12        327.68        262.39       127.00 o
   2  -7  12          1.06        -36.35        68.66 o
   3  -7  12        760.76        901.22       108.61 o
   4  -7  12        277.58        262.51        87.11 o
   5  -7  12        667.58        295.32       270.44 o
   6  -7  12        276.72        153.45       139.60 o
   7  -7  12        779.02        666.28        90.52 o
   8  -7  12        950.26        723.44       115.83 o
  -1  -6  12        106.39        133.74        90.90 o
   0  -6  12        267.16        280.55        80.43 o
   1  -6  12          2.18        116.32        93.59 o
   2  -6  12        749.63        638.32        89.19 o
   3  -6  12          9.32         44.50        58.90 o
   4  -6  12       1281.77       1004.74       107.97 o
   5  -6  12        341.77        627.13        79.73 o
   6  -6  12        931.48        889.69       112.98 o
   7  -6  12        753.69        614.87        92.41 o
   8  -6  12        575.31        544.91       237.82 o
   9  -6  12       1014.00        889.02       138.81 o
  -2  -5  12          1.49        -77.08        84.09 o
  -1  -5  12        268.82        376.45        86.08 o
   0  -5  12         12.52         88.26        68.77 o
   1  -5  12        244.30        100.08        70.77 o
   2  -5  12         58.17        204.78        76.74 o
   3  -5  12        449.27        551.97        84.22 o
   4  -5  12         43.30        137.56        69.39 o
   5  -5  12       1488.02       1407.05        96.02 o
   6  -5  12        138.61        189.88        60.76 o
   7  -5  12        952.30        845.05        72.51 o
   8  -5  12        651.20        768.56       111.40 o
   9  -5  12        673.20        673.72       193.63 o
  10  -5  12       1232.99       1123.27       180.98 o
  -3  -4  12        140.88        138.30        94.08 o
  -2  -4  12          0.04          0.21       122.23 o
  -1  -4  12          9.75         21.42        69.04 o
   0  -4  12         33.56         55.24        59.98 o
   1  -4  12         10.43         -1.15        86.75 o
   2  -4  12        571.81        743.03        92.02 o
   3  -4  12        184.76        268.41        79.27 o
   4  -4  12        614.91        595.38        71.90 o
   5  -4  12        138.47        195.99        49.10 o
   6  -4  12       1032.00        958.85        68.34 o
   7  -4  12       1119.16       1008.94        96.19 o
   8  -4  12        205.48        237.22        79.12 o
   9  -4  12        531.41        658.62        89.56 o
  10  -4  12        135.94         68.19        62.60 o
  11  -4  12        841.45        822.94       109.49 o
  -4  -3  12        261.52        243.77        87.54 o
  -3  -3  12         50.59        210.95        79.39 o
  -2  -3  12         14.91         47.57        74.55 o
  -1  -3  12          6.30         88.29       105.16 o
   0  -3  12         41.86         99.50        64.65 o
   1  -3  12          4.99          2.95        52.86 o
   2  -3  12         60.08        165.00        67.26 o
   3  -3  12        543.81        436.35        62.29 o
   4  -3  12         68.31         77.26        43.93 o
   5  -3  12         15.83         38.95        86.03 o
   6  -3  12        172.35        165.86        62.58 o
   7  -3  12          3.03         22.96        46.52 o
   8  -3  12        876.44        821.89        96.94 o
   9  -3  12          2.66        -11.11        75.93 o
  10  -3  12        322.03        339.71        84.99 o
  11  -3  12         81.99        136.40        76.47 o
  12  -3  12        791.01        758.52        96.39 o
  -4  -2  12        168.94         47.80        79.71 o
  -3  -2  12        302.49        276.41       206.28 o
  -2  -2  12        274.05        363.35       147.47 o
  -1  -2  12          4.43         51.38        63.27 o
   0  -2  12         71.58         80.07        68.18 o
   1  -2  12          3.09        -83.55       125.03 o
   2  -2  12        187.70        207.86        67.55 o
   3  -2  12        325.37        250.59        55.01 o
   4  -2  12         63.64        105.93        42.57 o
   5  -2  12         97.40        148.48        52.74 o
   6  -2  12          0.44         48.05        40.18 o
   7  -2  12         25.04        110.23        42.55 o
   8  -2  12        126.91        -14.20        56.44 o
   9  -2  12         67.97        148.71        69.28 o
  10  -2  12        301.91        504.79        79.01 o
  11  -2  12        350.73        402.89        86.17 o
  12  -2  12         76.44        -14.04        79.91 o
  13  -2  12        682.84        780.23       151.36 o
  -5  -1  12        129.34        151.99        77.83 o
  -4  -1  12        449.31        496.31        94.94 o
  -3  -1  12        183.62        147.99        71.84 o
  -2  -1  12        988.11        757.38        87.89 o
  -1  -1  12        264.15        510.67       160.46 o
   0  -1  12         30.64         22.43        54.86 o
   1  -1  12       1525.50       1663.15        93.26 o
   2  -1  12        197.27        221.75       110.08 o
   3  -1  12        131.57        158.04        39.64 o
   4  -1  12        109.68        106.34        72.39 o
   5  -1  12        260.61        294.78        47.90 o
   6  -1  12        146.04        133.36        40.19 o
   7  -1  12        149.36        101.83        51.13 o
   8  -1  12         59.59        -42.49        62.17 o
   9  -1  12        109.28        147.45       129.07 o
  10  -1  12         10.00         76.19        62.51 o
  11  -1  12        100.19        152.31        70.49 o
  12  -1  12        328.84        207.69        77.50 o
  13  -1  12          9.04         15.14        69.71 o
  -5   0  12        573.73        875.54       108.21 o
  -4   0  12        301.60        468.12       166.37 o
  -3   0  12       1484.13       1350.35       123.28 o
  -2   0  12        515.68        654.04        99.73 o
  -1   0  12       1036.59        989.34        92.04 o
   0   0  12        861.93        946.77       141.03 o
   1   0  12         13.11        -54.06        54.06 o
   2   0  12       2133.14       2210.21       104.32 o
   3   0  12         18.05         58.57        36.11 o
   4   0  12        335.49        407.91        48.89 o
   5   0  12        506.19        507.59        56.64 o
   6   0  12        188.50        207.82        61.23 o
   7   0  12        306.50        326.30        63.84 o
   8   0  12         11.40         70.00        49.60 o
   9   0  12          0.39        -12.36        60.08 o
  10   0  12         91.34        -68.85        68.85 o
  11   0  12         68.68        -44.96        61.36 o
  12   0  12          0.40        -68.49        68.49 o
  13   0  12        465.95        638.16       105.23 o
  -5   1  12         59.17        115.13        75.13 o
  -4   1  12        757.35        951.48       114.01 o
  -3   1  12        789.53        687.84       102.94 o
  -2   1  12       1249.01       1403.61       148.80 o
  -1   1  12        348.01        375.92        72.65 o
   0   1  12         34.38        -35.12        54.27 o
   1   1  12       2908.38       2648.78       147.72 o
   2   1  12        267.16        261.09        42.60 o
   3   1  12       2264.74       2130.27        77.41 o
   4   1  12         69.36        110.71        67.94 o
   5   1  12       1513.45       1428.12        85.56 o
   6   1  12        447.48        419.93        44.69 o
   7   1  12        524.38        530.66        79.64 o
   8   1  12         22.59        -87.59        87.59 o
   9   1  12         68.15         98.22        59.42 o
  10   1  12         50.44        -58.54        67.57 o
  11   1  12          0.10         59.68        78.34 o
  12   1  12        219.28        277.74        76.70 o
  13   1  12         60.45        -18.74        78.47 o
  -5   2  12        811.78        922.14       151.85 o
  -4   2  12        314.86        414.22       113.96 o
  -3   2  12       1501.08       1757.62       155.74 o
  -2   2  12        515.89        614.78        84.44 o
  -1   2  12       1117.94       1444.78       109.36 o
   0   2  12       1232.22       1186.90        98.02 o
   1   2  12        424.71        407.09        83.73 o
   2   2  12       4982.10       4957.82       140.31 o
   3   2  12        826.25        772.30        54.62 o
   4   2  12       2187.02       2022.89        74.30 o
   5   2  12         20.25          8.37        31.79 o
   6   2  12       1131.31       1042.58       134.48 o
   7   2  12        406.57        445.10        67.10 o
   8   2  12       1590.81       1738.91       114.50 o
   9   2  12         46.87         73.76       103.14 o
  10   2  12        532.52        658.38        87.83 o
  11   2  12        722.42        758.31        82.75 o
  12   2  12         26.17         41.26        68.54 o
  13   2  12          2.03       -103.62       134.83 o
  14   2  12          0.05        -56.60        88.67 o
  -5   3  12          2.62         91.72        86.63 o
  -4   3  12       1453.69       1692.78       118.61 o
  -3   3  12        534.41        745.20       103.44 o
  -2   3  12       2748.40       2817.25       129.40 o
  -1   3  12        396.68        524.84        73.94 o
   0   3  12       1449.24       1522.07        96.33 o
   1   3  12       3134.41       3248.29       113.47 o
   2   3  12       1089.37       1019.22       119.96 o
   3   3  12       3162.32       3168.60        91.07 o
   4   3  12       1106.34       1017.64        52.53 o
   5   3  12       1576.14       1767.59       177.19 o
   6   3  12         57.31         44.12        46.90 o
   7   3  12       4142.49       4243.14       144.12 o
   8   3  12         39.88         73.33        57.72 o
   9   3  12       1553.06       1650.53       109.34 o
  10   3  12        604.31        697.65        89.42 o
  11   3  12        252.32        377.98        86.32 o
  12   3  12        490.51        520.72       174.05 o
  13   3  12         18.91         -6.57       134.73 o
  14   3  12        166.36        221.77        87.91 o
  -5   4  12        894.51        958.57       185.41 o
  -4   4  12         23.59         22.40       162.09 o
  -3   4  12       2923.49       2782.56       194.56 o
  -2   4  12       1043.65        814.45        88.35 o
  -1   4  12       1446.80       1784.83       288.89 o
   0   4  12        769.13        619.51        52.39 o
   1   4  12       1828.89       1837.55       108.48 o
   2   4  12       3532.73       3552.17       103.52 o
   3   4  12       1414.67       1394.76        89.32 o
   4   4  12       3740.16       3893.56        98.93 o
   5   4  12         52.81         48.00        58.08 o
   6   4  12       3407.84       3635.43       137.86 o
   7   4  12        627.77        609.14        80.02 o
   8   4  12       3212.24       3300.54       137.42 o
   9   4  12         82.15        202.09        60.09 o
  10   4  12        638.91        758.27        91.77 o
  11   4  12        911.82        801.01       177.10 o
  12   4  12        263.52        467.01       153.97 o
  13   4  12       1006.16        993.37       127.99 o
  14   4  12          1.83        -36.81        96.99 o
  -5   5  12          5.27        -14.00        68.58 o
  -4   5  12       1050.23       1164.65       200.96 o
  -3   5  12        206.22        212.84       149.00 o
  -2   5  12       1595.86       1697.55       110.72 o
  -1   5  12       1294.30       1289.76        70.22 o
   0   5  12        965.79        960.97       128.22 o
   1   5  12       2477.74       2431.86        85.21 o
   2   5  12        514.18        523.37        51.46 o
   3   5  12       5143.89       5383.27       128.43 o
   4   5  12         43.38         13.46        32.52 o
   5   5  12       1742.87       1967.54       110.89 o
   6   5  12        342.79        539.98        70.46 o
   7   5  12       3587.75       3468.42       144.90 o
   8   5  12        452.10        443.68        73.49 o
   9   5  12       2203.49       2298.62       127.50 o
  10   5  12       1411.60       1410.79       102.61 o
  11   5  12        854.06        809.62        91.66 o
  12   5  12       1665.54       1791.50       132.36 o
  13   5  12        202.43        173.63        77.94 o
  14   5  12       1137.33       1184.73       121.12 o
[truncated: 57,507 more chars]
